# Supplementary material for: Etodolac improves collagen induced rheumatoid arthritis in rats by inhibiting synovial inflammation, fibrosis and hyperplasia
Source: Mol Biomed. 2021 Oct 25;2:33. doi: 10.1186/s43556-021-00052-1 (PMC8607370; doi:10.1186/s43556-021-00052-1)
Supplement: Supplementary file 2 — Additional file 2: Supplement Table 1. The DDA library of the total identified proteins. [file 43556_2021_52_MOESM2_ESM.xlsx]

## Sheet: DDA
ProteinIDs	ProteinDescription	Genes	Organisms
Biognosys|iRT-Kit（内标）	Biognosys|iRT-Kit
Q01129	Decorin	Dcn	Rattus norvegicus
P62909	40S ribosomal protein S3	Rps3	Rattus norvegicus
P60522	Gamma-aminobutyric acid receptor-associated protein-like 2	Gabarapl2	Rattus norvegicus
A0A0G2JUP3	Obscurin, cytoskeletal calmodulin and titin-interacting RhoGEF	Obscn	Rattus norvegicus
P04797	Glyceraldehyde-3-phosphate dehydrogenase	Gapdh	Rattus norvegicus
Q5M7V8	Thyroid hormone receptor-associated protein 3	Thrap3	Rattus norvegicus
B5DFC9	Nidogen-2	Nid2	Rattus norvegicus
B1WC61	Acad9 protein	Acad9	Rattus norvegicus
P01946	Hemoglobin subunit alpha-1/2	Hba1	Rattus norvegicus
A0A0G2JU95	Triadin	Trdn	Rattus norvegicus
Q4V8C3	Echinoderm microtubule-associated protein-like 1	Eml1	Rattus norvegicus
Q3KRF2	High density lipoprotein binding protein (Vigilin)	Hdlbp	Rattus norvegicus
Q9R0T3	DnaJ homolog subfamily C member 3	Dnajc3	Rattus norvegicus
Q63362	NADH dehydrogenase [ubiquinone] 1 alpha subcomplex subunit 5	Ndufa5	Rattus norvegicus
P08649	Complement C4	C4	Rattus norvegicus
P04466	Myosin regulatory light chain 2, skeletal muscle isoform	Mylpf	Rattus norvegicus
F1LRV9	Myosin-4	Myh1	Rattus norvegicus
Q6IE50	SPARC-related modular calcium binding protein 1	Smoc1	Rattus norvegicus
D4A8Y1	Uncharacterized protein		Rattus norvegicus
F1LYS7	Sarcoglycan, delta	Sgcd	Rattus norvegicus
A0A0G2JSP8	Creatine kinase M-type	Ckm	Rattus norvegicus
D3ZA38	Myosin binding protein C, fast-type (Predicted)	Mybpc2	Rattus norvegicus
Q9ER30	Kelch-like protein 41	Klhl41	Rattus norvegicus
C0JPT7	Filamin A	Flna	Rattus norvegicus
A0A0H2UHZ6	Poly(U)-binding-splicing factor PUF60	Puf60	Rattus norvegicus
M0R5U3	Uncharacterized protein		Rattus norvegicus
D4ACB8	Chaperonin subunit 8 (Theta) (Predicted), isoform CRA_a	Cct8	Rattus norvegicus
Q6P6R2	Dihydrolipoyl dehydrogenase, mitochondrial	Dld	Rattus norvegicus
D3ZVD7	Keratocan	Kera	Rattus norvegicus
Q5FVN1	Starch-binding domain-containing protein 1	Stbd1	Rattus norvegicus
G3V6P7	Myosin heavy chain 9-like 1	Myh9	Rattus norvegicus
O08590	Membrane primary amine oxidase	Aoc3	Rattus norvegicus
B2GV15	Dihydrolipoamide acetyltransferase component of pyruvate dehydrogenase complex	Dbt	Rattus norvegicus
Q80ZA3	Alpha-2 antiplasmin	Serpinf1	Rattus norvegicus
F1M6T6	Protein phosphatase 6, regulatory subunit 2	Ppp6r2	Rattus norvegicus
P63039	60 kDa heat shock protein, mitochondrial	Hspd1	Rattus norvegicus
F7F9U6	Plectin	Plec	Rattus norvegicus
A0A0G2K6S9	Myosin-11	Myh11	Rattus norvegicus
A0A0G2JZV8	Synaptic functional regulator FMR1	Fmr1	Rattus norvegicus
P15178	Aspartate--tRNA ligase, cytoplasmic	Dars	Rattus norvegicus
Q9ERB4	Versican core protein (Fragments)	Vcan	Rattus norvegicus
D4A7U8	Myozenin 1	Myoz1	Rattus norvegicus
Q64560	Tripeptidyl-peptidase 2	Tpp2	Rattus norvegicus
G3V936	Citrate synthase	Cs	Rattus norvegicus
D3ZBE5	Serine/threonine-protein kinase Nek7	Nek7	Rattus norvegicus
P12075	Cytochrome c oxidase subunit 5B, mitochondrial	Cox5b	Rattus norvegicus
D3ZQ59	Nardilysin	Nrdc	Rattus norvegicus
Q66HF1	NADH-ubiquinone oxidoreductase 75 kDa subunit, mitochondrial	Ndufs1	Rattus norvegicus
A0A096MK15	Nebulin	Neb	Rattus norvegicus
P46462	Transitional endoplasmic reticulum ATPase	Vcp	Rattus norvegicus
F1LN42	Tensin 1	Tns1	Rattus norvegicus
A0A0G2K484	Myosin-4	Myh1	Rattus norvegicus
B0BNI5	Olfactomedin-like protein 3	Olfml3	Rattus norvegicus
Q91ZN1	Coronin-1A	Coro1a	Rattus norvegicus
A0A0H2UI21	Carnitine O-acetyltransferase	Crat	Rattus norvegicus
A0A096MJA9	Aspartate-beta-hydroxylase	Asph	Rattus norvegicus
P15684	Aminopeptidase N	Anpep	Rattus norvegicus
Q9EQP5	Prolargin	Prelp	Rattus norvegicus
A0A0H2UHF8	Alpha-1-acid glycoprotein	Orm1	Rattus norvegicus
Q32KJ5	N-acetylglucosamine-6-sulfatase	Gns	Rattus norvegicus
Q3KR94	Vitronectin	Vtn	Rattus norvegicus
B1WC67	RCG29001	Slc25a24	Rattus norvegicus
D4A031	DEAD (Asp-Glu-Ala-Asp) box polypeptide 42 (Predicted)	Ddx42	Rattus norvegicus
F1LQ09	Atlastin GTPase 2	Atl2	Rattus norvegicus
F1M614	Laminin subunit alpha 2	Lama2	Rattus norvegicus
Q6IN37	GM2 ganglioside activator	Gm2a	Rattus norvegicus
P02770	Serum albumin	Alb	Rattus norvegicus
D3ZVB7	Osteoglycin	Ogn	Rattus norvegicus
O70188	Nuclear factor 1	Nfic	Rattus norvegicus
A0A0G2K3G0	Histidine-rich glycoprotein	Hrg	Rattus norvegicus
G3V9R9	Afamin	Afm	Rattus norvegicus
G3V6H5	Mitochondrial 2-oxoglutarate/malate carrier protein	Slc25a11	Rattus norvegicus
F1LPA6	Peptidyl arginine deiminase, type II, isoform CRA_a	Padi2	Rattus norvegicus
P02091	Hemoglobin subunit beta-1	Hbb	Rattus norvegicus
B0BNB9	HtrA serine peptidase 2	Htra2	Rattus norvegicus
P62250	40S ribosomal protein S16	Rps16	Rattus norvegicus
Q6MG61	Chloride intracellular channel protein 1	Clic1	Rattus norvegicus
Q03626	Murinoglobulin-1	Mug1	Rattus norvegicus
P15429	Beta-enolase	Eno3	Rattus norvegicus
P05065	Fructose-bisphosphate aldolase A	Aldoa	Rattus norvegicus
Q5XIP9	Transmembrane protein 43	Tmem43	Rattus norvegicus
F1LUU1	Integrin subunit alpha 11	Itga11	Rattus norvegicus
P11530	Dystrophin	Dmd	Rattus norvegicus
A0A0G2K0X8	Alkaline phosphatase	Alpl	Rattus norvegicus
Q6P752	Torsin-1A-interacting protein 2	Tor1aip2	Rattus norvegicus
A0A0G2K8V2	Vinculin	Vcl	Rattus norvegicus
B2RYP3	Fam91a1 protein	Fam91a1	Rattus norvegicus
Q68FR6	Elongation factor 1-gamma	Eef1g	Rattus norvegicus
G3V9G5	RCG24674, isoform CRA_b	Synm	Rattus norvegicus
P32551	Cytochrome b-c1 complex subunit 2, mitochondrial	Uqcrc2	Rattus norvegicus
F1M7P4	Peripherin	Prph	Rattus norvegicus
M0R7S5	Perilipin 4	Plin4	Rattus norvegicus
A0A0G2KAJ7	Collagen alpha-1(XII) chain	Col12a1	Rattus norvegicus
P00507	Aspartate aminotransferase, mitochondrial	Got2	Rattus norvegicus
M0R9L3	Sorting nexin	Snx9	Rattus norvegicus
A0A0G2K4G5	Fibronectin type III domain-containing protein 1	Fndc1	Rattus norvegicus
G3V7U4	Lamin-B1	Lmnb1	Rattus norvegicus
P05544	Serine protease inhibitor A3L	Serpina3l	Rattus norvegicus
P02454	Collagen alpha-1(I) chain	Col1a1	Rattus norvegicus
G3V8B0	Myosin-7	Myh7	Rattus norvegicus
Q80U96	Exportin-1	Xpo1	Rattus norvegicus
A0A0G2K4M6	Actin, aortic smooth muscle	Acta2	Rattus norvegicus
P11980	Pyruvate kinase PKM	Pkm	Rattus norvegicus
Q6AYK6	Calcyclin-binding protein	Cacybp	Rattus norvegicus
P23965	Enoyl-CoA delta isomerase 1, mitochondrial	Eci1	Rattus norvegicus
Q4FZT2	Protein phosphatase methylesterase 1	Ppme1	Rattus norvegicus
P16290	Phosphoglycerate mutase 2	Pgam2	Rattus norvegicus
G3V811	Coagulation factor XIII A chain	F13a1	Rattus norvegicus
A0A0G2JY43	Aldehyde dehydrogenase family 3 member A2	Aldh3a2	Rattus norvegicus
P04785	Protein disulfide-isomerase	P4hb	Rattus norvegicus
Q5FVL2	ER membrane protein complex subunit 8	Emc8	Rattus norvegicus
D3ZTT7	Sad1 and UNC84 domain-containing 2	Sun2	Rattus norvegicus
P52481	Adenylyl cyclase-associated protein 2	Cap2	Rattus norvegicus
F1LTJ5	Uncharacterized protein		Rattus norvegicus
P04218	OX-2 membrane glycoprotein	Cd200	Rattus norvegicus
D3ZJN9	Ecotropic viral integration site 5	Evi5	Rattus norvegicus
B0BNN3	Carbonic anhydrase 1	Ca1	Rattus norvegicus
P09895	60S ribosomal protein L5	Rpl5	Rattus norvegicus
O35095	Neurochondrin	Ncdn	Rattus norvegicus
P18422	Proteasome subunit alpha type-3	Psma3	Rattus norvegicus
Q45QJ4	1-phosphatidylinositol 4,5-bisphosphate phosphodiesterase	Plcb3	Rattus norvegicus
D3ZZN3	Acetyl-coenzyme A synthetase	Acss1	Rattus norvegicus
B5DEM5	60S ribosomal protein L14	Rpl14	Rattus norvegicus
A0A0G2K7L8	Thrombospondin-4	Thbs4	Rattus norvegicus
D4AEH9	Amylo-1, 6-glucosidase, 4-alpha-glucanotransferase (Glycogen debranching enzyme, glycogen storage disease type III) (Predicted), isoform CRA_a	Agl	Rattus norvegicus
F8WG95	Galectin	Lgals7	Rattus norvegicus
P63018	Heat shock cognate 71 kDa protein	Hspa8	Rattus norvegicus
D3ZWH1	Stabilin 1	Stab1	Rattus norvegicus
A0A0G2JSW0	Myosin regulatory light chain 12B	Myl12b	Rattus norvegicus
A0A0A0MY07	Ubiquitin carboxyl-terminal hydrolase	Usp15	Rattus norvegicus
Q5XI44	X-ray repair complementing defective repair in Chinese hamster cells 4	Xrcc4	Rattus norvegicus
Q5M963	Cytidine monophosphate N-acetylneuraminic acid synthetase	Cmas	Rattus norvegicus
F1LSQ0	FAS-associated factor 1	Faf1	Rattus norvegicus
A0A0G2K7Q0	Myosin-binding protein C, slow-type	Mybpc1	Rattus norvegicus
Q8R4I6	Actinin alpha 3	Actn3	Rattus norvegicus
D3ZD31	Mannose receptor, C type 1	Mrc1	Rattus norvegicus
A0A0G2JUA5	AHNAK nucleoprotein	Ahnak	Rattus norvegicus
P52631	Signal transducer and activator of transcription 3	Stat3	Rattus norvegicus
P16086	Spectrin alpha chain, non-erythrocytic 1	Sptan1	Rattus norvegicus
A9UMV8	Histone H2A.J	H2afj	Rattus norvegicus
A0A140TAA4	Programmed cell death 6-interacting protein	Pdcd6ip	Rattus norvegicus
Q63797	Proteasome activator complex subunit 1	Psme1	Rattus norvegicus
Q63041	Alpha-1-macroglobulin	A1m	Rattus norvegicus
P04692	Tropomyosin alpha-1 chain	Tpm1	Rattus norvegicus
G3V9Y1	Myosin, heavy polypeptide 10, non-muscle, isoform CRA_b	Myh10	Rattus norvegicus
F1M6Z1	Apolipoprotein B-100	Apob	Rattus norvegicus
D3ZKT8	HD domain containing 2 (Predicted), isoform CRA_b	Hddc2	Rattus norvegicus
A0A0G2K654	Histone cluster 1 H1 family member c	Hist1h1c	Rattus norvegicus
G3V7K1	Myomesin 2	Myom2	Rattus norvegicus
P63102	14-3-3 protein zeta/delta	Ywhaz	Rattus norvegicus
Q64578	Sarcoplasmic/endoplasmic reticulum calcium ATPase 1	Atp2a1	Rattus norvegicus
D3ZN05	Uncharacterized protein	Lama3	Rattus norvegicus
D4A5T8	Periplakin	Ppl	Rattus norvegicus
Q63425	Periaxin	Prx	Rattus norvegicus
A4GW50	Non-specific serine/threonine protein kinase	Stk38l	Rattus norvegicus
D3ZHA7	Similar to Myosin light chain 1 slow a (Predicted)	RGD1560334_predicted	Rattus norvegicus
P34058	Heat shock protein HSP 90-beta	Hsp90ab1	Rattus norvegicus
P11030	Acyl-CoA-binding protein	Dbi	Rattus norvegicus
D3ZJA9	Solute carrier family 27 (Fatty acid transporter), member 3 (Predicted)	Slc27a3	Rattus norvegicus
D3ZLC1	Lamin B2	Lmnb2	Rattus norvegicus
P06761	Endoplasmic reticulum chaperone BiP	Hspa5	Rattus norvegicus
P0C595	Dual specificity phosphatase DUPD1	Dupd1	Rattus norvegicus
Q68FR9	Elongation factor 1-delta	Eef1d	Rattus norvegicus
F1LMA7	C-type mannose receptor 2	Mrc2	Rattus norvegicus
P08932	T-kininogen 2		Rattus norvegicus
F1LT49	Leucine-rich repeat-containing 47	Lrrc47	Rattus norvegicus
A0A0H2UHM5	Protein disulfide-isomerase	Pdia3	Rattus norvegicus
P14480	Fibrinogen beta chain	Fgb	Rattus norvegicus
Q63769	Sushi repeat-containing protein SRPX	Srpx	Rattus norvegicus
P02793	Ferritin light chain 1	Ftl1	Rattus norvegicus
P07153	Dolichyl-diphosphooligosaccharide--protein glycosyltransferase subunit 1	Rpn1	Rattus norvegicus
P27615	Lysosome membrane protein 2	Scarb2	Rattus norvegicus
A0A0G2K051	Early endosome antigen 1	Eea1	Rattus norvegicus
M0RC99	Ras-related protein Rab-5A	Rab5a	Rattus norvegicus
A0A0G2KAN1	Collagen, type I, alpha 2	NEWGENE_621351	Rattus norvegicus
D3ZCV0	Actinin alpha 2	Actn2	Rattus norvegicus
A0A0G2JW60	Utrophin	Utrn	Rattus norvegicus
Q63610	Tropomyosin alpha-3 chain	Tpm3	Rattus norvegicus
Q4V8H8	EH domain-containing protein 2	Ehd2	Rattus norvegicus
P61203	COP9 signalosome complex subunit 2	Cops2	Rattus norvegicus
D3ZGB8	Cartilage intermediate layer protein	Cilp	Rattus norvegicus
Q304F3	RCG32327	Tnnc2	Rattus norvegicus
Q6AXS3	Protein DEK	Dek	Rattus norvegicus
A0A0G2K586	Fatty acid-binding protein, adipocyte	Fabp4	Rattus norvegicus
A0A0G2JTL5	Pyruvate carboxylase, mitochondrial	Pc	Rattus norvegicus
P04639	Apolipoprotein A-I	Apoa1	Rattus norvegicus
Q4FZU2	Keratin, type II cytoskeletal 6A	Krt6a	Rattus norvegicus
A0A0G2JVH4	MICOS complex subunit MIC60	Immt	Rattus norvegicus
P11762	Galectin-1	Lgals1	Rattus norvegicus
F1LYZ8	Protein phosphatase 1, regulatory subunit 21	Ppp1r21	Rattus norvegicus
A0A0G2JT25	L-xylulose reductase	Dcxr	Rattus norvegicus
A0A0G2JXA8	Flotillin 2, isoform CRA_d	Flot2	Rattus norvegicus
A0A0G2K7K2	Apoptosis-inducing factor 1, mitochondrial	Aifm1	Rattus norvegicus
Q9ESS6	Basal cell adhesion molecule	Bcam	Rattus norvegicus
P50398	Rab GDP dissociation inhibitor alpha	Gdi1	Rattus norvegicus
A0A0G2K8K3	Heparin cofactor 2	Serpind1	Rattus norvegicus
Q66HF3	Electron transfer flavoprotein-ubiquinone oxidoreductase, mitochondrial	Etfdh	Rattus norvegicus
P62907	60S ribosomal protein L10a	Rpl10a	Rattus norvegicus
P70645	Bleomycin hydrolase	Blmh	Rattus norvegicus
P20070	NADH-cytochrome b5 reductase 3	Cyb5r3	Rattus norvegicus
A0A0G2K3N1	Golgi brefeldin A-resistant guanine nucleotide exchange factor 1	Gbf1	Rattus norvegicus
Q9QZ76	Myoglobin	Mb	Rattus norvegicus
A0A0G2JW52	Protein arginine N-methyltransferase 3	Prmt3	Rattus norvegicus
D3ZJG1	Methyltransferase-like 21C	Mettl21c	Rattus norvegicus
P62329	Thymosin beta-4	Tmsb4x	Rattus norvegicus
F1LNH3	Collagen type VI alpha 2 chain	Col6a2	Rattus norvegicus
P11883	Aldehyde dehydrogenase, dimeric NADP-preferring	Aldh3a1	Rattus norvegicus
A0A0A0MY09	Endoplasmin	Hsp90b1	Rattus norvegicus
P26772	10 kDa heat shock protein, mitochondrial	Hspe1	Rattus norvegicus
Q9Z1P2	Alpha-actinin-1	Actn1	Rattus norvegicus
P31211	Corticosteroid-binding globulin	Serpina6	Rattus norvegicus
P07483	Fatty acid-binding protein, heart	Fabp3	Rattus norvegicus
A0JPM9	Eukaryotic translation initiation factor 3 subunit J	Eif3j	Rattus norvegicus
D4A8G5	Transforming growth factor, beta-induced	Tgfbi	Rattus norvegicus
D3ZRM0	Dual-specificity phosphatase 27, atypical	Dusp27	Rattus norvegicus
Q63355	Unconventional myosin-Ic	Myo1c	Rattus norvegicus
A0A0H2UHR7	Filamin-C	Flnc	Rattus norvegicus
A0A0G2K1Z5	Aldehyde oxidase 3	Aox3	Rattus norvegicus
F1M775	Protein diaphanous homolog 1	Diaph1	Rattus norvegicus
A0A0U1RVI9	RCG34378, isoform CRA_h	rCG_34378	Rattus norvegicus
Q5RKI1	Eukaryotic initiation factor 4A-II	Eif4a2	Rattus norvegicus
A0A0G2JTP7	E3 ubiquitin-protein ligase RING2	Rnf2	Rattus norvegicus
A0A0G2JVL6	NADH dehydrogenase [ubiquinone] 1 alpha subcomplex subunit 8	Ndufa8	Rattus norvegicus
P12346	Serotransferrin	Tf	Rattus norvegicus
G3V6M8	Nucleoporin 37	Nup37	Rattus norvegicus
F1LNF7	Isocitrate dehydrogenase [NAD] subunit, mitochondrial	Idh3a	Rattus norvegicus
P51146	Ras-related protein Rab-4B	Rab4b	Rattus norvegicus
P10111	Peptidyl-prolyl cis-trans isomerase A	Ppia	Rattus norvegicus
D3ZZT9	Collagen type XIV alpha 1 chain	Col14a1	Rattus norvegicus
G3V9M6	Fibrillin 1	Fbn1	Rattus norvegicus
P16303	Carboxylesterase 1D	Ces1d	Rattus norvegicus
D4A264	Zinc-binding alcohol dehydrogenase, domain-containing 2	Zadh2	Rattus norvegicus
B1H230	Map2k3 protein	Map2k3	Rattus norvegicus
P54001	Prolyl 4-hydroxylase subunit alpha-1	P4ha1	Rattus norvegicus
B0K020	CDGSH iron-sulfur domain-containing protein 1	Cisd1	Rattus norvegicus
F1M446	Ecm29 proteasome adaptor and scaffold	Ecpas	Rattus norvegicus
A0A0G2JWD2	Fragile X mental retardation syndrome-related protein 1	Fxr1	Rattus norvegicus
Q6QI48	LRRGT00160	Scp2	Rattus norvegicus
D4A830	Pyrophosphatase (inorganic) 2	Ppa2	Rattus norvegicus
A0A0G2JZ52	Heterogeneous nuclear ribonucleoprotein U	Hnrnpu	Rattus norvegicus
Q68FV1	Trimeric intracellular cation channel type B	Tmem38b	Rattus norvegicus
P19633	Calsequestrin-1	Casq1	Rattus norvegicus
Q6AXS5	Plasminogen activator inhibitor 1 RNA-binding protein	Serbp1	Rattus norvegicus
A0A096MKD4	LIM domain-binding 3	Ldb3	Rattus norvegicus
A0A0G2K9B1	Serine protease inhibitor A3N	LOC299282	Rattus norvegicus
G3V8T5	RuvB-like helicase	Ruvbl2	Rattus norvegicus
P31399	ATP synthase subunit d, mitochondrial	Atp5pd	Rattus norvegicus
A0A0G2JZT5	Septin 7	43715	Rattus norvegicus
P51886	Lumican	Lum	Rattus norvegicus
Q68FS1	Cytosolic Fe-S cluster assembly factor NUBP2	Nubp2	Rattus norvegicus
A0A096P6L8	Fibronectin	Fn1	Rattus norvegicus
Q499P2	Leukotriene A(4) hydrolase	Lta4h	Rattus norvegicus
Q62920	PDZ and LIM domain protein 5	Pdlim5	Rattus norvegicus
D4A054	RAN-binding protein 2	Ranbp2	Rattus norvegicus
A0A0G2JXY6	Sodium channel subunit beta-1	Scn1b	Rattus norvegicus
D4A702	Synaptopodin-2	Synpo2	Rattus norvegicus
D3Z8L7	Ras-related protein R-Ras	Rras	Rattus norvegicus
Q05030	Platelet-derived growth factor receptor beta	Pdgfrb	Rattus norvegicus
F1LMY4	Ryanodine receptor 1	Ryr1	Rattus norvegicus
P10759	AMP deaminase 1	Ampd1	Rattus norvegicus
D3ZE05	Cartilage intermediate layer protein 2	Cilp2	Rattus norvegicus
A0A0G2K139	Cullin-associated NEDD8-dissociated protein 2	Cand2	Rattus norvegicus
P47942	Dihydropyrimidinase-related protein 2	Dpysl2	Rattus norvegicus
A0A0G2JTH4	Leukocyte surface antigen CD47	Cd47	Rattus norvegicus
F1M853	Ribosome-binding protein 1	Rrbp1	Rattus norvegicus
M0RBF1	Complement C3	C3	Rattus norvegicus
Q5FWT1	Protein FAM98A	Fam98a	Rattus norvegicus
P31000	Vimentin	Vim	Rattus norvegicus
A0A0G2JV12	Collagen type XV alpha 1 chain	Col15a1	Rattus norvegicus
D3ZQN7	Laminin subunit beta 1	Lamb1	Rattus norvegicus
P54645	5'-AMP-activated protein kinase catalytic subunit alpha-1	Prkaa1	Rattus norvegicus
Q62669	Beta-globin	LOC103694855	Rattus norvegicus
D3ZDQ9	Sarcoglycan, alpha	Sgca	Rattus norvegicus
A0A0G2JXT8	Filamin B	Flnb	Rattus norvegicus
P12785	Fatty acid synthase	Fasn	Rattus norvegicus
A0A0G2K3Z9	Thioredoxin domain-containing protein		Rattus norvegicus
P16617	Phosphoglycerate kinase 1	Pgk1	Rattus norvegicus
Q925F0	Small muscular protein	Smpx	Rattus norvegicus
P35565	Calnexin	Canx	Rattus norvegicus
F1LM84	Nidogen-1	Nid1	Rattus norvegicus
P18420	Proteasome subunit alpha type-1	Psma1	Rattus norvegicus
P28037	Cytosolic 10-formyltetrahydrofolate dehydrogenase	Aldh1l1	Rattus norvegicus
Q9JMJ4	Pre-mRNA-processing factor 19	Prpf19	Rattus norvegicus
P63004	Platelet-activating factor acetylhydrolase IB subunit alpha	Pafah1b1	Rattus norvegicus
A0A0G2K8R3	LIM domain 7	Lmo7	Rattus norvegicus
A0A0G2K3P4	Obscurin, cytoskeletal calmodulin and titin-interacting RhoGEF	Obscn	Rattus norvegicus
Q7TNB2	Troponin T, slow skeletal muscle	Tnnt1	Rattus norvegicus
Q5XI77	Annexin	Anxa11	Rattus norvegicus
Q9QZR6	Septin-9	Septin9	Rattus norvegicus
A0A0G2K013	Alpha-actinin-4	Actn4	Rattus norvegicus
Q60587	Trifunctional enzyme subunit beta, mitochondrial	Hadhb	Rattus norvegicus
A0A0G2JSS9	Atlastin-3	Atl3	Rattus norvegicus
Q9WVJ6	Tissue-type transglutaminase	Tgm2	Rattus norvegicus
G3V9Z3	Amine oxidase	Maoa	Rattus norvegicus
A0A0G2JVV5	Ubiquitin carboxyl-terminal hydrolase	Usp14	Rattus norvegicus
D4A1G1	Acylphosphatase	Acyp2	Rattus norvegicus
F1LQN3	Reticulon	Rtn4	Rattus norvegicus
Q4PP99	Cardiac troponin C	Tnnc1	Rattus norvegicus
Q62991	Sec1 family domain-containing protein 1	Scfd1	Rattus norvegicus
Q5KTC7	N-acylethanolamine-hydrolyzing acid amidase	Naaa	Rattus norvegicus
E9PSJ4	Sperm-associated antigen 9	Spag9	Rattus norvegicus
D3ZZC5	TNFRSF1A-associated via death domain	Tradd	Rattus norvegicus
F1M865	Sorbin and SH3 domain-containing protein 1	Sorbs1	Rattus norvegicus
D3ZA84	Talin 2	Tln2	Rattus norvegicus
P17764	Acetyl-CoA acetyltransferase, mitochondrial	Acat1	Rattus norvegicus
P06686	Sodium/potassium-transporting ATPase subunit alpha-2	Atp1a2	Rattus norvegicus
P12368	cAMP-dependent protein kinase type II-alpha regulatory subunit	Prkar2a	Rattus norvegicus
P18163	Long-chain-fatty-acid--CoA ligase 1	Acsl1	Rattus norvegicus
P09527	Ras-related protein Rab-7a	Rab7a	Rattus norvegicus
A0A0G2K0N9	Troponin I, fast skeletal muscle	Tnni2	Rattus norvegicus
P42123	L-lactate dehydrogenase B chain	Ldhb	Rattus norvegicus
D3ZUL3	Collagen type VI alpha 1 chain	Col6a1	Rattus norvegicus
F1M6Z4	DUF4585 domain-containing protein	Prob1	Rattus norvegicus
F1M305	ABI family member 3-binding protein	Abi3bp	Rattus norvegicus
M0R9X8	Cytoplasmic dynein 1 heavy chain 1	Dync1h1	Rattus norvegicus
Q6P792	Four and a half LIM domains 1	Fhl1	Rattus norvegicus
Q68FQ0	T-complex protein 1 subunit epsilon	Cct5	Rattus norvegicus
P20761	Ig gamma-2B chain C region	Igh-1a	Rattus norvegicus
D3ZJX5	Mitochondrial import inner membrane translocase subunit TIM50	Timm50	Rattus norvegicus
Q5M9H2	Acyl-Coenzyme A dehydrogenase, very long chain	Acadvl	Rattus norvegicus
G3V8V3	Alpha-1,4 glucan phosphorylase	Pygm	Rattus norvegicus
P24268	Cathepsin D	Ctsd	Rattus norvegicus
Q68FQ9	LanC lantibiotic synthetase component C-like 2 (Bacterial)	Lancl2	Rattus norvegicus
Q5XIH1	Asporin	Aspn	Rattus norvegicus
D3ZWW5	RCG64242	Slc30a9	Rattus norvegicus
Q4AEF8	Coatomer subunit gamma-1	Copg1	Rattus norvegicus
P08430	UDP-glucuronosyltransferase 1-6	Ugt1a6	Rattus norvegicus
Q4QQW4	Histone deacetylase 1	Hdac1	Rattus norvegicus
Q5RKJ4	Farnesyltransferase, CAAX box, alpha	Fnta	Rattus norvegicus
Q811X6	Lambda-crystallin homolog	Cryl1	Rattus norvegicus
A0A0H2UI19	Coagulation factor XII	F12	Rattus norvegicus
D3ZSB7	Ribosomal protein S6 kinase	Rps6ka4	Rattus norvegicus
A0A0H2UHG3	Cullin-5	Cul5	Rattus norvegicus
G3V7Q7	IQ motif containing GTPase activating protein 1 (Predicted), isoform CRA_b	Iqgap1	Rattus norvegicus
P83868	Prostaglandin E synthase 3	Ptges3	Rattus norvegicus
D4A4P1	Myc box-dependent-interacting protein 1	Bin1	Rattus norvegicus
P70617	Ninjurin-1	Ninj1	Rattus norvegicus
B5DEL2	Cleavage and polyadenylation-specific factor 1	Cpsf1	Rattus norvegicus
Q5XFX0	Transgelin-2	Tagln2	Rattus norvegicus
A0A0G2K8W9	Spectrin beta chain	Sptbn1	Rattus norvegicus
Q66HG9	Mitochondrial antiviral-signaling protein	Mavs	Rattus norvegicus
P07861	Neprilysin	Mme	Rattus norvegicus
G3V6E1	Myosin-4	Myh2	Rattus norvegicus
Q9JJ54	Heterogeneous nuclear ribonucleoprotein D0	Hnrnpd	Rattus norvegicus
A0A0G2K0B4	E3 ubiquitin-protein ligase	Nedd4	Rattus norvegicus
P02651	Apolipoprotein A-IV	Apoa4	Rattus norvegicus
Q66H61	Glutamine--tRNA ligase	Qars	Rattus norvegicus
Q08163	Adenylyl cyclase-associated protein 1	Cap1	Rattus norvegicus
P30904	Macrophage migration inhibitory factor	Mif	Rattus norvegicus
G3V617	Mitogen-activated protein kinase	Mapk14	Rattus norvegicus
Q3T1J1	Eukaryotic translation initiation factor 5A-1	Eif5a	Rattus norvegicus
A0A0G2K1N3	Porphobilinogen deaminase	Hmbs	Rattus norvegicus
A0A0A0MY00	Short/branched chain-specific acyl-CoA dehydrogenase, mitochondrial	Acadsb	Rattus norvegicus
G3V731	Myosin light chain kinase 2, skeletal muscle	Mylk2	Rattus norvegicus
A0A0G2K1L0	Tenascin C	Tnc	Rattus norvegicus
F1LV13	Heterogeneous nuclear ribonucleoprotein M	Hnrnpm	Rattus norvegicus
Q5XI34	Protein phosphatase 2 (Formerly 2A), regulatory subunit A (PR 65), alpha isoform, isoform CRA_a	Ppp2r1a	Rattus norvegicus
P00762	Anionic trypsin-1	Prss1	Rattus norvegicus
A0A0G2K3K2	Actin, cytoplasmic 1	Actb	Rattus norvegicus
F1LNF1	Heterogeneous nuclear ribonucleoproteins A2/B1	Hnrnpa2b1	Rattus norvegicus
Q5XI29	Cleavage and polyadenylation specificity factor subunit 7	Cpsf7	Rattus norvegicus
P62246	40S ribosomal protein S15a	Rps15a	Rattus norvegicus
D4A3E2	Aminopeptidase-like 1	Npepl1	Rattus norvegicus
A0A0G2KA48	39S ribosomal protein L37, mitochondrial	Mrpl37	Rattus norvegicus
D3Z8E0	Ribosomal protein S6 kinase	Rps6ka3	Rattus norvegicus
D4A133	ATPase H+-transporting V1 subunit A	Atp6v1a	Rattus norvegicus
Q5U2Q3	Ester hydrolase C11orf54 homolog		Rattus norvegicus
Q9Z1M9	Structural maintenance of chromosomes protein 1A	Smc1a	Rattus norvegicus
G3V6P4	Phosphatase, orphan 1 (Predicted)	Phospho1	Rattus norvegicus
Q3SWS8	mRNA export factor	Rae1	Rattus norvegicus
D3ZVR9	Phosphoglucomutase 5	Pgm5	Rattus norvegicus
M0R5J4	Uncharacterized protein		Rattus norvegicus
G3V6D3	ATP synthase subunit beta	Atp5f1b	Rattus norvegicus
Q5M7T5	Serine (Or cysteine) peptidase inhibitor, clade C (Antithrombin), member 1	Serpinc1	Rattus norvegicus
G3V6F1	Myosin-binding protein H	Mybph	Rattus norvegicus
A0A0H2UHV6	Calcineurin subunit B type 1	Ppp3r1	Rattus norvegicus
Q68FY0	Cytochrome b-c1 complex subunit 1, mitochondrial	Uqcrc1	Rattus norvegicus
A0A0G2JYN4	ERGIC and golgi 2	Ergic2	Rattus norvegicus
Q6P725	Desmin	Des	Rattus norvegicus
P68136	Actin, alpha skeletal muscle	Acta1	Rattus norvegicus
A0A0H2UHI2	Dual-specificity mitogen-activated protein kinase kinase 1	Map2k1	Rattus norvegicus
Q01177	Plasminogen	Plg	Rattus norvegicus
Q68FY4	Group specific component	Gc	Rattus norvegicus
Q6DGG1	Protein ABHD14B	Abhd14b	Rattus norvegicus
P18418	Calreticulin	Calr	Rattus norvegicus
P19103	Protein phosphatase 1 regulatory subunit 1A	Ppp1r1a	Rattus norvegicus
P62628	Dynein light chain roadblock-type 1	Dynlrb1	Rattus norvegicus
A0A0G2K5P5	Myomesin 1	Myom1	Rattus norvegicus
D3ZWJ2	Nestin	Nes	Rattus norvegicus
D4A3D2	RCG56113, isoform CRA_a	Smyd1	Rattus norvegicus
Q6MG98	Histocompatibility 2, class II antigen E alpha	RT1-Da	Rattus norvegicus
D3ZL10	Collagen type VI alpha 6 chain	Col6a6	Rattus norvegicus
P16446	Phosphatidylinositol transfer protein alpha isoform	Pitpna	Rattus norvegicus
P0DP29	Calmodulin-1	Calm1	Rattus norvegicus
A0A0G2JZH3	Thrombospondin 3	Thbs3	Rattus norvegicus
F1M8E9	Lysozyme	Lyz2	Rattus norvegicus
D4A4K4	Vacuolar protein sorting 13 homolog C	Vps13c	Rattus norvegicus
Q66X93	Staphylococcal nuclease domain-containing protein 1	Snd1	Rattus norvegicus
O35952	Hydroxyacylglutathione hydrolase, mitochondrial	Hagh	Rattus norvegicus
A0A0G2JZB6	Uncharacterized protein		Rattus norvegicus
Q6AYT3	tRNA-splicing ligase RtcB homolog	Rtcb	Rattus norvegicus
P04631	Protein S100-B	S100b	Rattus norvegicus
P36876	Serine/threonine-protein phosphatase 2A 55 kDa regulatory subunit B alpha isoform	Ppp2r2a	Rattus norvegicus
G3V9U2	3-ketoacyl-CoA thiolase, mitochondrial	Acaa2	Rattus norvegicus
A0A0G2K2P5	Tight junction protein ZO-1	Tjp1	Rattus norvegicus
D4A2G9	RAN-binding protein 1	Ranbp1	Rattus norvegicus
P14141	Carbonic anhydrase 3	Ca3	Rattus norvegicus
P05197	Elongation factor 2	Eef2	Rattus norvegicus
A0A0G2JVP4	Immunoglobulin heavy constant mu	Ighm	Rattus norvegicus
P56571	ES1 protein homolog, mitochondrial		Rattus norvegicus
M0R557	Cardiomyopathy-associated 5	Cmya5	Rattus norvegicus
Q64057	Alpha-aminoadipic semialdehyde dehydrogenase	Aldh7a1	Rattus norvegicus
G3V7I2	Raftlin lipid raft linker 1	Rftn1	Rattus norvegicus
B1WC26	N-acetylneuraminate synthase	Nans	Rattus norvegicus
F1LNS2	Family with sequence similarity 45, member A	Fam45a	Rattus norvegicus
G3V7J0	Aldehyde dehydrogenase family 6, subfamily A1, isoform CRA_b	Aldh6a1	Rattus norvegicus
Q6P762	Alpha-mannosidase	Man2b1	Rattus norvegicus
P48500	Triosephosphate isomerase	Tpi1	Rattus norvegicus
P02600	Myosin light chain 1/3, skeletal muscle isoform	Myl1	Rattus norvegicus
D4A7W8	Microfibril associated protein 4	LOC102553715	Rattus norvegicus
A0A0H2UH90	von Willebrand factor A domain-containing protein 5A	Vwa5a	Rattus norvegicus
G3V6C4	UDP-glucose 6-dehydrogenase	Ugdh	Rattus norvegicus
Q5XIH3	NADH dehydrogenase [ubiquinone] flavoprotein 1, mitochondrial	Ndufv1	Rattus norvegicus
Q5U302	Catenin (Cadherin associated protein), alpha 1	Ctnna1	Rattus norvegicus
D4A3T3	Chromobox 1	Cbx1	Rattus norvegicus
Q68FP1	Gelsolin	Gsn	Rattus norvegicus
Q6P9V6	Proteasome subunit alpha type	Psma5	Rattus norvegicus
Q5PQX1	Torsin-1A-interacting protein 1	Tor1aip1	Rattus norvegicus
G3V6S5	C-1-tetrahydrofolate synthase, cytoplasmic	Mthfd1	Rattus norvegicus
P12711	Alcohol dehydrogenase class-3	Adh5	Rattus norvegicus
G3V8S6	Histidine rich calcium binding protein, isoform CRA_b	Hrc	Rattus norvegicus
F1LW29	Teashirt zinc finger family member 1	Tshz1	Rattus norvegicus
D3ZM69	Erythrocyte membrane protein band 4.1-like 2	Epb41l2	Rattus norvegicus
G3V8B6	26S proteasome non-ATPase regulatory subunit 1	Psmd1	Rattus norvegicus
F1LTY5	Ig-like domain-containing protein		Rattus norvegicus
Q68FT7	Phenylalanyl-tRNA synthetase subunit beta	Farsb	Rattus norvegicus
G3V836	Clusterin	Clu	Rattus norvegicus
A0A140TAE0	Major vault protein	Mvp	Rattus norvegicus
Q8CGS4	Charged multivesicular body protein 3	Chmp3	Rattus norvegicus
G3V647	Pyridoxal kinase	Pdxk	Rattus norvegicus
A0A0G2K2C7	Ubiquitin-specific peptidase 9, X-linked	Usp9x	Rattus norvegicus
P62804	Histone H4	Hist1h4b	Rattus norvegicus
O08776	NADH dehydrogenase [ubiquinone] 1 alpha subcomplex assembly factor 3	Ndufaf3	Rattus norvegicus
B5DF46	Phosphomannomutase	Pmm2	Rattus norvegicus
P20760	Ig gamma-2A chain C region	Igg-2a	Rattus norvegicus
Q68FX0	Isocitrate dehydrogenase [NAD] subunit beta, mitochondrial	Idh3B	Rattus norvegicus
F1LQ00	Collagen type V alpha 2 chain	Col5a2	Rattus norvegicus
D3ZS41	Extracellular matrix protein 2-like	Ecm2	Rattus norvegicus
Q4QQS7	Uridine monophosphate synthetase	Umps	Rattus norvegicus
A0A0G2K6U1	Vesicle-fusing ATPase	Nsf	Rattus norvegicus
F1LWG8	Sarcalumenin	Srl	Rattus norvegicus
Q9EPT8	Chloride intracellular channel protein 5	Clic5	Rattus norvegicus
P55314	Complement component C8 beta chain	C8b	Rattus norvegicus
Q80W89	NADH dehydrogenase [ubiquinone] 1 alpha subcomplex subunit 11	Ndufa11	Rattus norvegicus
P50399	Rab GDP dissociation inhibitor beta	Gdi2	Rattus norvegicus
A0A097BW25	Periostin	Postn	Rattus norvegicus
A0A0H2UHK4	Carnosine N-methyltransferase	Carnmt1	Rattus norvegicus
P27881	Hexokinase-2	Hk2	Rattus norvegicus
D4A746	GDP-mannose pyrophosphorylase B	Gmppb	Rattus norvegicus
Q7M0E3	Destrin	Dstn	Rattus norvegicus
A0A0G2JSI1	4-trimethylaminobutyraldehyde dehydrogenase	Aldh9a1	Rattus norvegicus
O88989	Malate dehydrogenase, cytoplasmic	Mdh1	Rattus norvegicus
P29826	Rano class II histocompatibility antigen, B-1 beta chain	RT1-Bb	Rattus norvegicus
F1LPV0	Asparaginyl-tRNA synthetase	Nars	Rattus norvegicus
Q9JI56	SNAP-29 protein	Snap29	Rattus norvegicus
A0A0G2JWJ0	Protein phosphatase 1 regulatory subunit	Ppp1r12a	Rattus norvegicus
A0A0G2K9E0	Ribonuclease inhibitor	Rnh1	Rattus norvegicus
F1LN88	Aldehyde dehydrogenase, mitochondrial	Aldh2	Rattus norvegicus
Q9Z270	Vesicle-associated membrane protein-associated protein A	Vapa	Rattus norvegicus
Q5M878	Serum amyloid A protein	Saa4	Rattus norvegicus
P36365	Dimethylaniline monooxygenase [N-oxide-forming] 1	Fmo1	Rattus norvegicus
A0JPQ4	Tripartite motif-containing protein 72	Trim72	Rattus norvegicus
A0A0G2K261	Isoleucyl-tRNA synthetase 2, mitochondrial	Iars2	Rattus norvegicus
Q56R17	Importin subunit alpha	Kpna4	Rattus norvegicus
D3ZMX6	Syntrophin, beta 2	Sntb2	Rattus norvegicus
A0A0G2JYJ1	Growth factor receptor-bound protein 10	Grb10	Rattus norvegicus
D3ZPE6	Mitochondrial ribosomal protein L51	Mrpl51	Rattus norvegicus
G3V8S9	Cathelicidin antimicrobial peptide	Camp	Rattus norvegicus
A0A0G2JY31	Alpha-1-antiproteinase	Serpina1	Rattus norvegicus
A0A0G2K502	Malic enzyme	Me2	Rattus norvegicus
D4AEL8	5-azacytidine induced gene 1 (Predicted), isoform CRA_a	Cep131	Rattus norvegicus
A0A0G2JTX5	Dipeptidyl peptidase 4	Dpp4	Rattus norvegicus
Q6TXE7	LRRGT00052		Rattus norvegicus
A0A0G2K2B3	Far upstream element-binding protein 2	Khsrp	Rattus norvegicus
Q3T1K5	F-actin-capping protein subunit alpha-2	Capza2	Rattus norvegicus
Q9Z2L0	Voltage-dependent anion-selective channel protein 1	Vdac1	Rattus norvegicus
P00406	Cytochrome c oxidase subunit 2	Mtco2	Rattus norvegicus
A0A0G2K6E3	Myosin IG	Myo1g	Rattus norvegicus
Q6P747	Heterochromatin protein 1-binding protein 3	Hp1bp3	Rattus norvegicus
Q5U2N0	CTP synthase 2	Ctps2	Rattus norvegicus
G3V852	RCG55135, isoform CRA_b	Tln1	Rattus norvegicus
Q63538	Mitogen-activated protein kinase 12	Mapk12	Rattus norvegicus
E9PSY8	Epidermal growth factor receptor pathway substrate 15	Eps15	Rattus norvegicus
Q5BK63	NADH dehydrogenase [ubiquinone] 1 alpha subcomplex subunit 9, mitochondrial	Ndufa9	Rattus norvegicus
Q5M7W5	Microtubule-associated protein 4	Map4	Rattus norvegicus
F7EPH4	Pyrophosphatase (inorganic) 1	Ppa1	Rattus norvegicus
P09034	Argininosuccinate synthase	Ass1	Rattus norvegicus
Q9EPH8	Polyadenylate-binding protein 1	Pabpc1	Rattus norvegicus
A0A140TAB4	Core histone macro-H2A	H2afy	Rattus norvegicus
D3ZBN0	Histone H1.5	Hist1h1b	Rattus norvegicus
Q4QQV4	Dead end homolog 1 (Zebrafish)	Hars	Rattus norvegicus
A0A0G2K6R8	EH domain-binding protein 1-like 1	Ehbp1l1	Rattus norvegicus
Q4QR85	Methylosome protein 50	Wdr77	Rattus norvegicus
P14942	Glutathione S-transferase alpha-4	Gsta4	Rattus norvegicus
A0A0G2K5E7	ATP-citrate synthase	Acly	Rattus norvegicus
Q5RJR9	Serine (Or cysteine) proteinase inhibitor, clade H, member 1, isoform CRA_b	Serpinh1	Rattus norvegicus
F1M949	Cytoskeleton-associated protein 5	Ckap5	Rattus norvegicus
A0A0G2JSV3	Ribose-phosphate pyrophosphokinase I -like	LOC314140	Rattus norvegicus
D3ZD23	ATP-binding cassette subfamily E member 1	Abce1	Rattus norvegicus
A0A0G2JZ92	SLIT-ROBO Rho GTPase-activating protein 2	Srgap2	Rattus norvegicus
D3ZD05	KN motif and ankyrin repeat domain-containing protein 2	Kank2	Rattus norvegicus
P56574	Isocitrate dehydrogenase [NADP], mitochondrial	Idh2	Rattus norvegicus
Q5U318	Astrocytic phosphoprotein PEA-15	Pea15	Rattus norvegicus
A0A0U1RRP9	Complement factor B	Cfb	Rattus norvegicus
A0A0G2K226	NudC domain-containing 3 (Fragment)	Nudcd3	Rattus norvegicus
Q6AYQ8	Acylpyruvase FAHD1, mitochondrial	Fahd1	Rattus norvegicus
P50137	Transketolase	Tkt	Rattus norvegicus
Q6IRS6	Fetub protein	Fetub	Rattus norvegicus
Q66H63	Ganglioside-induced differentiation-associated-protein 2	Gdap2	Rattus norvegicus
P18437	Non-histone chromosomal protein HMG-17	Hmgn2	Rattus norvegicus
F1LP30	Methylcrotonoyl-CoA carboxylase subunit alpha, mitochondrial	Mccc1	Rattus norvegicus
P84100	60S ribosomal protein L19	Rpl19	Rattus norvegicus
M0RCF7	Myotilin	LOC100909761	Rattus norvegicus
P21670	Proteasome subunit alpha type-4	Psma4	Rattus norvegicus
M0RCE9	Voltage-dependent L-type calcium channel subunit alpha	Cacna1s	Rattus norvegicus
A0A0G2K598	Transforming, acidic coiled-coil-containing protein 2	Tacc2	Rattus norvegicus
Q4KM65	Cleavage and polyadenylation specificity factor subunit 5	Nudt21	Rattus norvegicus
F1LQS6	RCG61833	Xdh	Rattus norvegicus
Q3MHS9	Chaperonin containing Tcp1, subunit 6A (Zeta 1)	Cct6a	Rattus norvegicus
Q5M7U6	Actin-related protein 2	Actr2	Rattus norvegicus
P58775	Tropomyosin beta chain	Tpm2	Rattus norvegicus
P97519	Hydroxymethylglutaryl-CoA lyase, mitochondrial	Hmgcl	Rattus norvegicus
E9PT22	Uncharacterized protein	Inf2	Rattus norvegicus
Q5XIT9	Methylcrotonoyl-CoA carboxylase beta chain, mitochondrial	Mccc2	Rattus norvegicus
Q5U362	Annexin	Anxa4	Rattus norvegicus
B5DEH7	C1r protein	C1r	Rattus norvegicus
D3ZEI0	Ribosomal_L28e domain-containing protein		Rattus norvegicus
Q91Y81	Septin-2	Septin2	Rattus norvegicus
A0A0G2KB63	Prohibitin-2	Phb2	Rattus norvegicus
A0A0G2JVX0	Calpain-3	Capn3	Rattus norvegicus
D3ZF39	UDP-N-acetylglucosamine pyrophosphorylase 1	Uap1	Rattus norvegicus
Q8VHI8	Vesicle transport protein SEC20	Bnip1	Rattus norvegicus
D3ZY46	Engulfment and cell motility 1	Elmo1	Rattus norvegicus
P36860	Ras-related protein Ral-B	Ralb	Rattus norvegicus
E9PT82	Striatin-3	Strn3	Rattus norvegicus
F1LX07	Solute carrier family 25 member 12	Slc25a12	Rattus norvegicus
D3ZFC6	Inter-alpha-trypsin inhibitor heavy chain 4	Itih4	Rattus norvegicus
A0A0G2K161	Erythrocyte membrane protein band 4.1	Epb41	Rattus norvegicus
D3ZVQ0	Ubiquitin carboxyl-terminal hydrolase	Usp5	Rattus norvegicus
P21531	60S ribosomal protein L3	Rpl3	Rattus norvegicus
Q6P3V9	60S ribosomal protein L4	Rpl4	Rattus norvegicus
P40307	Proteasome subunit beta type-2	Psmb2	Rattus norvegicus
Q07205	Eukaryotic translation initiation factor 5	Eif5	Rattus norvegicus
P02680	Fibrinogen gamma chain	Fgg	Rattus norvegicus
D3ZUZ9	Peptidyl-prolyl cis-trans isomerase	Ppih	Rattus norvegicus
P85834	Elongation factor Tu, mitochondrial	Tufm	Rattus norvegicus
F1LS79	Chondroitin sulfate proteoglycan 4	Cspg4	Rattus norvegicus
Q499Q4	Phosphoglucomutase 1	Pgm1	Rattus norvegicus
D3ZG07	LSM6 homolog, U6 small nuclear RNA and mRNA degradation-associated	Lsm6	Rattus norvegicus
Q8R491	EH domain-containing protein 3	Ehd3	Rattus norvegicus
A0A0H2UI38	Ribosomal protein S19-like2	Rps19l2	Rattus norvegicus
A0A0A0MXX5	3-hydroxybutyrate dehydrogenase type 2	Bdh2	Rattus norvegicus
Q71LX6	Xin actin-binding repeat-containing protein 2	Xirp2	Rattus norvegicus
A1L1L2	Transmembrane protein 214	Tmem214	Rattus norvegicus
F1LU03	Gp_dh_N domain-containing protein		Rattus norvegicus
Q9WTT7	Basic leucine zipper and W2 domain-containing protein 2	Bzw2	Rattus norvegicus
F1LRV0	Nuclear factor 1	Nfia	Rattus norvegicus
Q6AYI1	DEAD (Asp-Glu-Ala-Asp) box polypeptide 5	Ddx5	Rattus norvegicus
B2RZD1	Protein transport protein Sec61 subunit beta	Sec61b	Rattus norvegicus
F1LMH7	Fibroblast activation protein, alpha	Fap	Rattus norvegicus
D3ZF77	Aldo-keto reductase family 1 member C15	Akr1c15	Rattus norvegicus
A0A0G2JZQ9	Keratin, type II cytoskeletal 1b	Krt77	Rattus norvegicus
F1LNC4	Vesicle transport through interaction with t-SNAREs homolog 1B	Vti1b	Rattus norvegicus
Q6AY58	B-cell receptor-associated protein 31	Bcap31	Rattus norvegicus
A0A0H2UHY9	Troponin T, fast skeletal muscle	Tnnt3	Rattus norvegicus
M0RAM5	Glutathione peroxidase	Gpx1	Rattus norvegicus
A0A0G2JUF8	DNA topoisomerase 2	Top2a	Rattus norvegicus
Q5BJZ3	Nicotinamide nucleotide transhydrogenase	Nnt	Rattus norvegicus
P97541	Heat shock protein beta-6	Hspb6	Rattus norvegicus
F1MA98	Nucleoprotein TPR	Tpr	Rattus norvegicus
A0A0H2UHQ1	60S ribosomal protein L17	Rpl17	Rattus norvegicus
Q66H80	Coatomer subunit delta	Arcn1	Rattus norvegicus
Q3KR92	Protein-tyrosine sulfotransferase 1	Tpst1	Rattus norvegicus
P68511	14-3-3 protein eta	Ywhah	Rattus norvegicus
A0A0G2K9I6	Ceruloplasmin	Cp	Rattus norvegicus
F1LUD3	Uncharacterized protein		Rattus norvegicus
D3ZD97	DEAH (Asp-Glu-Ala-His) box polypeptide 15 (Predicted), isoform CRA_b	Dhx15	Rattus norvegicus
Q62834	Cell division cycle protein 123 homolog	Cdc123	Rattus norvegicus
G3V9E3	Caldesmon 1, isoform CRA_b	Cald1	Rattus norvegicus
F1M1J2	Nebulin	Neb	Rattus norvegicus
Q63377	Sodium/potassium-transporting ATPase subunit beta-3	Atp1b3	Rattus norvegicus
B2RYG6	Ubiquitin thioesterase OTUB1	Otub1	Rattus norvegicus
G3V644	NADH dehydrogenase (Ubiquinone) flavoprotein 3-like, isoform CRA_a	Ndufv3	Rattus norvegicus
Q66H86	Olfactomedin-like protein 1	Olfml1	Rattus norvegicus
Q64240	Protein AMBP	Ambp	Rattus norvegicus
A0A0G2JZ53	Baculoviral IAP repeat-containing 6	Birc6	Rattus norvegicus
A0A0G2JSM7	Adducin 1 (Alpha), isoform CRA_b	Add1	Rattus norvegicus
P14668	Annexin A5	Anxa5	Rattus norvegicus
A0A0H2UHQ8	40S ribosomal protein S17	Rps17	Rattus norvegicus
P47727	Carbonyl reductase [NADPH] 1	Cbr1	Rattus norvegicus
D3ZS58	NADH dehydrogenase [ubiquinone] 1 alpha subcomplex subunit 2	Ndufa2	Rattus norvegicus
P18886	Carnitine O-palmitoyltransferase 2, mitochondrial	Cpt2	Rattus norvegicus
D3ZXA6	Pyruvate dehydrogenase phosphatase regulatory subunit	Pdpr	Rattus norvegicus
A0A0G2JW28	Gamma-adducin	Add3	Rattus norvegicus
P21913	Succinate dehydrogenase [ubiquinone] iron-sulfur subunit, mitochondrial	Sdhb	Rattus norvegicus
F1M7S4	Mast cell carboxypeptidase A	Cpa3	Rattus norvegicus
F1LZ05	Poly [ADP-ribose] polymerase	Parp14	Rattus norvegicus
Q4KM38	FUS interacting protein (Serine-arginine rich) 1	Srsf10	Rattus norvegicus
Q5I0M3	Complement component factor h-like 1	Cfhr1	Rattus norvegicus
Q641X3	Beta-hexosaminidase subunit alpha	Hexa	Rattus norvegicus
P35435	ATP synthase subunit gamma, mitochondrial	Atp5f1c	Rattus norvegicus
P14046	Alpha-1-inhibitor 3	A1i3	Rattus norvegicus
A0A0G2K7B6	Dysferlin	Dysf	Rattus norvegicus
P13599	IgG receptor FcRn large subunit p51	Fcgrt	Rattus norvegicus
O35165	Golgi SNAP receptor complex member 2	Gosr2	Rattus norvegicus
Q6DGG0	Peptidyl-prolyl cis-trans isomerase D	Ppid	Rattus norvegicus
A0A0H2UHB8	Chondroadherin	Chad	Rattus norvegicus
G3V9Q4	Non-specific serine/threonine protein kinase	Stk38	Rattus norvegicus
Q5PQN7	Protein LZIC	Lzic	Rattus norvegicus
P04904	Glutathione S-transferase alpha-3	Gsta3	Rattus norvegicus
A0A0G2K7B3	Heterogeneous nuclear ribonucleoproteins C1/C2-like	LOC100911576	Rattus norvegicus
A0A096MIX2	DEAD (Asp-Glu-Ala-Asp) box polypeptide 17, isoform CRA_a	Ddx17	Rattus norvegicus
B4F7E7	MAGUK p55 subfamily member 5	Mpp5	Rattus norvegicus
A0JN30	Canopy 2 homolog (Zebrafish)	Cnpy2	Rattus norvegicus
P08733	Myosin regulatory light chain 2, ventricular/cardiac muscle isoform	Myl2	Rattus norvegicus
P62630	Elongation factor 1-alpha 1	Eef1a1	Rattus norvegicus
Q4KLZ0	Vanin 1	Vnn1	Rattus norvegicus
D4A617	Ectonucleoside triphosphate diphosphohydrolase 1	LOC103689954	Rattus norvegicus
D4A8H8	Cytoplasmic FMR1-interacting protein	Cyfip1	Rattus norvegicus
Q9WVB1	Ras-related protein Rab-6A	Rab6a	Rattus norvegicus
M0R9L0	Nascent polypeptide-associated complex subunit alpha	Naca	Rattus norvegicus
B5DFG4	Heat shock 27kD protein family, member 7 (Cardiovascular)	Hspb7	Rattus norvegicus
D3ZU07	Similar to translin-associated factor X (Tsnax) interacting protein 1 (Predicted)	Tsnaxip1	Rattus norvegicus
A0A0G2JW01	HP domain-containing protein		Rattus norvegicus
A0A0G2JW88	Microtubule-associated protein	Map4	Rattus norvegicus
Q5XI78	2-oxoglutarate dehydrogenase, mitochondrial	Ogdh	Rattus norvegicus
A0A0G2K4V5	Integrin beta	Itgb4	Rattus norvegicus
P07632	Superoxide dismutase [Cu-Zn]	Sod1	Rattus norvegicus
F1LTF8	Laminin subunit alpha 4	Lama4	Rattus norvegicus
G3V9S9	SEC24 homolog D, COPII coat complex component	Sec24d	Rattus norvegicus
B2RZ74	Small nuclear ribonucleoprotein U1 subunit 70	Snrnp70	Rattus norvegicus
P27867	Sorbitol dehydrogenase	Sord	Rattus norvegicus
F1M5X4	Ig-like domain-containing protein		Rattus norvegicus
B2RYP4	Sorting nexin 2	Snx2	Rattus norvegicus
B1H264	TBC1 domain family, member 17	Tbc1d17	Rattus norvegicus
Q3ZAV8	Enhancer of mRNA-decapping protein 4	Edc4	Rattus norvegicus
P15999	ATP synthase subunit alpha, mitochondrial	Atp5f1a	Rattus norvegicus
P02625	Parvalbumin alpha	Pvalb	Rattus norvegicus
D4A228	Myomesin 3	Myom3	Rattus norvegicus
A0A0G2JXC3	40S ribosomal protein S21	Rps21	Rattus norvegicus
Q32Q06	AP-1 complex subunit mu-1	Ap1m1	Rattus norvegicus
A0A0G2JXD0	60S ribosomal protein L9 pseudogene	LOC103692829	Rattus norvegicus
P11730	Calcium/calmodulin-dependent protein kinase type II subunit gamma	Camk2g	Rattus norvegicus
A0A0G2KAT3	Replication protein A subunit	Rpa1	Rattus norvegicus
D3ZCF8	ATP-binding cassette, subfamily A (ABC1), member 8a	Abca8a	Rattus norvegicus
D3ZGP9	Dehydrogenase/reductase 7C	Dhrs7c	Rattus norvegicus
G3V7C6	Tubulin beta chain	Tubb4b	Rattus norvegicus
Q6P2A5	GTP:AMP phosphotransferase AK3, mitochondrial	Ak3	Rattus norvegicus
G3V8R1	Nucleobindin 2, isoform CRA_b	Nucb2	Rattus norvegicus
P08644	GTPase KRas	Kras	Rattus norvegicus
P20767	Ig lambda-2 chain C region		Rattus norvegicus
D3Z8W1	Uncharacterized protein		Rattus norvegicus
D3ZAP9	Glycerol-3-phosphate dehydrogenase [NAD(+)]	Gpd1l	Rattus norvegicus
D3ZFR7	PDZ and LIM domain 3, isoform CRA_b	Pdlim3	Rattus norvegicus
A0A0G2JYS1	Oxidation resistance protein 1	Oxr1	Rattus norvegicus
A0A0H2UHM3	Haptoglobin	Hp	Rattus norvegicus
D3ZSV1	Hypothetical LOC287541 (Predicted), isoform CRA_c	Ift20	Rattus norvegicus
P23358	60S ribosomal protein L12	Rpl12	Rattus norvegicus
A0A0G2JX79	Translocon-associated protein subunit alpha	Ssr1	Rattus norvegicus
D4A183	Similar to Vanin-3 (Predicted)	Vnn3	Rattus norvegicus
B4F789	Apolipoprotein B editing complex 2 (Predicted), isoform CRA_a	Apobec2	Rattus norvegicus
Q4V7A0	WD repeat-containing protein 61	Wdr61	Rattus norvegicus
G3V965	1-acylglycerol-3-phosphate O-acyltransferase 5	Agpat5	Rattus norvegicus
D4A4P4	FAD synthase	Flad1	Rattus norvegicus
D4A7L6	Ribose 5-phosphate isomerase A	Rpia	Rattus norvegicus
F1M9D6	Signal transducer and activator of transcription	Stat1	Rattus norvegicus
Q641Z6	EH domain-containing protein 1	Ehd1	Rattus norvegicus
P28494	Alpha-mannosidase 2	Man2a1	Rattus norvegicus
P10824	Guanine nucleotide-binding protein G(i) subunit alpha-1	Gnai1	Rattus norvegicus
G3V7L6	26S proteasome regulatory subunit 7	Psmc2	Rattus norvegicus
A0A096MJM1	Ras homolog family member G (Fragment)	Rhog	Rattus norvegicus
Q07936	Annexin A2	Anxa2	Rattus norvegicus
P47853	Biglycan	Bgn	Rattus norvegicus
P47860	ATP-dependent 6-phosphofructokinase, platelet type	Pfkp	Rattus norvegicus
P61212	ADP-ribosylation factor-like protein 1	Arl1	Rattus norvegicus
B2RYJ3	Cullin 4A	Cul4a	Rattus norvegicus
F1LXS3	Matrilin 2	Matn2	Rattus norvegicus
F1LM47	Succinate--CoA ligase [ADP-forming] subunit beta, mitochondrial	Sucla2	Rattus norvegicus
A0A0G2K3I9	Dual specificity protein phosphatase	Dusp3	Rattus norvegicus
D4A3V2	NADH dehydrogenase [ubiquinone] 1 alpha subcomplex subunit 6	Ndufa6	Rattus norvegicus
G3V667	Integrin subunit alpha 6	Itga6	Rattus norvegicus
B5DFD8	SH3 domain-binding glutamic acid-rich-like protein	Sh3bgrl	Rattus norvegicus
A0A0G2K6W6	DIS3-like exonuclease 2	Dis3l2	Rattus norvegicus
A0A0G2JZI2	Glutamyl-prolyl-tRNA synthetase	Eprs	Rattus norvegicus
F1M6T3	Junctional cadherin 5-associated	Jcad	Rattus norvegicus
P19804	Nucleoside diphosphate kinase B	Nme2	Rattus norvegicus
Q641Y2	NADH dehydrogenase [ubiquinone] iron-sulfur protein 2, mitochondrial	Ndufs2	Rattus norvegicus
Q6URK4	Heterogeneous nuclear ribonucleoprotein A3	Hnrnpa3	Rattus norvegicus
P04642	L-lactate dehydrogenase A chain	Ldha	Rattus norvegicus
F1LRV4	Heat shock 70 kDa protein 4	Hspa4	Rattus norvegicus
P63025	Vesicle-associated membrane protein 3	Vamp3	Rattus norvegicus
Q4G061	Eukaryotic translation initiation factor 3 subunit B	Eif3b	Rattus norvegicus
A0A0G2JVN2	Secreted frizzled-related protein 4	Sfrp4	Rattus norvegicus
M0R735	Heterogeneous nuclear ribonucleoprotein Q	Syncrip	Rattus norvegicus
Q6IN22	Cathepsin B	Ctsb	Rattus norvegicus
B5DF57	Erythrocyte membrane protein band 4.2	Epb42	Rattus norvegicus
Q792H5	CUGBP Elav-like family member 2	Celf2	Rattus norvegicus
O35509	Ras-related protein Rab-11B	Rab11b	Rattus norvegicus
Q6AYS7	Aminoacylase-1A	Acy1a	Rattus norvegicus
P22062	Protein-L-isoaspartate(D-aspartate) O-methyltransferase	Pcmt1	Rattus norvegicus
P62828	GTP-binding nuclear protein Ran	Ran	Rattus norvegicus
P47875	Cysteine and glycine-rich protein 1	Csrp1	Rattus norvegicus
Q68FW9	COP9 signalosome complex subunit 3	Cops3	Rattus norvegicus
A0A0G2KBC7	ATP-dependent 6-phosphofructokinase	Pfkm	Rattus norvegicus
F1M3H8	Hypothetical protein LOC681410	LOC681410	Rattus norvegicus
G3V6C9	Non-specific serine/threonine protein kinase	Cdc42bpa	Rattus norvegicus
Q5M860	Rho GDP dissociation inhibitor beta	Arhgdib	Rattus norvegicus
A0A0G2K8Q7	U6 snRNA-associated Sm-like protein LSm2	Lsm2	Rattus norvegicus
B5DF91	ELAV-like protein 1	Elavl1	Rattus norvegicus
M0R629	Adenylosuccinate synthetase isozyme 1	Adssl1	Rattus norvegicus
D4A8A0	Carbamoyl-phosphate synthetase 2, aspartate transcarbamylase, and dihydroorotase	Cad	Rattus norvegicus
Q6MG60	N(G),N(G)-dimethylarginine dimethylaminohydrolase 2	Ddah2	Rattus norvegicus
P09495	Tropomyosin alpha-4 chain	Tpm4	Rattus norvegicus
F1M9B2	Insulin-like growth factor binding protein 7, isoform CRA_b	Igfbp7	Rattus norvegicus
A0A096MJF7	Phosphorylase b kinase regulatory subunit	Phka1	Rattus norvegicus
P36201	Cysteine-rich protein 2	Crip2	Rattus norvegicus
Q4V8F9	Hydroxysteroid dehydrogenase-like protein 2	Hsdl2	Rattus norvegicus
P14408	Fumarate hydratase, mitochondrial	Fh	Rattus norvegicus
Q6AYF2	LIM and cysteine-rich domains 1	Lmcd1	Rattus norvegicus
A0A0G2K7G7	Septin 8	43716	Rattus norvegicus
F1MAA2	COP9 signalosome subunit 7A	Cops7a	Rattus norvegicus
P10860	Glutamate dehydrogenase 1, mitochondrial	Glud1	Rattus norvegicus
A0A0G2QC17	Protein phosphatase 2C, magnesium dependent, catalytic subunit, isoform CRA_a	Pdp1	Rattus norvegicus
A0A0G2JSS8	Peroxiredoxin	Prdx5	Rattus norvegicus
P04636	Malate dehydrogenase, mitochondrial	Mdh2	Rattus norvegicus
P15205	Microtubule-associated protein 1B	Map1b	Rattus norvegicus
P09605	Creatine kinase S-type, mitochondrial	Ckmt2	Rattus norvegicus
F1LWS4	Uncharacterized protein	Cfhr2	Rattus norvegicus
A0A0G2K1C0	Actin-related protein 3	Actr3	Rattus norvegicus
F1LRJ9	Methanethiol oxidase	Selenbp1	Rattus norvegicus
P63045	Vesicle-associated membrane protein 2	Vamp2	Rattus norvegicus
P21571	ATP synthase-coupling factor 6, mitochondrial	Atp5pf	Rattus norvegicus
G3V928	LDL receptor-related protein 1	Lrp1	Rattus norvegicus
D4A9L2	RCG34610, isoform CRA_c	Srsf1	Rattus norvegicus
A0A0G2JTP6	Perilipin	Plin1	Rattus norvegicus
P54319	Phospholipase A-2-activating protein	Plaa	Rattus norvegicus
A0A0G2K1U4	E3 ubiquitin-protein ligase	Ubr2	Rattus norvegicus
F1LTE6	FYVE, RhoGEF and PH domain-containing 5	Fgd5	Rattus norvegicus
F7FMS0	Macrophage-stimulating 1	Mst1	Rattus norvegicus
Q99ML5	Prenylcysteine oxidase	Pcyox1	Rattus norvegicus
D4A777	Family with sequence similarity 114, member A1	Fam114a1	Rattus norvegicus
Q62651	Delta(3,5)-Delta(2,4)-dienoyl-CoA isomerase, mitochondrial	Ech1	Rattus norvegicus
D3ZF26	Tankyrase 1-binding protein 1	Tnks1bp1	Rattus norvegicus
A0A0G2K014	Lymphocyte cytosolic protein 1	Lcp1	Rattus norvegicus
A0A0G2K694	RalA-binding protein 1	Ralbp1	Rattus norvegicus
A0A0G2JZH8	Dihydrolipoamide acetyltransferase component of pyruvate dehydrogenase complex	Pdhx	Rattus norvegicus
G3V6R7	3-oxoacyl-[acyl-carrier-protein] synthase, mitochondrial	Oxsm	Rattus norvegicus
P18211	Rano class II histocompatibility antigen, D-1 beta chain	RT1-Db1	Rattus norvegicus
Q4FZT9	26S proteasome non-ATPase regulatory subunit 2	Psmd2	Rattus norvegicus
Q811S9	Guanine nucleotide-binding protein-like 3	Gnl3	Rattus norvegicus
P85845	Fascin	Fscn1	Rattus norvegicus
M0R6K0	Laminin subunit beta-2	Lamb2	Rattus norvegicus
F1M1U0	Matrix-remodeling-associated 7	Mxra7	Rattus norvegicus
G3V918	Trifunctional purine biosynthetic protein adenosine-3	Gart	Rattus norvegicus
D3ZY47	Similar to RIKEN cDNA 2310022B05	RGD1559896	Rattus norvegicus
P08934	Kininogen-1	Kng1	Rattus norvegicus
Q6AXN3	Transmembrane emp24 domain-containing protein 5	Tmed5	Rattus norvegicus
A0A0G2JTX9	Derlin	Derl2	Rattus norvegicus
A0A0G2K8H0	Caprin-1	Caprin1	Rattus norvegicus
Q64428	Trifunctional enzyme subunit alpha, mitochondrial	Hadha	Rattus norvegicus
P0C0A1	Vacuolar protein-sorting-associated protein 25	Vps25	Rattus norvegicus
A0A0G2K695	Myoferlin	Myof	Rattus norvegicus
A0A1B0GWV4	Translocase of outer mitochondrial membrane 5	Tomm5	Rattus norvegicus
O88767	Protein/nucleic acid deglycase DJ-1	Park7	Rattus norvegicus
M0R7M8	Uncharacterized protein		Rattus norvegicus
A0A0H2UHT6	Ribosomal protein S18-like 1	Rps18	Rattus norvegicus
A0A0G2K8S6	Glucosidase 1	LOC103692171	Rattus norvegicus
A0A0G2JXE0	Histone H2B	LOC102549061	Rattus norvegicus
P06685	Sodium/potassium-transporting ATPase subunit alpha-1	Atp1a1	Rattus norvegicus
B1WBW4	Armadillo repeat-containing protein 10	Armc10	Rattus norvegicus
P53042	Serine/threonine-protein phosphatase 5	Ppp5c	Rattus norvegicus
F1M951	Tyrosine-protein phosphatase non-receptor type 23	Ptpn23	Rattus norvegicus
P25113	Phosphoglycerate mutase 1	Pgam1	Rattus norvegicus
A0A0G2JSW6	Troponin T, fast skeletal muscle	Tnnt3	Rattus norvegicus
D4AC23	T-complex protein 1 subunit eta	Cct7	Rattus norvegicus
Q6P6T1	Complement C1s subcomponent	C1s	Rattus norvegicus
A0A0G2K7W8	Histidine triad nucleotide-binding protein 3	Hint3	Rattus norvegicus
A0A0G2K135	Complement factor I	Cfi	Rattus norvegicus
D3ZBT9	Protein phosphatase 6, regulatory subunit 3	Ppp6r3	Rattus norvegicus
A0A140TAF0	RCG62531, isoform CRA_g	Tpm3	Rattus norvegicus
A0A0G2K477	Immunoglobulin heavy constant mu	Ighm	Rattus norvegicus
P68370	Tubulin alpha-1A chain	Tuba1a	Rattus norvegicus
Q64620	Serine/threonine-protein phosphatase 6 catalytic subunit	Ppp6c	Rattus norvegicus
Q5RJN0	NADH dehydrogenase (Ubiquinone) Fe-S protein 7	Ndufs7	Rattus norvegicus
P07896	Peroxisomal bifunctional enzyme	Ehhadh	Rattus norvegicus
D4A0T0	NADH:ubiquinone oxidoreductase subunit B10	Ndufb10	Rattus norvegicus
Q920H8	Hephaestin	Heph	Rattus norvegicus
G3V8C4	Chloride intracellular channel protein	Clic4	Rattus norvegicus
P08503	Medium-chain specific acyl-CoA dehydrogenase, mitochondrial	Acadm	Rattus norvegicus
F7F469	Interferon gamma-induced GTPase	Igtp	Rattus norvegicus
P15791	Calcium/calmodulin-dependent protein kinase type II subunit delta	Camk2d	Rattus norvegicus
Q09073	ADP/ATP translocase 2	Slc25a5	Rattus norvegicus
A0A0G2K320	Sialic acid-binding Ig-like lectin 1	Siglec1	Rattus norvegicus
D3ZKG5	Parvin, beta	Parvb	Rattus norvegicus
Q566E4	Heterogeneous nuclear ribonucleoprotein R	Hnrnpr	Rattus norvegicus
D4AD33	RNA guanine-7 methyltransferase-activating subunit	Ramac	Rattus norvegicus
A0A0G2K896	Similar to RIKEN cDNA 1300017J02	RGD1310507	Rattus norvegicus
Q6P7Q4	Lactoylglutathione lyase	Glo1	Rattus norvegicus
G3V662	Nuclear pore complex protein Nup153	Nup153	Rattus norvegicus
A0A0G2K5N6	Rho-associated protein kinase	Rock2	Rattus norvegicus
D3ZRX9	Calponin (Fragment)	Cnn2	Rattus norvegicus
O35077	Glycerol-3-phosphate dehydrogenase [NAD(+)], cytoplasmic	Gpd1	Rattus norvegicus
A0A096MJY1	Glypican 6	Gpc6	Rattus norvegicus
M0R776	Mitochondrial ribosomal protein S36	Mrps36	Rattus norvegicus
D3ZM91	Syncoilin (Predicted)	Sync	Rattus norvegicus
P11507	Sarcoplasmic/endoplasmic reticulum calcium ATPase 2	Atp2a2	Rattus norvegicus
Q6IMZ3	Annexin	Anxa6	Rattus norvegicus
A0A096P6L9	Complement C5	C5	Rattus norvegicus
Q9JLZ1	Glutaredoxin-3	Glrx3	Rattus norvegicus
Q920A6	Retinoid-inducible serine carboxypeptidase	Scpep1	Rattus norvegicus
D3ZUU6	C-type lectin domain family 3, member B	Clec3b	Rattus norvegicus
A0A096MK30	Moesin	Msn	Rattus norvegicus
D4A9W3	D-glutamate cyclase	Dglucy	Rattus norvegicus
A0A0G2K2L1	Podocalyxin	Podxl	Rattus norvegicus
A0A0G2K0X9	Protein transport protein Sec31A	Sec31a	Rattus norvegicus
A0A0G2K8K0	Splicing factor proline and glutamine rich	Sfpq	Rattus norvegicus
P07154	Cathepsin L1	Ctsl	Rattus norvegicus
P39069	Adenylate kinase isoenzyme 1	Ak1	Rattus norvegicus
D4AE56	Prostaglandin E synthase 2	Ptges2	Rattus norvegicus
D4A5I9	Myosin VI	Myo6	Rattus norvegicus
E9PU28	Inosine-5'-monophosphate dehydrogenase 2	Impdh2	Rattus norvegicus
Q5M9H4	Sodium/potassium-transporting ATPase subunit beta	Atp1b2	Rattus norvegicus
G3V6X1	Fibulin 2	Fbln2	Rattus norvegicus
M0RAR2	ITI_HC_C domain-containing protein		Rattus norvegicus
Q4QR73	DnaJ (Hsp40) homolog, subfamily A, member 4	Dnaja4	Rattus norvegicus
D4AE96	Importin 7	Ipo7	Rattus norvegicus
Q66H94	Peptidyl-prolyl cis-trans isomerase FKBP9	Fkbp9	Rattus norvegicus
Q9QYU2	Elongation factor Ts, mitochondrial	Tsfm	Rattus norvegicus
P08009	Glutathione S-transferase Yb-3	Gstm3	Rattus norvegicus
A0A0G2JSH5	Serum albumin	Alb	Rattus norvegicus
A0A0G2KA06	Kelch-like protein 22	Klhl22	Rattus norvegicus
A0A0G2JZ38	Formin homology 2 domain-containing 1	Fhod1	Rattus norvegicus
P20059	Hemopexin	Hpx	Rattus norvegicus
P14630	Apolipoprotein M	Apom	Rattus norvegicus
D3Z8I7	Glutathione S-transferase, theta 3	Gstt3	Rattus norvegicus
F7FPF5	SP100 nuclear antigen	Sp100	Rattus norvegicus
P85515	Alpha-centractin	Actr1a	Rattus norvegicus
P04182	Ornithine aminotransferase, mitochondrial	Oat	Rattus norvegicus
Q07969	Platelet glycoprotein 4	Cd36	Rattus norvegicus
D3ZV82	GB1/RHD3-type G domain-containing protein	LOC685067	Rattus norvegicus
G3V6H2	Pre-mRNA processing factor 8, isoform CRA_a	Prpf8	Rattus norvegicus
Q1RP77	Nucleolar protein 16	Nop16	Rattus norvegicus
G3V6A8	Golgi autoantigen, golgin subfamily b, macrogolgin 1, isoform CRA_c	Golgb1	Rattus norvegicus
P68101	Eukaryotic translation initiation factor 2 subunit 1	Eif2s1	Rattus norvegicus
Q6AYK8	Eukaryotic translation initiation factor 3 subunit D	Eif3d	Rattus norvegicus
Q5M890	Apolipoprotein N	Apon	Rattus norvegicus
Q6AXR6	Glutathione S-transferase omega 1, isoform CRA_b	Gsto1	Rattus norvegicus
Q9R1T1	Barrier-to-autointegration factor	Banf1	Rattus norvegicus
A0A140UHX6	Spectrin beta chain	Sptb	Rattus norvegicus
A0A0G2K0B0	Protein CDV3 homolog	Cdv3	Rattus norvegicus
D4A6W6	Ribosomal_L2_C domain-containing protein		Rattus norvegicus
A0A0G2JZ40	RCG54895, isoform CRA_a	Reck	Rattus norvegicus
D4A5G8	Pyruvate dehydrogenase E1 component subunit alpha	Pdha1l1	Rattus norvegicus
F2Z3Q8	Importin subunit beta-1	Kpnb1	Rattus norvegicus
D3ZZA8	SEC24 homolog A, COPII coat complex component	Sec24a	Rattus norvegicus
A0A0G2JYC7	Hepatoma-derived growth factor-related protein 2	Hdgfl2	Rattus norvegicus
F1LM66	Elongation factor Tu GTP-binding domain-containing 2	Eftud2	Rattus norvegicus
F1MAA5	RAN GTPase-activating protein 1	Rangap1	Rattus norvegicus
D4AE06	Peptidylprolyl isomerase	Fkbp15	Rattus norvegicus
Q5I0M1	Apolipoprotein H	Apoh	Rattus norvegicus
F1M265	Uncharacterized protein		Rattus norvegicus
F7F389	Complement component C9	C9	Rattus norvegicus
G3V741	Phosphate carrier protein, mitochondrial	Slc25a3	Rattus norvegicus
P35446	Spondin-1	Spon1	Rattus norvegicus
P12007	Isovaleryl-CoA dehydrogenase, mitochondrial	Ivd	Rattus norvegicus
G3V6K6	Receptor protein-tyrosine kinase	Egfr	Rattus norvegicus
A0A0U1RRV7	RCG61099, isoform CRA_b	Srsf3	Rattus norvegicus
F1MAN8	Laminin subunit alpha 5	Lama5	Rattus norvegicus
A0A0A0MY48	Dynamin-2	Dnm2	Rattus norvegicus
G3V9T7	ATPase Asna1	Asna1	Rattus norvegicus
A0A0G2JY08	Myosin XVIIIa	Myo18a	Rattus norvegicus
Q6IFV1	Keratin, type I cytoskeletal 14	Krt14	Rattus norvegicus
P62718	60S ribosomal protein L18a	Rpl18a	Rattus norvegicus
A0A0G2K6D5	Pitrilysin metallopeptidase 1	Pitrm1	Rattus norvegicus
A0A0G2JTA0	FAS-associated factor 2	Faf2	Rattus norvegicus
Q920L2	Succinate dehydrogenase [ubiquinone] flavoprotein subunit, mitochondrial	Sdha	Rattus norvegicus
F1M9V7	Aminopeptidase	Npepps	Rattus norvegicus
G3V6T1	Coatomer subunit alpha	Copa	Rattus norvegicus
A0A0U1RRP3	UPF3 regulator of nonsense transcripts homolog B (Yeast) (Predicted)	Upf3b	Rattus norvegicus
F1M983	Complement factor H	Cfh	Rattus norvegicus
P05545	Serine protease inhibitor A3K	Serpina3k	Rattus norvegicus
A0A0G2JWC7	Fermitin family member 2	Fermt2	Rattus norvegicus
A0A0G2JV31	X-prolyl aminopeptidase (Aminopeptidase P) 1, soluble, isoform CRA_a	Xpnpep1	Rattus norvegicus
Q6PDW1	40S ribosomal protein S12	Rps12	Rattus norvegicus
P11505	Plasma membrane calcium-transporting ATPase 1	Atp2b1	Rattus norvegicus
Q792I0	Protein lin-7 homolog C	Lin7c	Rattus norvegicus
O35878	Heat shock protein beta-2	Hspb2	Rattus norvegicus
D3ZE15	NADH:ubiquinone oxidoreductase subunit A13	Ndufa13	Rattus norvegicus
P15650	Long-chain specific acyl-CoA dehydrogenase, mitochondrial	Acadl	Rattus norvegicus
D4A678	Spectrin, alpha, erythrocytic 1	Spta1	Rattus norvegicus
D4A4L6	Ig-like domain-containing protein		Rattus norvegicus
D4ACV3	Histone H2A	Hist2h2ac	Rattus norvegicus
Q811M5	Complement component C6	C6	Rattus norvegicus
G3V8L3	Lamin A, isoform CRA_b	Lmna	Rattus norvegicus
P62944	AP-2 complex subunit beta	Ap2b1	Rattus norvegicus
A0A0G2KAZ7	Heterogeneous nuclear ribonucleoprotein D-like	Hnrnpdl	Rattus norvegicus
Q8VI04	Isoaspartyl peptidase/L-asparaginase	Asrgl1	Rattus norvegicus
D4A8F2	Ras suppressor protein 1	Rsu1	Rattus norvegicus
D3ZE00	Ig-like domain-containing protein		Rattus norvegicus
G3V8L9	Caveolae-associated protein 1	Cavin1	Rattus norvegicus
F1LZY6	Ig-like domain-containing protein		Rattus norvegicus
A0A0H2UHU0	40S ribosomal protein S25	Rps25	Rattus norvegicus
Q3MIE7	COMM domain containing 9, isoform CRA_a	Commd9	Rattus norvegicus
Q66HA8	Heat shock protein 105 kDa	Hsph1	Rattus norvegicus
A0A0G2K7E5	Voltage-dependent calcium channel subunit alpha-2/delta-1	Cacna2d1	Rattus norvegicus
F1LPG6	Guanine nucleotide exchange factor for Rab-3A	Rab3il1	Rattus norvegicus
Q6IRE4	Tumor susceptibility gene 101 protein	Tsg101	Rattus norvegicus
Q4G079	Aminoacyl tRNA synthetase complex-interacting multifunctional protein 1	Aimp1	Rattus norvegicus
D3ZE16	Iduronidase, alpha-L-	Idua	Rattus norvegicus
D3ZUJ9	Sorting nexin 8	Snx8	Rattus norvegicus
Q7TQ77	Ac1288		Rattus norvegicus
Q9EPF2	Cell surface glycoprotein MUC18	Mcam	Rattus norvegicus
P63329	Serine/threonine-protein phosphatase 2B catalytic subunit alpha isoform	Ppp3ca	Rattus norvegicus
D3ZQ57	Plexin B2	Plxnb2	Rattus norvegicus
Q6Q0N1	Cytosolic non-specific dipeptidase	Cndp2	Rattus norvegicus
Q58FK9	Kynurenine--oxoglutarate transaminase 3	Kyat3	Rattus norvegicus
D3Z9E1	Elastin microfibril interfacer 1	Emilin1	Rattus norvegicus
D3ZH41	Cytoskeleton-associated protein 4	Ckap4	Rattus norvegicus
Q1JU68	Eukaryotic translation initiation factor 3 subunit A	Eif3a	Rattus norvegicus
D4AA43	Kelch-like family member 40	Klhl40	Rattus norvegicus
A0A0G2JTT2	Phosphatidylinositol binding clathrin assembly protein, isoform CRA_a	Picalm	Rattus norvegicus
Q6AYU5	Poly(rC)-binding protein 2	Pcbp2	Rattus norvegicus
P27605	Hypoxanthine-guanine phosphoribosyltransferase	Hprt1	Rattus norvegicus
M0RCY2	Ribosomal_S13_N domain-containing protein		Rattus norvegicus
P50503	Hsc70-interacting protein	St13	Rattus norvegicus
D3ZXS8	Huntingtin interacting protein 2 (Predicted), isoform CRA_a	Ube2k	Rattus norvegicus
Q5BJP9	Phytanoyl-CoA dioxygenase domain-containing protein 1	Phyhd1	Rattus norvegicus
F1LW91	Nuclear mitotic apparatus protein 1	Numa1	Rattus norvegicus
A0A0G2K428	Dynactin subunit 1	Dctn1	Rattus norvegicus
M0R6W5	Uncharacterized protein		Rattus norvegicus
E9PTR4	RCG62582, isoform CRA_b	Ubap2l	Rattus norvegicus
D3ZG43	NADH dehydrogenase (Ubiquinone) Fe-S protein 3 (Predicted), isoform CRA_c	Ndufs3	Rattus norvegicus
G3V8B1	Glycosylphosphatidylinositol specific phospholipase D1, isoform CRA_a	Gpld1	Rattus norvegicus
Q07803	Elongation factor G, mitochondrial	Gfm1	Rattus norvegicus
P70490	Lactadherin	Mfge8	Rattus norvegicus
A0A0G2K531	Glutathione peroxidase	Gpx3	Rattus norvegicus
P82995	Heat shock protein HSP 90-alpha	Hsp90aa1	Rattus norvegicus
P17136	Small nuclear ribonucleoprotein-associated protein B	Snrpb	Rattus norvegicus
Q9ER34	Aconitate hydratase, mitochondrial	Aco2	Rattus norvegicus
B2GV57	Cysteinyl-tRNA synthetase 2, mitochondrial	Cars2	Rattus norvegicus
D3ZZR9	Peptidylprolyl isomerase	Fkbp2	Rattus norvegicus
Q99J82	Integrin-linked protein kinase	Ilk	Rattus norvegicus
Q63118	Calcitonin gene-related peptide type 1 receptor	Calcrl	Rattus norvegicus
Q01460	Di-N-acetylchitobiase	Ctbs	Rattus norvegicus
P06238	Alpha-2-macroglobulin	A2m	Rattus norvegicus
M0RDF2	Ig-like domain-containing protein		Rattus norvegicus
Q561S0	NADH dehydrogenase [ubiquinone] 1 alpha subcomplex subunit 10, mitochondrial	Ndufa10	Rattus norvegicus
Q68FS8	RNA 3'-terminal phosphate cyclase	Rtca	Rattus norvegicus
P07150	Annexin A1	Anxa1	Rattus norvegicus
A0A0G2K527	ARF GTPase-activating protein GIT1	Git1	Rattus norvegicus
G3V6L9	Peptidylprolyl isomerase	Fkbp3	Rattus norvegicus
F1M0B7	Ig-like domain-containing protein		Rattus norvegicus
Q5XIF6	Tubulin alpha-4A chain	Tuba4a	Rattus norvegicus
A0A0G2K8G8	RT1 class Ia, locus A1	RT1-A1	Rattus norvegicus
A0A0G2JUH2	DEAD-box helicase 19B	Ddx19a	Rattus norvegicus
A0A0G2K6G2	Adipocyte plasma membrane-associated protein	Apmap	Rattus norvegicus
Q68FT1	Ubiquinone biosynthesis protein COQ9, mitochondrial	Coq9	Rattus norvegicus
P08010	Glutathione S-transferase Mu 2	Gstm2	Rattus norvegicus
B5DFC8	Eukaryotic translation initiation factor 3 subunit C	Eif3c	Rattus norvegicus
P62859	40S ribosomal protein S28	Rps28	Rattus norvegicus
P19836	Choline-phosphate cytidylyltransferase A	Pcyt1a	Rattus norvegicus
Q62733	Lamina-associated polypeptide 2, isoform beta	Tmpo	Rattus norvegicus
F1M953	Stress-70 protein, mitochondrial	Hspa9	Rattus norvegicus
D2XV59	GTP-binding protein 1	Gtpbp1	Rattus norvegicus
A0A0G2K3C1	Hsp90 co-chaperone Cdc37	Cdc37	Rattus norvegicus
D4A9D8	Oxysterol-binding protein	Osbp	Rattus norvegicus
G3V734	2,4-dienoyl CoA reductase 1, mitochondrial, isoform CRA_a	Decr1	Rattus norvegicus
Q6AYH6	ER membrane protein complex subunit 10	Emc10	Rattus norvegicus
A0A0H2UHP1	Retinal dehydrogenase 1	Aldh1a1	Rattus norvegicus
Q5XIE0	Acidic leucine-rich nuclear phosphoprotein 32 family member E	Anp32e	Rattus norvegicus
B2RYM2	WD repeat domain, phosphoinositide-interacting 1	Wipi1	Rattus norvegicus
A0A0G2K7X0	Acidic leucine-rich nuclear phosphoprotein 32 family member A	Anp32a	Rattus norvegicus
Q63617	Hypoxia up-regulated protein 1	Hyou1	Rattus norvegicus
B5DF55	RCG55706	Stam	Rattus norvegicus
F1LLV6	Carboxylic ester hydrolase	Ces1f	Rattus norvegicus
A0A0G2K808	ArfGAP with SH3 domain, ankyrin repeat and PH domain 2	Asap2	Rattus norvegicus
Q5RK08	Glioblastoma amplified sequence	Nipsnap2	Rattus norvegicus
B1PRL5	Caveolae-associated protein 4	Cavin4	Rattus norvegicus
D3ZNR4	Insulin responsive sequence DNA binding protein-1, isoform CRA_a	Sned1	Rattus norvegicus
A0A0G2JUC7	Dynactin subunit 2	Dctn2	Rattus norvegicus
D3ZF11	Hepatitis B virus x interacting protein (Predicted), isoform CRA_a	Lamtor5	Rattus norvegicus
Q6PDW4	Proteasome subunit beta	Psmb1	Rattus norvegicus
Q5RKH2	Galactokinase 1	Galk1	Rattus norvegicus
O35142	Coatomer subunit beta'	Copb2	Rattus norvegicus
A0A0G2JV16	Dedicator of cytokinesis 11	Dock11	Rattus norvegicus
G3V8Q1	Coatomer subunit epsilon	Cope	Rattus norvegicus
Q6P6V0	Glucose-6-phosphate isomerase	Gpi	Rattus norvegicus
G3V912	Thioredoxin domain containing 13	Tmx4	Rattus norvegicus
A0A0G2JZZ3	Cap-binding complex-dependent translation initiation factor	Ctif	Rattus norvegicus
F1M790	Prostaglandin F2 receptor negative regulator	Ptgfrn	Rattus norvegicus
A0A0G2JYA2	ADP-ribosylation factor interacting protein 1, isoform CRA_b	Arfip1	Rattus norvegicus
G3V843	Prothrombin	F2	Rattus norvegicus
A0A0G2JVQ1	Creatine kinase S-type, mitochondrial	Ckmt2	Rattus norvegicus
P14604	Enoyl-CoA hydratase, mitochondrial	Echs1	Rattus norvegicus
Q6AYR8	Secernin-2	Scrn2	Rattus norvegicus
A0A1W2Q668	Uncharacterized protein (Fragment)		Rattus norvegicus
A0A0A0MXU8	Caveolin	Cav2	Rattus norvegicus
F1M779	Clathrin heavy chain	Cltc	Rattus norvegicus
G3V7H2	Multiple inositol polyphosphate phosphatase 1	Minpp1	Rattus norvegicus
P07943	Aldo-keto reductase family 1 member B1	Akr1b1	Rattus norvegicus
F1LRV6	GMP reductase	Gmpr	Rattus norvegicus
A0A0H2UHL3	Adipocyte enhancer-binding protein 1	Aebp1	Rattus norvegicus
Q6TUG0	DnaJ homolog subfamily B member 11	Dnajb11	Rattus norvegicus
G3V6E7	Fibromodulin	Fmod	Rattus norvegicus
P25093	Fumarylacetoacetase	Fah	Rattus norvegicus
Q6AYC4	Macrophage-capping protein	Capg	Rattus norvegicus
A2RRU1	Glycogen [starch] synthase, muscle	Gys1	Rattus norvegicus
B5DFL0	Snta1 protein	Snta1	Rattus norvegicus
O35567	Bifunctional purine biosynthesis protein PURH	Atic	Rattus norvegicus
F7EUU4	COP9 signalosome subunit 5	Cops5	Rattus norvegicus
F1M0R2	ABI family member 3-binding protein	Abi3bp	Rattus norvegicus
D3ZFH5	Inter-alpha-trypsin inhibitor heavy chain 2	Itih2	Rattus norvegicus
Q6MG90	Complement C4B (Chido blood group)	C4b	Rattus norvegicus
E9PST5	Apoptotic chromatin condensation inducer 1	Acin1	Rattus norvegicus
F1MAA7	Laminin subunit gamma 1	Lamc1	Rattus norvegicus
A0A0G2K1M8	Prolyl endopeptidase	Prep	Rattus norvegicus
Q66HI5	Ferritin	Fth1	Rattus norvegicus
B1WBY1	Cul1 protein	Cul1	Rattus norvegicus
D4A2V6	Junctional sarcoplasmic reticulum protein 1	Jsrp1	Rattus norvegicus
Q5U300	Ubiquitin-like modifier-activating enzyme 1	Uba1	Rattus norvegicus
Q66HG3	Beta-Ala-His dipeptidase	Cndp1	Rattus norvegicus
G3V9N7	Protein kinase C and casein kinase substrate in neurons 3	Pacsin3	Rattus norvegicus
P49301	C-type lectin domain family 10 member A	Clec10a	Rattus norvegicus
D3ZK14	Tenascin N	Tnn	Rattus norvegicus
A0A0G2JSG6	Adenylate kinase 2, mitochondrial	Ak2	Rattus norvegicus
Q9JLA3	UDP-glucose:glycoprotein glucosyltransferase 1	Uggt1	Rattus norvegicus
A0A0U1RRZ4	Transket_pyr domain-containing protein		Rattus norvegicus
A0A0G2JZG7	Serine--tRNA ligase, cytoplasmic	Sars	Rattus norvegicus
Q80Z29	Nicotinamide phosphoribosyltransferase	Nampt	Rattus norvegicus
P24090	Alpha-2-HS-glycoprotein	Ahsg	Rattus norvegicus
A0A0G2K866	ATP-binding cassette sub-family B member 7, mitochondrial	Abcb7	Rattus norvegicus
F1LS72	SUMO-activating enzyme subunit 2	Uba2	Rattus norvegicus
A0A0G2JVR9	Rho family-interacting cell polarization regulator 1	Ripor1	Rattus norvegicus
D3ZM60	Protein phosphatase 1, regulatory subunit 3A	Ppp1r3a	Rattus norvegicus
G3V9S0	NADH-cytochrome b5 reductase	Cyb5r1	Rattus norvegicus
Q9EQS0	Transaldolase	Taldo1	Rattus norvegicus
P09606	Glutamine synthetase	Glul	Rattus norvegicus
G3V7M0	CCR4-NOT transcription complex, subunit 1	Cnot1	Rattus norvegicus
A0A0G2K2T6	Interleukin enhancer-binding factor 3	Ilf3	Rattus norvegicus
P20788	Cytochrome b-c1 complex subunit Rieske, mitochondrial	Uqcrfs1	Rattus norvegicus
Q9JJ19	Na(+)/H(+) exchange regulatory cofactor NHE-RF1	Slc9a3r1	Rattus norvegicus
P18484	AP-2 complex subunit alpha-2	Ap2a2	Rattus norvegicus
P30919	N(4)-(Beta-N-acetylglucosaminyl)-L-asparaginase	Aga	Rattus norvegicus
Q6MG73	Complement C2	C2	Rattus norvegicus
P36972	Adenine phosphoribosyltransferase	Aprt	Rattus norvegicus
F2Z3T7	Isochorismatase domain-containing protein 1	LOC103694869	Rattus norvegicus
P29534	Vascular cell adhesion protein 1	Vcam1	Rattus norvegicus
A0A0G2K977	Golgin subfamily A member 2	Golga2	Rattus norvegicus
Q06647	ATP synthase subunit O, mitochondrial	Atp5po	Rattus norvegicus
A0A0G2K681	CAP-Gly domain-containing linker protein 1	Clip1	Rattus norvegicus
B5DEZ4	Tcerg1 protein	Tcerg1	Rattus norvegicus
Q66HC5	Nuclear pore complex protein Nup93	Nup93	Rattus norvegicus
A0A0G2JWA5	Sarcolemmal membrane-associated protein	Slmap	Rattus norvegicus
D4A213	Scavenger receptor class A member 5	Scara5	Rattus norvegicus
G3V886	ATP-dependent zinc metalloprotease YME1L1	LOC108348078	Rattus norvegicus
B2GUZ3	Methylenetetrahydrofolate dehydrogenase (NADP+-dependent) 1-like	Mthfd1l	Rattus norvegicus
B2RZD6	NDUFA4, mitochondrial complex-associated	Ndufa4	Rattus norvegicus
Q63083	Nucleobindin-1	Nucb1	Rattus norvegicus
Q9QZK8	Deoxyribonuclease-2-alpha	Dnase2	Rattus norvegicus
A0A0G2JV32	Pleckstrin homology-like domain family B member 1	Phldb1	Rattus norvegicus
F1LQH2	Nuclear factor NF-kappa-B p105 subunit	Nfkb1	Rattus norvegicus
Q5U2U8	Bcl2-associated athanogene 3	Bag3	Rattus norvegicus
A0A0G2K6H2	Maleylacetoacetate isomerase	Gstz1	Rattus norvegicus
D3ZLK9	ATP-dependent (S)-NAD(P)H-hydrate dehydratase	Naxd	Rattus norvegicus
Q00238	Intercellular adhesion molecule 1	Icam1	Rattus norvegicus
A0A0G2JUB0	Protein FAM3C	Fam3c	Rattus norvegicus
Q9JLU4	SH3 and multiple ankyrin repeat domains protein 3	Shank3	Rattus norvegicus
P15651	Short-chain specific acyl-CoA dehydrogenase, mitochondrial	Acads	Rattus norvegicus
Q9ESN0	Protein Niban 1	Niban1	Rattus norvegicus
P62914	60S ribosomal protein L11	Rpl11	Rattus norvegicus
D3ZQ25	Fibulin-1	Fbln1	Rattus norvegicus
Q4G067	Mitochondrial ribosomal protein L44	Mrpl44	Rattus norvegicus
F1LXR9	Uncharacterized protein	Lrmp	Rattus norvegicus
A0A0G2JSZ5	Protein disulfide-isomerase A6	Pdia6	Rattus norvegicus
B1H248	Vacuolar protein-sorting-associated protein 36	Vps36	Rattus norvegicus
A0A0G2K089	DENN domain-containing 4C	Dennd4c	Rattus norvegicus
Q03346	Mitochondrial-processing peptidase subunit beta	Pmpcb	Rattus norvegicus
A0A0H2UHR2	Myozenin 3	Myoz3	Rattus norvegicus
Q5XIM7	Lysine--tRNA ligase	Kars	Rattus norvegicus
A1L1M0	Protein kinase, cAMP-dependent, catalytic, alpha	Prkaca	Rattus norvegicus
F1LU69	Ubiquitin-like domain-containing protein	Rps27a-ps28	Rattus norvegicus
A0A0G2JW05	Similar to apolipoprotein L2	RGD1309808	Rattus norvegicus
F1M8Y4	DEP domain-containing MTOR-interacting protein	Deptor	Rattus norvegicus
Q63704	Carnitine O-palmitoyltransferase 1, muscle isoform	Cpt1b	Rattus norvegicus
P31720	Complement C1q subcomponent subunit A	C1qa	Rattus norvegicus
B0BNJ1	LOC683667 protein	Sri	Rattus norvegicus
D3ZM57	Golgi integral membrane protein 4	Golim4	Rattus norvegicus
Q5M9G8	DDB1- and CUL4-associated factor 11	Dcaf11	Rattus norvegicus
D4A6T5	CutC copper transporter	Cutc	Rattus norvegicus
Q9Z327	Synaptopodin	Synpo	Rattus norvegicus
D3ZUY8	AP-2 complex subunit alpha	Ap2a1	Rattus norvegicus
Q5U2V4	Phospholipase B-like 1	Plbd1	Rattus norvegicus
Q920Q0	Paralemmin-1	Palm	Rattus norvegicus
A0A0G2K2F1	RCG48030	Prr33	Rattus norvegicus
B0BN81	40S ribosomal protein S5	Rps5	Rattus norvegicus
A0A0G2K5F1	ADP-ribose glycohydrolase MACROD1	Macrod1	Rattus norvegicus
A0A140TAH3	Glutamate-rich WD repeat-containing protein 1	Grwd1	Rattus norvegicus
P07897	Aggrecan core protein	Acan	Rattus norvegicus
P63245	Receptor of activated protein C kinase 1	Rack1	Rattus norvegicus
P80254	D-dopachrome decarboxylase	Ddt	Rattus norvegicus
A0A0G2K273	Eukaryotic translation initiation factor 3 subunit E	LOC100909481	Rattus norvegicus
Q66H84	MAP kinase-activated protein kinase 3	Mapkapk3	Rattus norvegicus
G3V829	Far upstream element-binding protein 3	Fubp3	Rattus norvegicus
P29314	40S ribosomal protein S9	Rps9	Rattus norvegicus
G3V6G1	Immunoglobulin joining chain	Jchain	Rattus norvegicus
Q5PPN5	Tubulin polymerization-promoting protein family member 3	Tppp3	Rattus norvegicus
Q641Z2	Tyrosine-protein phosphatase non-receptor type 9	Ptpn9	Rattus norvegicus
F1LPK1	Interleukin-6 receptor subunit beta	Il6st	Rattus norvegicus
O88321	Antisecretory factor	Psmd4	Rattus norvegicus
Q66H98	Caveolae-associated protein 2	Cavin2	Rattus norvegicus
D4A781	Importin 5	Ipo5	Rattus norvegicus
F1LTN6	Uncharacterized protein		Rattus norvegicus
D4A206	Treacle ribosome biogenesis factor 1	Tcof1	Rattus norvegicus
F1LQJ7	Phosphoenolpyruvate carboxykinase 2 (mitochondrial)	Pck2	Rattus norvegicus
P53987	Monocarboxylate transporter 1	Slc16a1	Rattus norvegicus
P02688	Myelin basic protein	Mbp	Rattus norvegicus
Q6P9U0	Serine (Or cysteine) peptidase inhibitor, clade B, member 6a	Serpinb6a	Rattus norvegicus
F1LPM3	Sorbin and SH3 domain-containing protein 2	Sorbs2	Rattus norvegicus
P33436	72 kDa type IV collagenase	Mmp2	Rattus norvegicus
P13471	40S ribosomal protein S14	Rps14	Rattus norvegicus
Q6PDV7	60S ribosomal protein L10	Rpl10	Rattus norvegicus
Q5RKI5	FLII, actin-remodeling protein	Flii	Rattus norvegicus
A0A096MJB5	Unc-45 myosin chaperone B	Unc45b	Rattus norvegicus
G3V9J1	Uncharacterized protein		Rattus norvegicus
Q7TSU1	Brefeldin A-inhibited guanine nucleotide-exchange protein 2	Arfgef2	Rattus norvegicus
A0A0G2K6P4	High-mobility group (nonhistone chromosomal) protein 1-like 1	Hmg1l1	Rattus norvegicus
D4A871	Leiomodin 3	Lmod3	Rattus norvegicus
Q4FZY0	EF-hand domain-containing protein D2	Efhd2	Rattus norvegicus
P50430	Arylsulfatase B	Arsb	Rattus norvegicus
D3ZCH6	RCG44970	Rnaset2	Rattus norvegicus
Q6P502	T-complex protein 1 subunit gamma	Cct3	Rattus norvegicus
Q505J8	Phenylalanine--tRNA ligase alpha subunit	Farsa	Rattus norvegicus
Q921A4	Cytoglobin	Cygb	Rattus norvegicus
P21588	5'-nucleotidase	Nt5e	Rattus norvegicus
P62193	26S proteasome regulatory subunit 4	Psmc1	Rattus norvegicus
A0A0H2UHQ0	4F2 cell-surface antigen heavy chain	Slc3a2	Rattus norvegicus
A0A0G2K046	Myopalladin	Mypn	Rattus norvegicus
O35814	Stress-induced-phosphoprotein 1	Stip1	Rattus norvegicus
Q5XIP1	Protein pelota homolog	Pelo	Rattus norvegicus
A0A0G2JV24	Thrombospondin 1	Thbs1	Rattus norvegicus
D3ZRE7	SWAP complex protein (Predicted), isoform CRA_b	Swap70	Rattus norvegicus
A0A0G2K911	NSFL1 cofactor p47	Nsfl1c	Rattus norvegicus
Q8R2H2	Integrin beta-3	Itgb3	Rattus norvegicus
P38718	Mitochondrial pyruvate carrier 2	Mpc2	Rattus norvegicus
Q5RKH5	Phosphorylase b kinase regulatory subunit	Phkb	Rattus norvegicus
P84087	Complexin-2	Cplx2	Rattus norvegicus
A2VD12	Pre-B-cell leukemia transcription factor-interacting protein 1	Pbxip1	Rattus norvegicus
A0A096MJZ2	RCG21429, isoform CRA_b	Tbl2	Rattus norvegicus
G3V7T3	Pantothenate kinase 4	Pank4	Rattus norvegicus
P0DMW0	Heat shock 70 kDa protein 1A	Hspa1a	Rattus norvegicus
F1LP21	Translocase of inner mitochondrial membrane 8A1	Timm8a1	Rattus norvegicus
B0BMX3	S100 calcium binding protein A16 (Predicted), isoform CRA_a	S100a16	Rattus norvegicus
F8WFG6	Scavenger receptor class B member 1	Scarb1	Rattus norvegicus
Q8R490	Cadherin 13	Cdh13	Rattus norvegicus
Q3SWT0	Platelet endothelial cell adhesion molecule	Pecam1	Rattus norvegicus
Q6QI86	Haloacid dehalogenase-like hydrolase domain-containing protein 2	Hdhd2	Rattus norvegicus
A0A0G2K7C6	Protein phosphatase 1B	Ppm1b	Rattus norvegicus
A0A096MK14	Eukaryotic translation initiation factor 4E family member 2 (Fragment)	Eif4e2	Rattus norvegicus
Q8CFN2	Cell division control protein 42 homolog	Cdc42	Rattus norvegicus
Q5U2Y3	MAGUK p55 subfamily member 7	Mpp7	Rattus norvegicus
E9PT65	Radixin	Rdx	Rattus norvegicus
D4A9M6	A kinase (PRKA) anchor protein 1, isoform CRA_b	Akap1	Rattus norvegicus
D3ZSG3	Tropomodulin 4	Tmod4	Rattus norvegicus
D3ZA93	Acyl-CoA thioesterase 13	Acot13	Rattus norvegicus
G3V6G5	Transducin (Beta)-like 1 X-linked (Predicted)	Tbl1x	Rattus norvegicus
D3ZCG9	Integrin alpha 3 variant A	Itga3	Rattus norvegicus
P16975	SPARC	Sparc	Rattus norvegicus
P49088	Asparagine synthetase [glutamine-hydrolyzing]	Asns	Rattus norvegicus
Q4KMA2	UV excision repair protein RAD23 homolog B	Rad23b	Rattus norvegicus
P10715	Cytochrome c, testis-specific	Cyct	Rattus norvegicus
F1M957	von Willebrand factor	Vwf	Rattus norvegicus
D4A7G5	Glucosidase, alpha	Ganc	Rattus norvegicus
Q3ZB99	Tight junction protein 2	Tjp2	Rattus norvegicus
A0A0G2K9A2	Arp2/3 complex 34 kDa subunit	Arpc2	Rattus norvegicus
F1LM09	Ubiquitin carboxyl-terminal hydrolase 7	Usp7	Rattus norvegicus
Q63357	Unconventional myosin-Id	Myo1d	Rattus norvegicus
Q3V5X8	Endonuclease G	Endog	Rattus norvegicus
P62076	Mitochondrial import inner membrane translocase subunit Tim13	Timm13	Rattus norvegicus
Q8R431	Monoglyceride lipase	Mgll	Rattus norvegicus
G3V6L8	RCG61894, isoform CRA_a	Strn	Rattus norvegicus
Q5XIM9	T-complex protein 1 subunit beta	Cct2	Rattus norvegicus
Q9JMB5	Proteasomal ubiquitin receptor ADRM1	Adrm1	Rattus norvegicus
G3V7L8	ATPase, H+ transporting, V1 subunit E isoform 1, isoform CRA_a	Atp6v1e1	Rattus norvegicus
P24368	Peptidyl-prolyl cis-trans isomerase B	Ppib	Rattus norvegicus
B0BN46	Glyoxylate and hydroxypyruvate reductase	Grhpr	Rattus norvegicus
A0A0G2K9B2	Glycerophosphocholine phosphodiesterase GPCPD1	Gpcpd1	Rattus norvegicus
F1LRZ7	Neurofilament heavy polypeptide	Nefh	Rattus norvegicus
Q6AXV4	Sorting and assembly machinery component 50 homolog	Samm50	Rattus norvegicus
P69897	Tubulin beta-5 chain	Tubb5	Rattus norvegicus
A0A0G2JT86	Uncharacterized protein		Rattus norvegicus
P05506	NADH-ubiquinone oxidoreductase chain 3	Mtnd3	Rattus norvegicus
Q5RJY4	Dehydrogenase/reductase SDR family member 7B	Dhrs7b	Rattus norvegicus
Q5M8C3	Serine (Or cysteine) proteinase inhibitor, clade A (Alpha-1 antiproteinase, antitrypsin), member 4	Serpina4	Rattus norvegicus
O35889	Afadin	Afdn	Rattus norvegicus
D4A2C6	U6 snRNA-associated Sm-like protein LSm4	Lsm4	Rattus norvegicus
Q9Z1J7	Amino acid transporter	Slc1a5	Rattus norvegicus
Q4V8E4	Cilia- and flagella-associated protein 36	Cfap36	Rattus norvegicus
Q9WVS2	Probable tRNA N6-adenosine threonylcarbamoyltransferase	Osgep	Rattus norvegicus
P07895	Superoxide dismutase [Mn], mitochondrial	Sod2	Rattus norvegicus
F1LM33	Leucine-rich PPR motif-containing protein, mitochondrial	Lrpprc	Rattus norvegicus
Q3B8Q2	Eukaryotic initiation factor 4A-III	Eif4a3	Rattus norvegicus
A0A0G2K466	Oxidoreductase NAD-binding domain containing 1 (Predicted), isoform CRA_a	Oxnad1	Rattus norvegicus
D3ZC55	Heat shock 70kDa protein 12A (Predicted), isoform CRA_a	Hspa12a	Rattus norvegicus
A0A0G2KBB9	Ankyrin 2	Ank2	Rattus norvegicus
F1MA89	Cyclin Y	Ccny	Rattus norvegicus
G3V7T6	Splicing factor 3b, subunit 1	Sf3b1	Rattus norvegicus
O08628	Procollagen C-endopeptidase enhancer 1	Pcolce	Rattus norvegicus
M0RC65	Cofilin 2	Cfl2	Rattus norvegicus
Q62952	Dihydropyrimidinase-related protein 3	Dpysl3	Rattus norvegicus
F1M5N4	Malic enzyme	Me3	Rattus norvegicus
O55171	Acyl-coenzyme A thioesterase 2, mitochondrial	Acot2	Rattus norvegicus
D4A857	Importin 9	Ipo9	Rattus norvegicus
D3Z9D2	FYVE and coiled-coil domain containing 1 (Predicted)	Fyco1	Rattus norvegicus
P62138	Serine/threonine-protein phosphatase PP1-alpha catalytic subunit	Ppp1ca	Rattus norvegicus
F1LM10	Protein kinase C theta type	Prkcq	Rattus norvegicus
Q5PPJ6	Leucyl-tRNA synthetase	Lars	Rattus norvegicus
M0RBU0	Cartilage oligomeric matrix protein	Comp	Rattus norvegicus
B0BN85	Protein SGT1 homolog	Sugt1	Rattus norvegicus
F1LNJ2	U5 small nuclear ribonucleoprotein 200 kDa helicase	Snrnp200	Rattus norvegicus
A0A0G2K890	Ezrin	Ezr	Rattus norvegicus
P24329	Thiosulfate sulfurtransferase	Tst	Rattus norvegicus
A0A0G2K1N9	Selenoprotein O	Selenoo	Rattus norvegicus
A0A0G2JSK5	Integrin beta	Itgb1	Rattus norvegicus
P13832	Myosin regulatory light chain RLC-A	Rlc-a	Rattus norvegicus
P54313	Guanine nucleotide-binding protein G(I)/G(S)/G(T) subunit beta-2	Gnb2	Rattus norvegicus
Q5HZX7	Lipid droplet-associated hydrolase	Ldah	Rattus norvegicus
P04916	Retinol-binding protein 4	Rbp4	Rattus norvegicus
Q6WN19	Reticulon	Rtn2	Rattus norvegicus
G3V8Z5	Ig-like domain-containing protein		Rattus norvegicus
M0RDJ3	Interferon-induced, double-stranded RNA-activated protein kinase	Eif2ak2	Rattus norvegicus
A0A0G2K0Q7	Myosin light chain kinase	Mylk	Rattus norvegicus
B0BMW2	3-hydroxyacyl-CoA dehydrogenase type-2	Hsd17b10	Rattus norvegicus
F7FHT4	Semaphorin 3C	Sema3c	Rattus norvegicus
P24473	Glutathione S-transferase kappa 1	Gstk1	Rattus norvegicus
A0A0G2JU71	Glutathione reductase	Gsr	Rattus norvegicus
D4ABD7	Thyroid hormone receptor interactor 11	Trip11	Rattus norvegicus
A0A0A0MXZ3	D-2-hydroxyglutarate dehydrogenase, mitochondrial	D2hgdh	Rattus norvegicus
A0A0G2JTQ5	N-acetylgalactosamine kinase	Galk2	Rattus norvegicus
G3V7J9	Alcohol dehydrogenase class 4 mu/sigma chain	Adh7	Rattus norvegicus
Q6P7C7	Transmembrane glycoprotein NMB	Gpnmb	Rattus norvegicus
A0A0G2JV81	ADP-ribosylation factor 3	Arf3	Rattus norvegicus
M0R7I5	Uncharacterized protein		Rattus norvegicus
D3Z9Z0	Ankyrin 1	Ank1	Rattus norvegicus
D4A7U1	Zyxin	Zyx	Rattus norvegicus
Q32KK0	Arylsulfatase E	Arse	Rattus norvegicus
M0RA08	Perilipin	Plin3	Rattus norvegicus
A0A0G2K121	Unc-119 lipid-binding chaperone B	Mlec	Rattus norvegicus
Q5RKI0	WD repeat-containing protein 1	Wdr1	Rattus norvegicus
D3ZDS2	Macrophage scavenger receptor 1	Msr1	Rattus norvegicus
Q5U2Z3	Nucleosome assembly protein 1-like 4	Nap1l4	Rattus norvegicus
B0BNA7	Eukaryotic translation initiation factor 3 subunit I	Eif3i	Rattus norvegicus
P38659	Protein disulfide-isomerase A4	Pdia4	Rattus norvegicus
P21674	Follistatin	Fst	Rattus norvegicus
Q3MID6	Calumenin	Calu	Rattus norvegicus
P63255	Cysteine-rich protein 1	Crip1	Rattus norvegicus
F1LNE5	Protein MEMO1	Memo1	Rattus norvegicus
A0A0G2JT93	Catenin (Cadherin associated protein), beta 1, isoform CRA_a	Ctnnb1	Rattus norvegicus
D4A1Q2	Microtubule-associated protein	Mapt	Rattus norvegicus
D3ZH76	PPARGC1 and ESRR-induced regulator, muscle 1	Perm1	Rattus norvegicus
B2RYS8	NADH dehydrogenase [ubiquinone] 1 beta subcomplex subunit 8, mitochondrial	Ndufb8	Rattus norvegicus
D3ZGE6	Cortactin, isoform CRA_c	Cttn	Rattus norvegicus
D3ZVD3	5'-nucleotidase, cytosolic IA	Nt5c1a	Rattus norvegicus
A0A0U1RS25	UPF1, RNA helicase and ATPase	Upf1	Rattus norvegicus
A0A0G2JYL4	Prolyl 4-hydroxylase subunit alpha 2	P4ha2	Rattus norvegicus
A0A0H2UHH9	40S ribosomal protein S24	Rps24	Rattus norvegicus
Q5XI73	Rho GDP-dissociation inhibitor 1	Arhgdia	Rattus norvegicus
D3ZH44	Tyrosine-protein kinase	Syk	Rattus norvegicus
D4A5L9	Cytochrome c domain-containing protein		Rattus norvegicus
Q4QQV6	Lymphocyte specific 1, isoform CRA_a	Lsp1	Rattus norvegicus
E9PT51	DNA polymerase delta-interacting protein 2	Poldip2	Rattus norvegicus
D3ZPK4	Scavenger receptor cysteine-rich family member with 5 domains	Ssc5d	Rattus norvegicus
P56741	Myosin-binding protein C, cardiac-type	Mybpc3	Rattus norvegicus
A0A0G2JTF6	Thiamine-triphosphatase	Thtpa	Rattus norvegicus
Q9Z1H9	Caveolae-associated protein 3	Cavin3	Rattus norvegicus
A0A0G2K7S6	WD repeat-containing protein 44	Wdr44	Rattus norvegicus
D4ABA9	Uncharacterized protein	Xirp1	Rattus norvegicus
A0A0G2JZF0	SEC24 homolog C, COPII coat complex component	Sec24c	Rattus norvegicus
G3V8U8	Branched-chain-amino-acid aminotransferase	Bcat2	Rattus norvegicus
Q6AY18	SAR1 gene homolog A (S. cerevisiae), isoform CRA_b	Sar1a	Rattus norvegicus
B2RYM3	Inter-alpha trypsin inhibitor, heavy chain 1	Itih1	Rattus norvegicus
P50475	Alanine--tRNA ligase, cytoplasmic	Aars	Rattus norvegicus
Q5QD51	A-kinase anchor protein 12	Akap12	Rattus norvegicus
P56522	NADPH:adrenodoxin oxidoreductase, mitochondrial	Fdxr	Rattus norvegicus
F1M6X7	Rho GTPase-activating protein 17	Arhgap17	Rattus norvegicus
D3ZQ55	Junctophilin	Jph1	Rattus norvegicus
P52555	Endoplasmic reticulum resident protein 29	Erp29	Rattus norvegicus
D4ABT8	Heterogeneous nuclear ribonucleoprotein U-like 2	Hnrnpul2	Rattus norvegicus
E9PU13	Sorting nexin 4	Snx4	Rattus norvegicus
B2GV01	Metastasis-associated 1 family, member 2	Mta2	Rattus norvegicus
G3V790	Transcription activator BRG1	Smarca4	Rattus norvegicus
D3ZC56	Dystonin	Dst	Rattus norvegicus
B5DFB2	RB-binding protein 4, chromatin-remodeling factor	Rbbp4	Rattus norvegicus
Q99068	Alpha-2-macroglobulin receptor-associated protein	Lrpap1	Rattus norvegicus
B0BNL2	Peptidyl-prolyl cis-trans isomerase	Pin1	Rattus norvegicus
Q6IFV3	Keratin, type I cytoskeletal 15	Krt15	Rattus norvegicus
A0A0G2JZM2	Protein transport protein SEC23	Sec23a	Rattus norvegicus
Q5XIN6	Mitochondrial proton/calcium exchanger protein	Letm1	Rattus norvegicus
F7FHF3	Serpin family F member 2	Serpinf2	Rattus norvegicus
Q5XI07	Lipoma-preferred partner homolog	Lpp	Rattus norvegicus
F1LQQ8	Beta-glucuronidase	Gusb	Rattus norvegicus
A0A0G2KB55	SUMO-conjugating enzyme UBC9-like	LOC102553386	Rattus norvegicus
Q6IRJ7	Annexin	Anxa7	Rattus norvegicus
A0A0G2JU92	Embigin	Emb	Rattus norvegicus
Q5XIE6	3-hydroxyisobutyryl-CoA hydrolase, mitochondrial	Hibch	Rattus norvegicus
P04638	Apolipoprotein A-II	Apoa2	Rattus norvegicus
F1M8K0	Dystroglycan 1	Dag1	Rattus norvegicus
G3V7G9	Eukaryotic translation initiation factor 3, subunit 6 interacting protein	Eif3l	Rattus norvegicus
D3ZQN6	SH3 and cysteine rich domain 3 (Predicted)	Stac3	Rattus norvegicus
D4A0Y0	Tripartite motif-containing 5	Trim5	Rattus norvegicus
A0A0G2JUX5	Transcriptional activator protein Pur-beta	Purb	Rattus norvegicus
F1M7N2	Ectonucleoside triphosphate diphosphohydrolase 2	Entpd2	Rattus norvegicus
F1MA59	Collagen type IV alpha 1 chain	Col4a1	Rattus norvegicus
Q6BBI8	Ubiquitin-fold modifier-conjugating enzyme 1	Ufc1	Rattus norvegicus
A0A0H2UHD9	Nicalin	Ncln	Rattus norvegicus
D3ZZN4	Uncharacterized protein		Rattus norvegicus
D3ZN06	CD248 antigen, endosialin (Predicted)	Cd248	Rattus norvegicus
Q5I0D1	Glyoxalase domain-containing protein 4	Glod4	Rattus norvegicus
P07335	Creatine kinase B-type	Ckb	Rattus norvegicus
P69736	Endothelial differentiation-related factor 1	Edf1	Rattus norvegicus
A0A096MK41	Similar to alpha-2u globulin PGCL2	RGD1566134	Rattus norvegicus
P62870	Elongin-B	Elob	Rattus norvegicus
P61354	60S ribosomal protein L27	Rpl27	Rattus norvegicus
A0A1W2Q690	DNA-directed RNA polymerases I, II, and III subunit RPABC1	Polr2e	Rattus norvegicus
A0A0G2JUX4	Ubiquitin-specific peptidase 47	Usp47	Rattus norvegicus
D3ZVS2	L-2-hydroxyglutarate dehydrogenase	L2hgdh	Rattus norvegicus
M0R4Z4	Ig-like domain-containing protein		Rattus norvegicus
Q3MQ06	Autophagy protein 5	Atg5	Rattus norvegicus
I6L9G6	RCG31562, isoform CRA_c	Tardbp	Rattus norvegicus
G3V8E4	Similar to D7Wsu128e protein	Ubfd1	Rattus norvegicus
G3V6K3	Exosome component 7	Exosc7	Rattus norvegicus
M0R965	Uncharacterized protein	LOC685025	Rattus norvegicus
Q5XHZ0	Heat shock protein 75 kDa, mitochondrial	Trap1	Rattus norvegicus
Q3B8R6	Alpha-2-glycoprotein 1, zinc	Azgp1	Rattus norvegicus
E9PT66	Splicing factor 3b, subunit 3	Sf3b3	Rattus norvegicus
G3V8Y8	Huntingtin interacting protein 1, isoform CRA_a	Hip1	Rattus norvegicus
G3V778	Protein-serine/threonine kinase	Pdk4	Rattus norvegicus
G3V6V1	Aminopeptidase B	Rnpep	Rattus norvegicus
P41562	Isocitrate dehydrogenase [NADP] cytoplasmic	Idh1	Rattus norvegicus
G3V6G7	Polyribonucleotide nucleotidyltransferase 1	Pnpt1	Rattus norvegicus
P35572	Insulin-like growth factor-binding protein 6	Igfbp6	Rattus norvegicus
Q63398	Transcription factor COE1	Ebf1	Rattus norvegicus
B5DEY5	THO complex 3	Thoc3	Rattus norvegicus
D3ZK73	Cullin 4B	Cul4b	Rattus norvegicus
D4ADP9	Coatomer protein complex, subunit zeta 2	Copz2	Rattus norvegicus
Q5I0P2	Glycine cleavage system H protein, mitochondrial	Gcsh	Rattus norvegicus
B5DEY8	Sorting nexin	Snx6	Rattus norvegicus
P07633	Propionyl-CoA carboxylase beta chain, mitochondrial	Pccb	Rattus norvegicus
A0A0G2JT30	Methionine adenosyltransferase 2 subunit beta	Mat2b	Rattus norvegicus
D4A7F0	E3 ubiquitin-protein ligase	Ubr3	Rattus norvegicus
Q5PPJ4	Deoxyhypusine hydroxylase	Dohh	Rattus norvegicus
F1LUE2	Calcium/calmodulin-dependent protein kinase II, beta, isoform CRA_c	Camk2b	Rattus norvegicus
D3ZAI0	U2 snRNP-associated SURP domain-containing	U2surp	Rattus norvegicus
A0A0G2JZR1	Oxysterol-binding protein	Osbpl6	Rattus norvegicus
D4A772	Dystrobrevin	Dtna	Rattus norvegicus
Q5VLR5	BWK4	Erp44	Rattus norvegicus
B0BNK1	RAB5C, member RAS oncogene family	Rab5c	Rattus norvegicus
B5DF74	Oxysterol-binding protein	Osbpl11	Rattus norvegicus
D4A4Z9	Kinectin 1	Ktn1	Rattus norvegicus
P47820	Angiotensin-converting enzyme	Ace	Rattus norvegicus
D4A3X0	Centrosomal protein 192	Cep192	Rattus norvegicus
Q6P0K8	Junction plakoglobin	Jup	Rattus norvegicus
D3Z8M8	TSC22 domain family protein 1	Tsc22d1	Rattus norvegicus
A0A0G2K603	Angiopoietin-like 1	Angptl1	Rattus norvegicus
Q6AXW2	RCG25684, isoform CRA_a	Tmod3	Rattus norvegicus
Q5FVK6	Coiled-coil and C2 domain-containing protein 1B	Cc2d1b	Rattus norvegicus
P03957	Stromelysin-1	Mmp3	Rattus norvegicus
Q6P6Q2	Keratin, type II cytoskeletal 5	Krt5	Rattus norvegicus
P23562	Band 3 anion transport protein	Slc4a1	Rattus norvegicus
P28480	T-complex protein 1 subunit alpha	Tcp1	Rattus norvegicus
O35796	Complement component 1 Q subcomponent-binding protein, mitochondrial	C1qbp	Rattus norvegicus
P11348	Dihydropteridine reductase	Qdpr	Rattus norvegicus
P61023	Calcineurin B homologous protein 1	Chp1	Rattus norvegicus
Q8CF97	Deubiquitinating protein VCIP135	Vcpip1	Rattus norvegicus
Q3KRE0	ATPase family AAA domain-containing protein 3	Atad3	Rattus norvegicus
A0A0G2JTH7	Ubiquitin-protein ligase E3A	Ube3a	Rattus norvegicus
P52759	2-iminobutanoate/2-iminopropanoate deaminase	Rida	Rattus norvegicus
O35303	Dynamin-1-like protein	Dnm1l	Rattus norvegicus
F1LRI5	GCN1 activator of EIF2AK4	Gcn1	Rattus norvegicus
Q04462	Valine--tRNA ligase	Vars	Rattus norvegicus
A0A0G2K5Q8	Secretory carrier-associated membrane protein	Clk2	Rattus norvegicus
Q5BJQ0	Atypical kinase COQ8A, mitochondrial	Coq8a	Rattus norvegicus
D3ZJ32	Extended synaptotagmin 2	Esyt2	Rattus norvegicus
A0A0G2K1S6	Malic enzyme	Me1	Rattus norvegicus
A0A0G2K0F3	Erythrocyte membrane protein band 4.1-like 1	Epb41l1	Rattus norvegicus
F1LVX2	EH domain-binding protein 1	Ehbp1	Rattus norvegicus
Q91ZW1	Transcription factor A, mitochondrial	Tfam	Rattus norvegicus
G3V827	Cysteine conjugate-beta lyase 1, isoform CRA_a	Kyat1	Rattus norvegicus
D4A9N5	Tripartite motif-containing 25	Trim25	Rattus norvegicus
P13803	Electron transfer flavoprotein subunit alpha, mitochondrial	Etfa	Rattus norvegicus
D3ZZ26	Protein phosphatase 1 regulatory subunit	Ppp1r3d	Rattus norvegicus
A0A096MKB0	RAB24, member RAS oncogene family	Rab24	Rattus norvegicus
A0A0G2JTG7	Heterogeneous nuclear ribonucleoprotein H	Hnrnph1	Rattus norvegicus
F1LPK7	Plastin 3 (T-isoform), isoform CRA_a	Pls3	Rattus norvegicus
P48508	Glutamate--cysteine ligase regulatory subunit	Gclm	Rattus norvegicus
Q32WR5	Biogenesis of lysosome-related organelles complex-1 subunit 2	Bloc1s2	Rattus norvegicus
Q07009	Calpain-2 catalytic subunit	Capn2	Rattus norvegicus
P83953	Importin subunit alpha-5	Kpna1	Rattus norvegicus
G3V945	Succinate-semialdehyde dehydrogenase	Aldh5a1	Rattus norvegicus
Q566R2	TM2 domain-containing protein 2	Tm2d2	Rattus norvegicus
Q9QY17	Protein kinase C and casein kinase substrate in neurons 2 protein	Pacsin2	Rattus norvegicus
B2RYN0	Phosphoacetylglucosamine mutase	Pgm3	Rattus norvegicus
Q5XIG8	Serine-threonine kinase receptor-associated protein	Strap	Rattus norvegicus
G3V7T5	Xylulokinase homolog (H. influenzae)	Xylb	Rattus norvegicus
Q6P9U8	Eukaryotic translation initiation factor 3 subunit H	Eif3h	Rattus norvegicus
F1LMP9	Disabled homolog 2	Dab2	Rattus norvegicus
G3V6I4	Mitochondrial amidoxime reducing component 1	43525	Rattus norvegicus
P61765	Syntaxin-binding protein 1	Stxbp1	Rattus norvegicus
G3V6E8	Myocilin	Myoc	Rattus norvegicus
Q499N6	UBX domain-containing protein 1	Ubxn1	Rattus norvegicus
A0A0G2K8F6	Alpha-mannosidase	Man2b2	Rattus norvegicus
Q63569	26S proteasome regulatory subunit 6A	Psmc3	Rattus norvegicus
Q4QQT4	Serine/threonine-protein phosphatase 2A 65 kDa regulatory subunit A beta isoform	Ppp2r1b	Rattus norvegicus
D3ZPN3	Myeloid leukemia factor 2	Mlf2	Rattus norvegicus
D4AE68	Guanine nucleotide binding protein, alpha q polypeptide, isoform CRA_a	Gnaq	Rattus norvegicus
P09650	Mast cell protease 1	Mcpt1	Rattus norvegicus
D3ZW08	Adenylosuccinate lyase	Adsl	Rattus norvegicus
A0A0H2UHI7	ATPase family AAA domain-containing protein 1	Atad1	Rattus norvegicus
Q6AYA7	RCG48018	Rfk	Rattus norvegicus
Q7TQ70	Ac1873	Fga	Rattus norvegicus
O08651	D-3-phosphoglycerate dehydrogenase	Phgdh	Rattus norvegicus
F8WFR6	Glycogenin-1	Gyg1	Rattus norvegicus
Q6AXQ0	SUMO-activating enzyme subunit 1	Sae1	Rattus norvegicus
D3ZU74	Cytoplasmic dynein 1 intermediate chain 2	Dync1i2	Rattus norvegicus
A0A0G2K4U4	Voltage-dependent L-type calcium channel subunit beta-1	Cacnb1	Rattus norvegicus
B1WC34	Protein kinase C substrate 80K-H	Prkcsh	Rattus norvegicus
A0A0G2JUT7	Beta 3-glucosyltransferase	B3glct	Rattus norvegicus
G3V8L1	PYD and CARD domain-containing	Pycard	Rattus norvegicus
G3V661	Bromodomain adjacent to zinc finger domain protein 1B	Baz1b	Rattus norvegicus
P02767	Transthyretin	Ttr	Rattus norvegicus
Q53AQ4	Transmembrane and ubiquitin-like domain-containing protein 1	Tmub1	Rattus norvegicus
D3ZMS1	Splicing factor 3b, subunit 2	Sf3b2	Rattus norvegicus
D3ZT71	BCL2-like 13	Bcl2l13	Rattus norvegicus
Q08290	Calponin-1	Cnn1	Rattus norvegicus
D3ZDK4	Angiopoietin-like 7	Angptl7	Rattus norvegicus
D4A3D1	Ig-like domain-containing protein		Rattus norvegicus
D4A1B9	Structural maintenance of chromosomes protein	Smc3	Rattus norvegicus
Q04970	GTPase NRas	Nras	Rattus norvegicus
D3ZN64	Collagen type XXVIII alpha 1 chain	Col28a1	Rattus norvegicus
P60901	Proteasome subunit alpha type-6	Psma6	Rattus norvegicus
Q4V7C6	GMP synthase [glutamine-hydrolyzing]	Gmps	Rattus norvegicus
Q9ER24	Ataxin-10	Atxn10	Rattus norvegicus
P50123	Glutamyl aminopeptidase	Enpep	Rattus norvegicus
P10888	Cytochrome c oxidase subunit 4 isoform 1, mitochondrial	Cox4i1	Rattus norvegicus
P97852	Peroxisomal multifunctional enzyme type 2	Hsd17b4	Rattus norvegicus
P70470	Acyl-protein thioesterase 1	Lypla1	Rattus norvegicus
M0RAZ1	Ig-like domain-containing protein		Rattus norvegicus
Q5GFD9	Protein IMPACT	Impact	Rattus norvegicus
P14669	Annexin A3	Anxa3	Rattus norvegicus
F1M3L7	Epidermal growth factor receptor kinase substrate 8	Eps8	Rattus norvegicus
B0BMY7	Protein tyrosine kinase 9-like (A6-related protein) (Predicted), isoform CRA_b	Twf2	Rattus norvegicus
A0A0G2JU89	E3 ubiquitin-protein ligase UBR4	Ubr4	Rattus norvegicus
A0A0G2JWA3	Exportin 7	Xpo7	Rattus norvegicus
B5DEN5	Eukaryotic translation elongation factor 1 beta 2	Eef1b2	Rattus norvegicus
P23457	3-alpha-hydroxysteroid dehydrogenase	Akr1c9	Rattus norvegicus
D3ZN38	Similar to StAR-related protein 1-4E (Predicted), isoform CRA_a	Stard5	Rattus norvegicus
Q6AYL5	Splicing factor 3B subunit 4	Sf3b4	Rattus norvegicus
P28077	Proteasome subunit beta type-9	Psmb9	Rattus norvegicus
P51635	Aldo-keto reductase family 1 member A1	Akr1a1	Rattus norvegicus
P62282	40S ribosomal protein S11	Rps11	Rattus norvegicus
A0A0G2K988	Dishevelled-associated activator of morphogenesis 2	Daam2	Rattus norvegicus
Q5FWY5	AH receptor-interacting protein	Aip	Rattus norvegicus
Q5RKJ1	E3 ubiquitin-protein transferase MAEA	Maea	Rattus norvegicus
F1M084	1-phosphatidylinositol 4,5-bisphosphate phosphodiesterase	Plcb1	Rattus norvegicus
E9PTE1	Son DNA-binding protein	Son	Rattus norvegicus
Q9QUR2	Dynactin subunit 4	Dctn4	Rattus norvegicus
Q5XIU4	B-cell receptor-associated protein 29	Bcap29	Rattus norvegicus
P13383	Nucleolin	Ncl	Rattus norvegicus
Q9WUC4	Copper transport protein ATOX1	Atox1	Rattus norvegicus
A0A0G2JUZ0	Myotubularin-related protein 1	Mtmr1	Rattus norvegicus
G3V8A5	Vacuolar protein sorting-associated protein 35	Vps35	Rattus norvegicus
P19527	Neurofilament light polypeptide	Nefl	Rattus norvegicus
Q5BJY6	N-acetylglucosamine-6-phosphate deacetylase	Amdhd2	Rattus norvegicus
Q6AY84	Secernin-1	Scrn1	Rattus norvegicus
A0A0G2JTX7	Collagen type VI alpha 5 chain	Col6a5	Rattus norvegicus
O35244	Peroxiredoxin-6	Prdx6	Rattus norvegicus
F1LMQ3	Proteasome 26S subunit, non-ATPase 8	Psmd8	Rattus norvegicus
A0A0G2K0Z7	Glycerol-3-phosphate dehydrogenase, mitochondrial	Gpd2	Rattus norvegicus
D4A2D7	Importin 4	Ipo4	Rattus norvegicus
P63029	Translationally-controlled tumor protein	Tpt1	Rattus norvegicus
Q6AY23	Pyrroline-5-carboxylate reductase 2	Pycr2	Rattus norvegicus
B2RYU6	Trafficking protein particle complex subunit 2-like protein	Trappc2l	Rattus norvegicus
Q2TA68	Dynamin-like 120 kDa protein, mitochondrial	Opa1	Rattus norvegicus
D3ZXK7	E3 ubiquitin-protein ligase RNF123	Rnf123	Rattus norvegicus
F1M9N7	Arf-GAP domain and FG repeat-containing protein 1	Agfg1	Rattus norvegicus
P61983	14-3-3 protein gamma	Ywhag	Rattus norvegicus
D3ZKQ4	RAB, member RAS oncogene family-like 6	Rabl6	Rattus norvegicus
G3V619	Activating signal cointegrator 1 complex subunit 1	Ascc1	Rattus norvegicus
Q7TT49	Serine/threonine-protein kinase MRCK beta	Cdc42bpb	Rattus norvegicus
Q66H71	Serine/threonine-protein phosphatase CPPED1	Cpped1	Rattus norvegicus
Q9JHY2	Sideroflexin-3	Sfxn3	Rattus norvegicus
Q498E0	Thioredoxin domain-containing protein 12	Txndc12	Rattus norvegicus
A0A0H2UHG0	Tyrosine--tRNA ligase	Yars	Rattus norvegicus
A0A0G2K1M2	Disks large homolog 1	Dlg1	Rattus norvegicus
Q5U2R9	Sec1 family domain-containing 2	Scfd2	Rattus norvegicus
A0A0G2JTK4	Protein phosphatase 6, regulatory subunit 1	Ppp6r1	Rattus norvegicus
E9PSQ1	Alpha-amylase	Amy1a	Rattus norvegicus
A0A140TAC3	Epsin-1	Epn1	Rattus norvegicus
P43138	DNA-(apurinic or apyrimidinic site) lyase	Apex1	Rattus norvegicus
B2RYQ2	Serine/threonine-protein phosphatase 2A activator	Ptpa	Rattus norvegicus
D3ZUC1	Smoothelin-like 2	Smtnl2	Rattus norvegicus
A0A0G2K9K2	Transforming, acidic coiled-coil-containing protein 1	Tacc1	Rattus norvegicus
Q9JHB5	Translin-associated protein X	Tsnax	Rattus norvegicus
D4A8L5	Adenylyltransferase and sulfurtransferase MOCS3	Mocs3	Rattus norvegicus
A1L1J8	RAB5B, member RAS oncogene family	Rab5b	Rattus norvegicus
A0A0G2K2V2	AP complex subunit beta	Ap1b1	Rattus norvegicus
P21575	Dynamin-1	Dnm1	Rattus norvegicus
A0A0G2K875	Actin-binding LIM protein family, member 3	Ablim3	Rattus norvegicus
B5DFN2	S-adenosylhomocysteine hydrolase-like protein 1	Ahcyl1	Rattus norvegicus
P68255	14-3-3 protein theta	Ywhaq	Rattus norvegicus
A0A0G2JST3	Keratin, type II cytoskeletal 1	Krt1	Rattus norvegicus
P09811	Glycogen phosphorylase, liver form	Pygl	Rattus norvegicus
A0A0G2K6P1	Estradiol 17-beta-dehydrogenase 8	Hsd17b8	Rattus norvegicus
A0A0G2K8Z9	Kinesin family member 13B	Kif13b	Rattus norvegicus
A0A0G2KAS2	Coagulation factor XIII B chain	F13b	Rattus norvegicus
A0A0G2K1Q7	Ankyrin-3	Ank3	Rattus norvegicus
P60517	Gamma-aminobutyric acid receptor-associated protein	Gabarap	Rattus norvegicus
D3Z981	Plexin A1	Plxna1	Rattus norvegicus
Q64611	Cysteine sulfinic acid decarboxylase	Csad	Rattus norvegicus
Q3MIE4	Synaptic vesicle membrane protein VAT-1 homolog	Vat1	Rattus norvegicus
A0A0G2K103	Serine palmitoyltransferase 2	Sptlc2	Rattus norvegicus
P10959	Carboxylesterase 1C	Ces1c	Rattus norvegicus
A0A0G2JSU4	N-myc downstream regulated gene 2, isoform CRA_b	Ndrg2	Rattus norvegicus
A0A0G2JSY2	Calpastatin	Cast	Rattus norvegicus
D4A565	NADH dehydrogenase (Ubiquinone) 1 beta subcomplex, 5 (Predicted), isoform CRA_b	Ndufb5	Rattus norvegicus
Q62894	Extracellular matrix protein 1	Ecm1	Rattus norvegicus
Q499S6	Cathepsin F	Ctsf	Rattus norvegicus
B2GUZ9	Fam49b protein	Fam49b	Rattus norvegicus
D3ZWD6	Complement C8 alpha chain	C8a	Rattus norvegicus
Q6AY04	m-AAA protease-interacting protein 1, mitochondrial	Maip1	Rattus norvegicus
Q9WVE9	Intersectin-1	Itsn1	Rattus norvegicus
Q6AYT0	Quinone oxidoreductase	Cryz	Rattus norvegicus
M0RDD8	Echinoderm microtubule-associated protein-like 1	Eml1	Rattus norvegicus
D4A1Q9	Tubulin tyrosine ligase-like 12	Ttll12	Rattus norvegicus
B2RYS2	Cytochrome b-c1 complex subunit 7	Uqcrb	Rattus norvegicus
A0A0G2JZ75	Plasmalemma vesicle-associated protein	Plvap	Rattus norvegicus
B5DFK6	Adaptor-related protein complex 3 subunit delta 1	Ap3d1	Rattus norvegicus
D4A9G1	Ribosomal protein L3-like	Rpl3l	Rattus norvegicus
Q7TP52	Carboxymethylenebutenolidase homolog	Cmbl	Rattus norvegicus
Q6AXT5	Ras-related protein Rab-21	Rab21	Rattus norvegicus
A0A0G2K1F2	Acetyl-CoA carboxylase beta	Acacb	Rattus norvegicus
A0A0G2JSU3	Protein SET	Set	Rattus norvegicus
Q498R7	CXXC motif containing zinc binding protein	Czib	Rattus norvegicus
Q5FVH4	AKT-interacting protein	Aktip	Rattus norvegicus
P10536	Ras-related protein Rab-1B	Rab1b	Rattus norvegicus
G3V834	Protein PRRC1	Prrc1	Rattus norvegicus
A0A0G2KB92	Serine/threonine-protein kinase DCLK1	Dclk1	Rattus norvegicus
A0A0A0MXW1	2-oxoisovalerate dehydrogenase subunit beta, mitochondrial	Bckdhb	Rattus norvegicus
Q5BK97	Neu2 protein	Neu2	Rattus norvegicus
D3ZPR0	Chromosome segregation 1-like	Cse1l	Rattus norvegicus
A0A0G2K2P6	HBS1-like protein	Hbs1l	Rattus norvegicus
A0A140TAJ3	Far upstream element-binding protein 1	Fubp1	Rattus norvegicus
M0RBH9	Growth arrest-specific 1	Gas1	Rattus norvegicus
G3V8R5	Hormone-sensitive lipase	Lipe	Rattus norvegicus
Q5U3Z7	Serine hydroxymethyltransferase	Shmt2	Rattus norvegicus
B2RZB8	Proteasome assembly chaperone 4	Psmg4	Rattus norvegicus
Q9Z1E1	Flotillin-1	Flot1	Rattus norvegicus
B0BNM1	NAD(P)H-hydrate epimerase	Naxe	Rattus norvegicus
Q05096	Unconventional myosin-Ib	Myo1b	Rattus norvegicus
E9PSU8	Ig-like domain-containing protein		Rattus norvegicus
A0A0H2UHV4	Eukaryotic translation initiation factor 5B	Eif5b	Rattus norvegicus
Q5HZY0	UBX domain-containing protein 4	Ubxn4	Rattus norvegicus
P97535	Phospholipase A1 member A	Pla1a	Rattus norvegicus
A0A0G2K0W9	Proteasome subunit alpha type	Psma7	Rattus norvegicus
Q68FX9	NAD-dependent protein deacylase sirtuin-5, mitochondrial	Sirt5	Rattus norvegicus
F1LRQ6	CDC23 (Cell division cycle 23, yeast, homolog), isoform CRA_b	Cdc23	Rattus norvegicus
D3Z874	Uncharacterized protein		Rattus norvegicus
A0A0G2K110	Eukaryotic translation initiation factor 6	Eif6	Rattus norvegicus
P41542	General vesicular transport factor p115	Uso1	Rattus norvegicus
Q642E3	CDK5 regulatory subunit associated protein 3, isoform CRA_b	Cdk5rap3	Rattus norvegicus
D4ADG2	Iron-sulfur cluster assembly factor IBA57	Iba57	Rattus norvegicus
Q62703	Reticulocalbin-2	Rcn2	Rattus norvegicus
Q71UF4	Histone-binding protein RBBP7	Rbbp7	Rattus norvegicus
B2RYW3	NADH dehydrogenase (Ubiquinone) 1 beta subcomplex, 9	Ndufb9	Rattus norvegicus
P61972	Nuclear transport factor 2	Nutf2	Rattus norvegicus
Q6MG49	Large proline-rich protein BAG6	Bag6	Rattus norvegicus
Q6AYB5	Signal recognition particle 54 kDa protein	Srp54	Rattus norvegicus
Q32PZ3	Protein unc-45 homolog A	Unc45a	Rattus norvegicus
A0A0A6YYM0	Long-chain-fatty-acid--CoA ligase 6	Acsl6	Rattus norvegicus
P06214	Delta-aminolevulinic acid dehydratase	Alad	Rattus norvegicus
A0A140TAF5	Chloride channel CLIC-like 1, isoform CRA_c	Clcc1	Rattus norvegicus
O35828	Coronin-7	Coro7	Rattus norvegicus
Q68FX4	Hematopoietic cell-specific LYN substrate 1	Hcls1	Rattus norvegicus
A0A0G2K5C8	Stromal interaction molecule 1	Stim1	Rattus norvegicus
D4A5I4	Neuron navigator 1	Nav1	Rattus norvegicus
D3ZPL1	Cleavage and polyadenylation specific factor 6, 68kDa (Predicted), isoform CRA_b	Cpsf6	Rattus norvegicus
F1LUD9	Leucine-rich repeat-containing 20	Lrrc20	Rattus norvegicus
D4ACM9	Inositol hexakisphosphate and diphosphoinositol-pentakisphosphate kinase 1	Mfap1a	Rattus norvegicus
A0A0G2JYD1	Ubiquitin-associated protein 2	Ubap2	Rattus norvegicus
A0A0G2JU25	Polypeptide N-acetylgalactosaminyltransferase	Galnt2	Rattus norvegicus
Q66HG6	Carbonic anhydrase 5B, mitochondrial	Ca5b	Rattus norvegicus
Q5U312	Ankycorbin	Rai14	Rattus norvegicus
D4A4J0	SPT16 homolog, facilitates chromatin-remodeling subunit	Supt16h	Rattus norvegicus
Q64573	Liver carboxylesterase 4		Rattus norvegicus
A0A0G2K2Y3	Aminopeptidase	Erap1	Rattus norvegicus
A0A0G2JSR1	Chitinase domain-containing protein 1-like	LOC100911881	Rattus norvegicus
D3ZN95	Host cell factor C1	Hcfc1	Rattus norvegicus
A0A0G2JY22	Disco-interacting protein 2 homolog B	Dip2b	Rattus norvegicus
D4A2F1	Agrin	Agrn	Rattus norvegicus
P40241	CD9 antigen	Cd9	Rattus norvegicus
A0A0H2UI26	Metalloreductase STEAP3	Steap3	Rattus norvegicus
G3V9H0	Ras GTPase-activating protein 1	Rasa1	Rattus norvegicus
D3ZAE6	RCG49849	Vasn	Rattus norvegicus
B5DEH4	UDP-N-acetylglucosamine pyrophosphorylase 1-like 1	Uap1l1	Rattus norvegicus
B0K031	60S ribosomal protein L7	Rpl7	Rattus norvegicus
Q68FU3	Electron transfer flavoprotein subunit beta	Etfb	Rattus norvegicus
D3ZFF8	Ig-like domain-containing protein		Rattus norvegicus
B2GV72	Carbonyl reductase 3	Cbr3	Rattus norvegicus
Q641Y0	Dolichyl-diphosphooligosaccharide--protein glycosyltransferase 48 kDa subunit	Ddost	Rattus norvegicus
G3V7V6	All-trans-13,14-dihydroretinol saturase, isoform CRA_b	Retsat	Rattus norvegicus
Q5U2U2	Crk-like protein	Crkl	Rattus norvegicus
C9WPN6	Eukaryotic translation initiation factor 2 subunit 3, Y-linked	Eif2s3y	Rattus norvegicus
Q6QBQ4	Phospholipid scramblase 3	Plscr3	Rattus norvegicus
Q5FVM4	Non-POU domain-containing octamer-binding protein	Nono	Rattus norvegicus
G3V786	Aldo-keto reductase family 1, member B8	Akr1b8	Rattus norvegicus
M0R4H5	PDZ and LIM domain protein 4	Pdlim4	Rattus norvegicus
B5DFB0	Leprecan-like 2 (Predicted), isoform CRA_b	P3h3	Rattus norvegicus
Q3MIE0	Enoyl-CoA hydratase domain-containing protein 3, mitochondrial	Echdc3	Rattus norvegicus
Q63632	Solute carrier family 12 member 4	Slc12a4	Rattus norvegicus
P49242	40S ribosomal protein S3a	Rps3a	Rattus norvegicus
A0A0G2JYU0	RNA binding protein fox-1 homolog	Rbfox1	Rattus norvegicus
P14272	Plasma kallikrein	Klkb1	Rattus norvegicus
D3ZTN2	COX assembly mitochondrial protein	Cmc1	Rattus norvegicus
D3ZQL1	ER membrane protein complex subunit 7	Emc7	Rattus norvegicus
F1M6W2	Endoplasmic reticulum metallopeptidase 1	Ermp1	Rattus norvegicus
P05708	Hexokinase-1	Hk1	Rattus norvegicus
A0A0G2JU01	Rho guanine nucleotide exchange factor 1	Arhgef1	Rattus norvegicus
D4A8L4	DDB1 and CUL4-associated factor 6	Dcaf6	Rattus norvegicus
P23640	Ras-related protein Rab-27A	Rab27a	Rattus norvegicus
Q3MHT2	Cysteine desulfurase, mitochondrial	Nfs1	Rattus norvegicus
D3ZUP5	BRICK1 subunit of SCAR/WAVE actin nucleating complex	Brk1	Rattus norvegicus
A0A0G2K8D6	DCN1-like protein	Dcun1d1	Rattus norvegicus
A0A0G2JSR4	Signal transducer and activator of transcription	Stat5b	Rattus norvegicus
Q5XIB3	[Protein ADP-ribosylarginine] hydrolase-like protein 1	Adprhl1	Rattus norvegicus
A0A0G2JSY3	Neurolysin (Metallopeptidase M3 family), isoform CRA_a	Nln	Rattus norvegicus
P18395	Cold shock domain-containing protein E1	Csde1	Rattus norvegicus
A0A0G2K5A0	Exosome component 8	Exosc8	Rattus norvegicus
D3ZXH7	Aly/REF export factor	Alyref	Rattus norvegicus
A0A0G2K2X3	Splicing factor 3a, subunit 3	Sf3a3	Rattus norvegicus
F7F350	Synapse associated protein 1, isoform CRA_a	Syap1	Rattus norvegicus
G3V8U4	Sorting nexin family member 27, isoform CRA_b	Snx27	Rattus norvegicus
P61621	Protein transport protein Sec61 subunit alpha isoform 1	Sec61a1	Rattus norvegicus
D3ZLH8	Rtf1, Paf1/RNA polymerase II complex component, homolog (S. cerevisiae)	Rtf1	Rattus norvegicus
D3ZVN7	Protoporphyrinogen oxidase	Ppox	Rattus norvegicus
D4A051	Integrin alpha-7	Itga7	Rattus norvegicus
Q05962	ADP/ATP translocase 1	Slc25a4	Rattus norvegicus
A0A096MJS3	Muscular LMNA-interacting protein (Fragment)	Mlip	Rattus norvegicus
A0A0G2JZ15	Ankyrin repeat and SOCS box protein 2-like	LOC100909439	Rattus norvegicus
F1M663	Ig-like domain-containing protein		Rattus norvegicus
A0A0G2JYN0	DDB1- and CUL4-associated factor 8	Dcaf8	Rattus norvegicus
Q561R9	Endoribonuclease LACTB2	Lactb2	Rattus norvegicus
A0A0G2JWA8	Microtubule-actin cross-linking factor 1	Macf1	Rattus norvegicus
A0A0G2K041	Caspase-12	Casp12	Rattus norvegicus
A0A0G2K249	Serine/threonine-protein kinase PRP4 homolog	Prpf4b	Rattus norvegicus
A0A0G2K459	Mitochondrial carrier 2	Mtch2	Rattus norvegicus
Q498C9	RCG33491, isoform CRA_b	Zfp207	Rattus norvegicus
P06907	Myelin protein P0	Mpz	Rattus norvegicus
D3ZU20	SH3 domain-binding glutamate-rich protein	Sh3bgr	Rattus norvegicus
G3V7L0	Adrenodoxin, mitochondrial	Fdx1	Rattus norvegicus
A0A0G2JWX1	26S proteasome non-ATPase regulatory subunit 11	Psmd11	Rattus norvegicus
Q641Y8	ATP-dependent RNA helicase DDX1	Ddx1	Rattus norvegicus
D3ZHV3	Metallothionein	Mt1m	Rattus norvegicus
G3V8T4	DNA damage-binding protein 1	Ddb1	Rattus norvegicus
Q2PQA9	Kinesin-1 heavy chain	Kif5b	Rattus norvegicus
D4A1V7	MOB kinase activator 1B	Mob1b	Rattus norvegicus
Q5S6T3	D-ribitol-5-phosphate cytidylyltransferase	Crppa	Rattus norvegicus
P0C5H9	Mesencephalic astrocyte-derived neurotrophic factor	Manf	Rattus norvegicus
D4A478	Nucleoside-triphosphatase, cancer-related	Ntpcr	Rattus norvegicus
Q63965	Sideroflexin-1	Sfxn1	Rattus norvegicus
Q5PQM2	Kinesin light chain 4	Klc4	Rattus norvegicus
Q4QQV8	Charged multivesicular body protein 5	Chmp5	Rattus norvegicus
F1M155	Supervillin	Svil	Rattus norvegicus
A0A0G2JVI5	Actin filament-associated protein 1	Afap1	Rattus norvegicus
D4A3E1	Heterogeneous nuclear ribonucleoprotein L-like	Hnrnpll	Rattus norvegicus
A0A0G2K160	AT hook-containing transcription factor 1	Ahctf1	Rattus norvegicus
Q62740	Secreted phosphoprotein 24	Spp2	Rattus norvegicus
A1A5S1	Pre-mRNA-processing factor 6	Prpf6	Rattus norvegicus
Q63768	Adapter molecule crk	Crk	Rattus norvegicus
A0A0G2JXN8	Oxysterol-binding protein	Osbpl8	Rattus norvegicus
M0RBJ0	Guanine nucleotide-binding protein subunit gamma	Gng2	Rattus norvegicus
F1LS29	Calpain-1 catalytic subunit	Capn1	Rattus norvegicus
D3ZML4	Similar to RIKEN cDNA 5730502D15 gene (Predicted)	Trabd	Rattus norvegicus
A0A0G2JTD1	Regulation of nuclear pre-mRNA domain-containing 2	Rprd2	Rattus norvegicus
Q4KM35	Proteasome subunit beta type-10	Psmb10	Rattus norvegicus
F1LQ48	Heterogeneous nuclear ribonucleoprotein L	Hnrnpl	Rattus norvegicus
F1LR92	Serine protease inhibitor A3M	Serpina3m	Rattus norvegicus
A0A0G2K6Q5	Guanine nucleotide-binding protein-like 1	Gnl1	Rattus norvegicus
B2GUZ7	Tubulin folding cofactor C	Tbcc	Rattus norvegicus
P05942	Protein S100-A4	S100a4	Rattus norvegicus
Q9EQT5	Tubulointerstitial nephritis antigen-like	Tinagl1	Rattus norvegicus
A0A0G2K8S9	NAD(P)(+)--arginine ADP-ribosyltransferase	Art3	Rattus norvegicus
D3ZWC6	Syntrophin, basic 1 (Predicted)	Sntb1	Rattus norvegicus
A0A0G2K6J0	Metalloreductase STEAP4	Steap4	Rattus norvegicus
P62260	14-3-3 protein epsilon	Ywhae	Rattus norvegicus
B2RZA5	Prolyl-tRNA synthetase-associated domain-containing 1	Prorsd1	Rattus norvegicus
B0BN18	Prefoldin subunit 2	Pfdn2	Rattus norvegicus
O88350	Putative hydrolase RBBP9	Rbbp9	Rattus norvegicus
A0A0G2K9L2	Target of myb1-like 2 membrane-trafficking protein	Tom1l2	Rattus norvegicus
A0A0G2K351	Similar to Unc-119 protein homolog (Retinal protein 4) (RRG4) (Predicted), isoform CRA_a	Unc119b	Rattus norvegicus
A0A0G2K3B0	Growth factor receptor-bound protein 14	Grb14	Rattus norvegicus
F8WG91	ADP-ribosylation factor-like protein 3	Arl3	Rattus norvegicus
Q6AYI5	Leucine-rich repeat protein SHOC-2	Shoc2	Rattus norvegicus
Q6AYT7	Lysophosphatidylserine lipase ABHD12	Abhd12	Rattus norvegicus
Q924C3	Ectonucleotide pyrophosphatase/phosphodiesterase family member 1	Enpp1	Rattus norvegicus
P06757	Alcohol dehydrogenase 1	Adh1	Rattus norvegicus
Q5XIC8	Alpha-ketoglutarate-dependent dioxygenase alkB homolog 3	Alkbh3	Rattus norvegicus
Q9ESC2	Tenomodulin	Tnmd	Rattus norvegicus
F1LRI8	Methionine aminopeptidase 2	Metap2	Rattus norvegicus
D3ZT90	Glutaryl-CoA dehydrogenase	Gcdh	Rattus norvegicus
G3V705	Polyglutamine binding protein 1, isoform CRA_a	Pqbp1	Rattus norvegicus
Q5XI74	Endonuclease/exonuclease/phosphatase family domain-containing protein 1	Eepd1	Rattus norvegicus
B5DF65	Biliverdin reductase B	Blvrb	Rattus norvegicus
Q07014	Tyrosine-protein kinase Lyn	Lyn	Rattus norvegicus
P97536	Cullin-associated NEDD8-dissociated protein 1	Cand1	Rattus norvegicus
B0BNA5	Coactosin-like protein	Cotl1	Rattus norvegicus
F1MAH6	Cadherin 11	Cdh11	Rattus norvegicus
D3ZPF0	Four and a half LIM domains 3	Fhl3	Rattus norvegicus
B2RZ77	Dermatopontin	Dpt	Rattus norvegicus
A0A0G2K860	Rho guanine nucleotide exchange factor 12	Arhgef12	Rattus norvegicus
A0A1W2Q642	Peptidase inhibitor 16	Pi16	Rattus norvegicus
A0A0G2K7W4	Mitogen-activated protein kinase kinase kinase kinase 4	Map4k4	Rattus norvegicus
D3ZJR1	Epidermal growth factor receptor pathway substrate 15-like 1	Eps15l1	Rattus norvegicus
A0A0G2JW85	Ras GTPase-activating protein 3	Rasa3	Rattus norvegicus
D3ZD24	Spectrin repeat-containing, nuclear envelope family member 3	Syne3	Rattus norvegicus
Q10758	Keratin, type II cytoskeletal 8	Krt8	Rattus norvegicus
D4A9P9	Gup1, glycerol uptake/transporter homolog (Yeast) (Predicted)	Hhatl	Rattus norvegicus
F8WFH8	Tryptophan--tRNA ligase, cytoplasmic	Wars	Rattus norvegicus
B0BNB1	Commd1 protein	Commd1	Rattus norvegicus
E9PT85	X-ray repair cross-complementing 6	Xrcc6	Rattus norvegicus
Q6P6T4	Echinoderm microtubule-associated protein-like 2	Eml2	Rattus norvegicus
Q9JLT6	BH3-interacting domain death agonist	Bid	Rattus norvegicus
Q5XIJ3	Isocitrate dehydrogenase [NAD] subunit, mitochondrial	Idh3g	Rattus norvegicus
Q62931	Golgi SNAP receptor complex member 1	Gosr1	Rattus norvegicus
Q499V1	Uridine phosphorylase	Upp1	Rattus norvegicus
Q4FZU4	ADAMTS-like protein 4	Adamtsl4	Rattus norvegicus
P34926	Microtubule-associated protein 1A	Map1a	Rattus norvegicus
Q63228	Glia maturation factor beta	Gmfb	Rattus norvegicus
B1H267	Sorting nexin-5	Snx5	Rattus norvegicus
Q63014	A-kinase anchor protein 8	Akap8	Rattus norvegicus
Q4KMC4	Glutamine--fructose-6-phosphate aminotransferase [isomerizing] 2	Gfpt2	Rattus norvegicus
A0A0G2K761	Cullin 2	Cul2	Rattus norvegicus
A0A0G2K9C0	Vasodilator-stimulated phosphoprotein	Vasp	Rattus norvegicus
Q9JI92	Syntenin-1	Sdcbp	Rattus norvegicus
P51158	Ras-related protein Rab-28	Rab28	Rattus norvegicus
P97675	Ectonucleotide pyrophosphatase/phosphodiesterase family member 3	Enpp3	Rattus norvegicus
G3V6N2	Transmembrane emp24 protein transport domain containing 4 (Predicted), isoform CRA_b	Tmed4	Rattus norvegicus
G3V818	Alpha-parvin	Parva	Rattus norvegicus
D4A1B2	Actin-related protein 2/3 complex inhibitor	Arpin	Rattus norvegicus
Q5FVI6	V-type proton ATPase subunit C 1	Atp6v1c1	Rattus norvegicus
M0R601	Uncharacterized protein		Rattus norvegicus
D3ZU13	Eukaryotic translation initiation factor 4 gamma, 1	Eif4g1	Rattus norvegicus
M0RD20	Calpain small subunit 1-like	Capns1	Rattus norvegicus
P31044	Phosphatidylethanolamine-binding protein 1	Pebp1	Rattus norvegicus
Q63616	Vacuolar protein sorting-associated protein 33B	Vps33b	Rattus norvegicus
A0A0G2JWD6	AP-3 complex subunit beta	Ap3b1	Rattus norvegicus
Q5XI28	Ribonucleoprotein PTB-binding 1	Raver1	Rattus norvegicus
Q6AYE5	Out at first protein homolog	Oaf	Rattus norvegicus
P23928	Alpha-crystallin B chain	Cryab	Rattus norvegicus
P11345	RAF proto-oncogene serine/threonine-protein kinase	Raf1	Rattus norvegicus
A0A0G2K6J5	Myosin light polypeptide 6	Myl6	Rattus norvegicus
Q06000	Lipoprotein lipase	Lpl	Rattus norvegicus
P61751	ADP-ribosylation factor 4	Arf4	Rattus norvegicus
A0A0G2JVM6	Dystrobrevin	Dtnb	Rattus norvegicus
A0A0G2K528	Syntaxin 16	Stx16	Rattus norvegicus
Q66HR2	Microtubule-associated protein RP/EB family member 1	Mapre1	Rattus norvegicus
P18596	Sarcoplasmic/endoplasmic reticulum calcium ATPase 3	Atp2a3	Rattus norvegicus
P05982	NAD(P)H dehydrogenase [quinone] 1	Nqo1	Rattus norvegicus
D3Z8X6	Deltex E3 ubiquitin ligase 3L	Dtx3l	Rattus norvegicus
F1LRK4	G-rich RNA sequence-binding factor 1	Grsf1	Rattus norvegicus
D3ZYS7	G3BP stress granule assembly factor 1	G3bp1	Rattus norvegicus
P01836	Ig kappa chain C region, A allele		Rattus norvegicus
A0A0G2JWB6	Peroxidasin	Pxdn	Rattus norvegicus
O55158	Tetraspanin	Tspan8	Rattus norvegicus
Q497B0	Omega-amidase NIT2	Nit2	Rattus norvegicus
Q5U2X6	Coiled-coil domain-containing protein 47	Ccdc47	Rattus norvegicus
A9UMV9	NADH:ubiquinone oxidoreductase subunit A7	Ndufa7	Rattus norvegicus
Q1KQ07	Signal transducer and activator of transcription	Stat6	Rattus norvegicus
A0A0G2JUT0	Heat shock-related 70 kDa protein 2	Hspa2	Rattus norvegicus
G3V805	EKC/KEOPS complex subunit Tprkb	Tprkb	Rattus norvegicus
A0A0G2K719	DEAD-box helicase 3, X-linked	Ddx3x	Rattus norvegicus
Q5XIT1	Microtubule-associated protein RP/EB family member 3	Mapre3	Rattus norvegicus
Q5XIM4	ATP synthase subunit s, mitochondrial	Dmac2l	Rattus norvegicus
A0A0G2JUN7	Thioredoxin reductase 1, cytoplasmic	Txnrd1	Rattus norvegicus
M0RC23	Ig-like domain-containing protein		Rattus norvegicus
D3ZZ68	Synaptopodin 2-like	Synpo2l	Rattus norvegicus
P09456	cAMP-dependent protein kinase type I-alpha regulatory subunit	Prkar1a	Rattus norvegicus
D4A9D6	DEAH (Asp-Glu-Ala-His) box polypeptide 9 (Predicted)	Dhx9	Rattus norvegicus
D4A4K6	Nebulin-related-anchoring protein	Nrap	Rattus norvegicus
G3V6W6	Proteasome 26S subunit, ATPase 6	Psmc6	Rattus norvegicus
D3ZLT6	Kelch-like family member 31	Klhl31	Rattus norvegicus
D3ZD09	Cytochrome c oxidase subunit	Cox6b1	Rattus norvegicus
A0A0H2UHV9	Coatomer subunit gamma	Copg2	Rattus norvegicus
A0A0G2K781	PPFIA-binding protein 1	Ppfibp1	Rattus norvegicus
Q5XIH6	Tripartite motif-containing protein 54	Trim54	Rattus norvegicus
P85968	6-phosphogluconate dehydrogenase, decarboxylating	Pgd	Rattus norvegicus
H8Y6S5	DNA-directed RNA polymerase II subunit GRINL1A	Polr2m	Rattus norvegicus
F1LM60	ArfGAP with RhoGAP domain, ankyrin repeat and PH domain 1	Arap1	Rattus norvegicus
Q9Z269	Vesicle-associated membrane protein-associated protein B	Vapb	Rattus norvegicus
D3ZM27	Ankyrin repeat domain 2	Ankrd2	Rattus norvegicus
Q63486	Ras-related GTP-binding protein A	Rraga	Rattus norvegicus
Q9JKB7	Guanine deaminase	Gda	Rattus norvegicus
Q8R3Z7	EH-domain-containing 4	Ehd4	Rattus norvegicus
A0A0G2K016	Sad1 and UNC84 domain-containing 1	Sun1	Rattus norvegicus
A0A0G2K4T7	General transcription factor II-I	Gtf2i	Rattus norvegicus
P30713	Glutathione S-transferase theta-2	Gstt2	Rattus norvegicus
Q9Z1X1	Extended synaptotagmin-1	Esyt1	Rattus norvegicus
O35394	Prenylated Rab acceptor protein 1	Rabac1	Rattus norvegicus
M0R7Q2	Ig-like domain-containing protein		Rattus norvegicus
A0A0G2JT68	Uveal autoantigen with coiled-coil domains and ankyrin repeats	Uaca	Rattus norvegicus
F1LPA4	Serine/threonine-protein kinase N2	Pkn2	Rattus norvegicus
D3ZAA3	Latent-transforming growth factor beta-binding protein 1	Ltbp1	Rattus norvegicus
D3ZLT7	Similar to RIKEN cDNA 2510039O18	RGD1305350	Rattus norvegicus
A0JPJ7	Obg-like ATPase 1	Ola1	Rattus norvegicus
A0A0G2K7X7	Complement C7	C7	Rattus norvegicus
D3ZPI8	Complement C8 gamma chain	C8g	Rattus norvegicus
G3V904	Phospholipase D family, member 4	Pld4	Rattus norvegicus
D3ZL85	Cytochrome c heme lyase	Hccs	Rattus norvegicus
Q6EV70	GDP-fucose protein O-fucosyltransferase 1	Pofut1	Rattus norvegicus
A0A0G2K724	Malignant T-cell-amplified sequence	Mcts1	Rattus norvegicus
P13941	Collagen alpha-1(III) chain	Col3a1	Rattus norvegicus
F1LQZ4	Caspase 1, isoform CRA_b	Casp1	Rattus norvegicus
F1LPD6	3-ketoacyl-CoA thiolase A, peroxisomal	Acaa1a	Rattus norvegicus
B2RZB6	U6 snRNA-associated Sm-like protein LSm8	Lsm8	Rattus norvegicus
G3V6Y9	Peptidyl-prolyl cis-trans isomerase G	Ppig	Rattus norvegicus
F6T0B3	Collagen type XI alpha 2 chain	Col11a2	Rattus norvegicus
F1M7M4	Protein kinase domain-containing protein	Bmp2k	Rattus norvegicus
Q68FT9	Selenocysteine lyase	Scly	Rattus norvegicus
Q4V7F5	PIH1 domain-containing protein 1	Pih1d1	Rattus norvegicus
P18614	Integrin alpha-1	Itga1	Rattus norvegicus
P37397	Calponin-3	Cnn3	Rattus norvegicus
Q5XI55	Peptide-N(4)-(N-acetyl-beta-glucosaminyl)asparagine amidase	Ngly1	Rattus norvegicus
Q63639	Retinal dehydrogenase 2	Aldh1a2	Rattus norvegicus
F1M6Q3	Collagen type IV alpha 2 chain	Col4a2	Rattus norvegicus
P55159	Serum paraoxonase/arylesterase 1	Pon1	Rattus norvegicus
Q6AYK3	Inositol-3-phosphate synthase 1	Isyna1	Rattus norvegicus
D3ZBS2	Inter-alpha-trypsin inhibitor heavy chain H3	Itih3	Rattus norvegicus
A0A140TAI1	Ubiquilin 1, isoform CRA_a	Ubqln1	Rattus norvegicus
D4A604	Phosphatidylinositol glycan anchor biosynthesis, class T	Pigt	Rattus norvegicus
F1LS86	Isoleucine-tRNA synthetase (Predicted)	Iars	Rattus norvegicus
D4AAX6	Phosphoinositide phospholipase C	Plch2	Rattus norvegicus
D4A1D4	Nudix (Nucleoside diphosphate linked moiety X)-type motif 14 (Predicted)	Nudt14	Rattus norvegicus
P70580	Membrane-associated progesterone receptor component 1	Pgrmc1	Rattus norvegicus
P19234	NADH dehydrogenase [ubiquinone] flavoprotein 2, mitochondrial	Ndufv2	Rattus norvegicus
F1M471	EPM2A-interacting protein 1	Epm2aip1	Rattus norvegicus
B5DEG1	Integrin subunit alpha 8	Itga8	Rattus norvegicus
P80067	Dipeptidyl peptidase 1	Ctsc	Rattus norvegicus
A0A0G2JT90	ASH2-like histone lysine methyltransferase complex subunit	Ash2l	Rattus norvegicus
Q5XIR9	Ubiquitin-associated domain-containing protein 1	Ubac1	Rattus norvegicus
P25409	Alanine aminotransferase 1	Gpt	Rattus norvegicus
D3ZR63	Glucose-fructose oxidoreductase domain-containing 1	Gfod1	Rattus norvegicus
D4A7D3	Similar to TANK-binding kinase 1	Tbk1	Rattus norvegicus
D3ZJW6	RCG21066	rCG_21066	Rattus norvegicus
G3V7Q4	Tyrosine-protein phosphatase non-receptor type 12	Ptpn12	Rattus norvegicus
Q5RK19	Vacuolar-sorting protein SNF8	Snf8	Rattus norvegicus
G3V762	Tissue specific transplantation antigen P35B (Predicted), isoform CRA_a	Tsta3	Rattus norvegicus
E9PU01	Chromodomain helicase DNA-binding protein 4	Chd4	Rattus norvegicus
P07379	Phosphoenolpyruvate carboxykinase, cytosolic [GTP]	Pck1	Rattus norvegicus
A0A0G2JWK2	Methyl-CpG-binding protein 2	Mecp2	Rattus norvegicus
A0A0G2K401	Propionyl-CoA carboxylase alpha chain, mitochondrial	Pcca	Rattus norvegicus
B1WC49	Api5 protein	Api5	Rattus norvegicus
Q9JHE5	Sodium-coupled neutral amino acid transporter 2	Slc38a2	Rattus norvegicus
D3ZP82	Lysyl oxidase-like 3	Loxl3	Rattus norvegicus
G3V8C6	Steroid receptor RNA activator 1	Sra1	Rattus norvegicus
D4A962	Heterogeneous nuclear ribonucleoprotein U-like 1	Hnrnpul1	Rattus norvegicus
Q4FZS2	BUB3 mitotic checkpoint protein	Bub3	Rattus norvegicus
A0A0G2JXR7	Spliceosome-associated protein CWC27 homolog	Cwc27	Rattus norvegicus
D3ZSY8	TBC1 domain family, member 10b	Tbc1d10b	Rattus norvegicus
Q6AYD3	Proliferation-associated protein 2G4	Pa2g4	Rattus norvegicus
G3V6Q6	Guanine nucleotide binding protein, alpha 11	Gna11	Rattus norvegicus
B1H2A6	FMR1 autosomal homolog 2	Fxr2	Rattus norvegicus
Q923M1	Mitochondrial peptide methionine sulfoxide reductase	Msra	Rattus norvegicus
Q9ES21	Phosphatidylinositide phosphatase SAC1	Sacm1l	Rattus norvegicus
D3ZM09	Seryl-tRNA synthetase 2 (Predicted)	Sars2	Rattus norvegicus
D3ZX42	G protein-coupled receptor 21 (Predicted), isoform CRA_a	Rabgap1	Rattus norvegicus
Q2PS20	Junctophilin-2	Jph2	Rattus norvegicus
Q6IMZ5	Tropomodulin-1	Tmod1	Rattus norvegicus
Q3MID3	ADP-ribosylation factor GTPase-activating protein 2	Arfgap2	Rattus norvegicus
D4A7F2	Myc-binding protein	Mycbp	Rattus norvegicus
P08461	Dihydrolipoyllysine-residue acetyltransferase component of pyruvate dehydrogenase complex, mitochondrial	Dlat	Rattus norvegicus
Q5U2S7	Proteasome (Prosome, macropain) 26S subunit, non-ATPase, 3	Psmd3	Rattus norvegicus
Q5U2X8	Acyl-CoA thioesterase 9	Acot9	Rattus norvegicus
D3ZH75	AKT1 substrate 1	Akt1s1	Rattus norvegicus
A0A096MIV5	ATP-binding cassette subfamily F member 2	Abcf2	Rattus norvegicus
M0RA26	Ribosomal protein S27-like	LOC100362987	Rattus norvegicus
D3ZHL6	Mitogen-activated protein kinase kinase kinase kinase	Map4k5	Rattus norvegicus
P10960	Prosaposin	Psap	Rattus norvegicus
A0A0G2K9P4	Endophilin-B2	Sh3glb2	Rattus norvegicus
Q4V8I9	UTP--glucose-1-phosphate uridylyltransferase	Ugp2	Rattus norvegicus
D3ZEW7	Nitric oxide synthase, brain	Nos1	Rattus norvegicus
O70593	Small glutamine-rich tetratricopeptide repeat-containing protein alpha	Sgta	Rattus norvegicus
Q9Z1Z9	PDZ and LIM domain protein 7	Pdlim7	Rattus norvegicus
P35171	Cytochrome c oxidase subunit 7A2, mitochondrial	Cox7a2	Rattus norvegicus
G3V837	CD1d1 antigen	Cd1d1	Rattus norvegicus
P86182	Coiled-coil domain-containing protein 22	Ccdc22	Rattus norvegicus
A0A0G2JX36	Ig-like domain-containing protein		Rattus norvegicus
G3V7P2	Fibrinogen-like 2	Fgl2	Rattus norvegicus
Q5M7T2	SPRY domain-containing protein 7	Spryd7	Rattus norvegicus
P00173	Cytochrome b5	Cyb5a	Rattus norvegicus
F1LRE5	Oxysterol-binding protein	Osbpl9	Rattus norvegicus
M0R4Y0	Epsilon-sarcoglycan	Sgce	Rattus norvegicus
F1LNG5	Phosphatidylinositol 3-kinase regulatory subunit alpha	Pik3r1	Rattus norvegicus
A0A0G2JWX4	Keratin, type II cytoskeletal 2 epidermal	Krt2	Rattus norvegicus
A0A0G2K8N9	NIMA-related kinase 9	Nek9	Rattus norvegicus
P23514	Coatomer subunit beta	Copb1	Rattus norvegicus
Q6P9U3	COMM domain-containing protein 3	Commd3	Rattus norvegicus
Q5XIP0	DnaJ (Hsp40) homolog, subfamily B, member 4	Dnajb4	Rattus norvegicus
D4ACK1	Nucleoporin 214 (Fragment)	Nup214	Rattus norvegicus
A0A096MK98	Schlafen family member 5	Slfn5	Rattus norvegicus
A2VD09	Abi1 protein	Abi1	Rattus norvegicus
P45592	Cofilin-1	Cfl1	Rattus norvegicus
P40329	Arginine--tRNA ligase, cytoplasmic	Rars	Rattus norvegicus
A0A0G2K1M4	Pleckstrin homology domain-containing family G member 5	Plekhg5	Rattus norvegicus
Q63635	Syntaxin-6	Stx6	Rattus norvegicus
Q5U367	Multifunctional procollagen lysine hydroxylase and glycosyltransferase LH3	Plod3	Rattus norvegicus
Q4KM74	Vesicle-trafficking protein SEC22b	Sec22b	Rattus norvegicus
G3V7G8	Glycine--tRNA ligase	Gars	Rattus norvegicus
P52925	High mobility group protein B2	Hmgb2	Rattus norvegicus
Q641W2	UPF0160 protein MYG1, mitochondrial	Myg1	Rattus norvegicus
Q641Y5	Ubiquitin-like modifier-activating enzyme ATG7	Atg7	Rattus norvegicus
A0A0U1RRU0	SRSF protein kinase 1	Srpk1	Rattus norvegicus
Q498M4	WD repeat-containing protein 5	Wdr5	Rattus norvegicus
D3ZQC6	E3 ubiquitin-protein ligase	Ubr1	Rattus norvegicus
P08753	Guanine nucleotide-binding protein G(i) subunit alpha	Gnai3	Rattus norvegicus
D3ZI16	COP9 (Constitutive photomorphogenic) homolog, subunit 6 (Arabidopsis thaliana) (Predicted), isoform CRA_a	Cops6	Rattus norvegicus
G3V8D5	6-phosphogluconolactonase	Pgls	Rattus norvegicus
Q63270	Cytoplasmic aconitate hydratase	Aco1	Rattus norvegicus
D3ZUI1	Methylthioribulose-1-phosphate dehydratase	Apip	Rattus norvegicus
Q5M7W1	Thioredoxin-interacting protein	Txnip	Rattus norvegicus
A0A0G2K4N7	Membrane palmitoylated protein 6	Mpp6	Rattus norvegicus
A0A0G2KB56	Glutamine fructose-6-phosphate transaminase 1, isoform CRA_a	Gfpt1	Rattus norvegicus
A0A0G2K6Y9	Syntaxin-7	Stx7	Rattus norvegicus
Q4G075	Leukocyte elastase inhibitor A	Serpinb1a	Rattus norvegicus
B2RZ96	LOC689226 protein	Ube2r2	Rattus norvegicus
A0A0G2K1V7	RCG57156	Sgcb	Rattus norvegicus
D3ZMR1	Translocase of outer mitochondrial membrane 7	Tomm7	Rattus norvegicus
F1LPG9	WASH complex subunit 2C	Washc2c	Rattus norvegicus
A0A0G2K8K9	RNA binding motif protein, X-linked-like 1B	Rbmxl1b	Rattus norvegicus
P08721	Osteopontin	Spp1	Rattus norvegicus
Q6P9V1	Tetraspanin	Cd81	Rattus norvegicus
Q6AY02	RNA-binding motif protein 17	Rbm17	Rattus norvegicus
F1LPB8	Ectonucleoside triphosphate diphosphohydrolase 5	Entpd5	Rattus norvegicus
A0A0G2K8T0	Acid ceramidase	Asah1	Rattus norvegicus
F1LZJ4	Putative hydroxypyruvate isomerase	Hyi	Rattus norvegicus
M0R567	Probable E3 ubiquitin-protein ligase IRF2BPL	Irf2bpl	Rattus norvegicus
Q5M823	NudC domain-containing protein 2	Nudcd2	Rattus norvegicus
F1LP57	Mitogen-activated protein kinase kinase 4	Map2k4	Rattus norvegicus
F1LWD1	Ig-like domain-containing protein		Rattus norvegicus
E9PTB2	Transcription elongation factor SPT5	Supt5h	Rattus norvegicus
A0A0G2JZA2	GrpE protein homolog	Grpel1	Rattus norvegicus
D4AB03	Family with sequence similarity 120A	Fam120a	Rattus norvegicus
Q68G33	Golgi reassembly-stacking protein 2	Gorasp2	Rattus norvegicus
P63086	Mitogen-activated protein kinase 1	Mapk1	Rattus norvegicus
Q4KM62	Palmdelphin	Palmd	Rattus norvegicus
A0A1W2Q607	Family with sequence similarity 172, member A (Fragment)	Fam172a	Rattus norvegicus
A2VCX1	TIP41-like protein	Tiprl	Rattus norvegicus
B0BNG3	Lectin, mannose-binding 2	Lman2	Rattus norvegicus
D3ZCZ9	NADH dehydrogenase [ubiquinone] iron-sulfur protein 6, mitochondrial	LOC100912599	Rattus norvegicus
B2GV54	Neutral cholesterol ester hydrolase 1	Nceh1	Rattus norvegicus
Q9Z2J4	Nexilin	Nexn	Rattus norvegicus
D3Z941	Methionyl-tRNA synthetase	Mars	Rattus norvegicus
Q5XIG4	OCIA domain-containing protein 1	Ociad1	Rattus norvegicus
A0A0G2K7Q7	Insulin-degrading enzyme	Ide	Rattus norvegicus
D4ADS4	Microsomal glutathione S-transferase 3	Mgst3	Rattus norvegicus
P38983	40S ribosomal protein SA	Rpsa	Rattus norvegicus
D4A3I4	Transcription factor BTF3	Btf3l4	Rattus norvegicus
G3V6H9	Nucleosome assembly protein 1-like 1	Nap1l1	Rattus norvegicus
Q8CG45	Aflatoxin B1 aldehyde reductase member 2	Akr7a2	Rattus norvegicus
P01048	T-kininogen 1	Map1	Rattus norvegicus
A0A0G2JW03	Lipin 1	Lpin1	Rattus norvegicus
M0RDK9	Acyl-CoA dehydrogenase family, member 8	Acad8	Rattus norvegicus
A0A0G2JTW1	RAS related protein 2a	Rap2a	Rattus norvegicus
Q5XI23	Makorin, ring finger protein, 2	Mkrn2	Rattus norvegicus
P62836	Ras-related protein Rap-1A	Rap1a	Rattus norvegicus
B4F7E8	Protein Niban 2	Niban2	Rattus norvegicus
A0A0G2JZD5	GRB2-associated-binding protein 1	Gab1	Rattus norvegicus
A0A0G2JVZ6	Integrin subunit alpha V	Itgav	Rattus norvegicus
D4A305	Coiled-coil domain containing 58 (Predicted), isoform CRA_c	Ccdc58	Rattus norvegicus
Q08602	Geranylgeranyl transferase type-2 subunit alpha	Rabggta	Rattus norvegicus
D3ZMS0	Protein C10-like	LOC100911713	Rattus norvegicus
Q5M936	Torsin-3A	Tor3a	Rattus norvegicus
A0A0G2JTB2	Glucan (1,4-alpha-), branching enzyme 1	Gbe1	Rattus norvegicus
F1LRI7	AP2-associated protein kinase 1	Aak1	Rattus norvegicus
P47967	Galectin-5	Lgals5	Rattus norvegicus
D3ZTR5	RCG21454	Zbed5	Rattus norvegicus
D3Z898	SAM and HD domain-containing deoxynucleoside triphosphate triphosphohydrolase 1	Samhd1	Rattus norvegicus
Q63450	Calcium/calmodulin-dependent protein kinase type 1	Camk1	Rattus norvegicus
Q924S5	Lon protease homolog, mitochondrial	Lonp1	Rattus norvegicus
Q62896	BET1 homolog	Bet1	Rattus norvegicus
M0RD75	40S ribosomal protein S6	Rps6	Rattus norvegicus
[truncated: 2,934 more rows]
