# Supplementary material for: Etodolac improves collagen induced rheumatoid arthritis in rats by inhibiting synovial inflammation, fibrosis and hyperplasia
Source: Mol Biomed. 2021 Oct 25;2:33. doi: 10.1186/s43556-021-00052-1 (PMC8607370; doi:10.1186/s43556-021-00052-1)
Supplement: Supplementary file 3 — Additional file 3: Supplement Table 2. The list of total identified proteins. [file 43556_2021_52_MOESM3_ESM.xlsx]

## Sheet: proteins_quantitative
Accession	ProteinDescriptions	PG.Genes	MW [KDa]	Qvalue	Cscore	C1	C2	C3	V1	V2	V3	E1	E2	E3
D3Z900	Mitochondrial amidoxime reducing component 2	2019-03-02	38.2395	5.87338e-15	1.11071	7405.58	8259.19	9340.21	14842.9	6829.85	7991.07	9044.24	7515.16	7212.39
D3ZDH8	Septin 5	2019-09-05	43.8923	0.000102443	1.05957	3809.84	7786.8	13437.6	9572.69	11462.6	6601.74	2733.31	6572.68	1808.58
A0A0G2JZT5	Septin 7	2019-09-07	50.8394	1.93764e-18	1.12249	8578.63	4642.07	6591.64	8977.48	4259.15	4224.35	4110.16	4728.84	3304.47
A0A0G2K7G7	Septin 8	2019-09-08	55.8063	4.55067e-05	1.06324	5766.13	4567.77	6026.7	13276.5	4850.57	3983.63	5539	3860.35	6329.37
A0A0G2JUL7	Septin 11	2019-09-11	49.3412	6.96194e-14	1.10715	5613.81	6504.57	11726.8	17201.6	8751.2	12801.6	6880.28	15773	15218.3
P14046	Alpha-1-inhibitor 3	A1i3	163.773	4.53632e-19	1.12516	598833	1074898	543763	884918	810332	244827	722322	740307	671230
Q63041	Alpha-1-macroglobulin	A1m	167.125	1.87065e-18	1.12255	729909	1.65537e+06	876588	1.20923e+06	880975	1.46687e+06	862220	1.0115e+06	876085
P06238	Alpha-2-macroglobulin	A2m	163.785	3.95244e-12	1.10092	2022.06	3420.65	4141.58	1743.67	4852.67	124307	2441.44	3338.81	2654.27
D3ZZQ4	Adipogenesis-associated, Mth938 domain-containing	Aamdc	13.5025	8.48581e-08	1.08204	9958.71	7810.43	14636.3	5203.03	8541.33	8505.62	11113	9345.64	30076.6
P50475	Alanine--tRNA ligase, cytoplasmic	Aars	106.79	1.1543e-07	1.08131	14246.8	14531.4	15617.6	14090.5	13755.1	14672	11796.4	12206.8	16080.9
Q5XI97	Alanyl-tRNA editing protein Aarsd1	Aarsd1	45.0932	2.74286e-07	1.0792	2193.88	4066.48	5323.02	3239.38	3508.7	3372.17	2767.86	4761.01	23094.4
D3ZCF8	ATP-binding cassette, subfamily A (ABC1), member 8a	Abca8a	184.895	1.77003e-11	1.09846	10198.4	14074.6	8720.21	9764.64	6646.7	8363.45	14319.7	12631.8	9627.48
A0A0G2K3S4	ATP-binding cassette subfamily A member 9	Abca9	183.235	0.00187202	1.02523	2510.61	1916.51	5275.41	323.178	3033.95	3882.11	685.394	5571.49	3362.41
D3ZD23	ATP-binding cassette subfamily E member 1	Abce1	67.3003	0.00735282	0.999027	10808	6932.73	4645.57	8768.25	4891.94	2303.77	2192.13	2642.19	8386.22
Q6DGG1	Protein ABHD14B	Abhd14b	22.6179	2.00779e-08	1.08524	15303	17834.8	19282.8	13665.4	20717.2	16710	13168	23305	15344.9
A0A0G2K0X5	Phosphatidylserine lipase ABHD16A	Abhd16a	#VALUE!	0.00937082	0.995075	3725.72	3909.39	7774.85	3968.9	4660.88	3263.51	5821.33	3711.01	4556.58
Q6QA69	1-acylglycerol-3-phosphate O-acyltransferase ABHD5	Abhd5	39.1037	9.71589e-15	1.11	6300.47	8692.83	6934.87	6543.89	4135.62	1895.36	17099.3	4183.28	15714.6
A2VD09	Abi1 protein	Abi1	52.3316	0.00245143	1.01859	9911.31	2693.31	7196.05	12205.6	12922.3	9998.05	7031.98	12908	6475.02
F1M0R2	ABI family member 3-binding protein	Abi3bp	125.874	4.96405e-18	1.12087	196590	266502	227601	342812	379468	210138	124689	120082	100743
D3ZSL2	ABRA C-terminal-like	Abracl	9.03041	1.72814e-05	1.06699	2467.43	3928.62	3965.23	13967.8	3214.51	5753.55	14002.9	3197.7	20933.6
F1LPD6	3-ketoacyl-CoA thiolase A, peroxisomal	Acaa1a	44.525	4.79662e-10	1.09269	7629.34	12605.8	5885.56	6576.22	7874.5	11120.4	8076.69	10958.8	9451.98
G3V9U2	3-ketoacyl-CoA thiolase, mitochondrial	Acaa2	41.885	2.25361e-17	1.11851	89795.9	98234.3	48598.7	69885.3	201832	76930	58715.7	74704.8	63709.3
A0A0G2K5G8	Acetyl-CoA carboxylase 1	Acaca	252.388	7.60266e-13	1.10355	2865.88	4753.17	4499.46	4038.75	15242	8705.39	4728.35	14549.9	5633.11
M0RDK9	Acyl-CoA dehydrogenase family, member 8	Acad8	45.1559	6.29114e-05	1.06185	18567.2	9271.1	13552.9	6337.01	10355.5	13124	13415.4	12211.4	12555
B1WC61	Acad9 protein	Acad9	68.8432	2.43723e-06	1.07334	8459.4	6422.54	7770.73	3979.21	4578.44	7192.7	3642.59	6428.6	2867.3
P15650	Long-chain specific acyl-CoA dehydrogenase, mitochondrial	Acadl	47.8728	8.97342e-19	1.12383	210982	128177	148690	166021	418617	219376	153459	185770	153018
G3V796	Acetyl-Coenzyme A dehydrogenase, medium chain	Acadm	46.5714	3.98159e-13	1.10455	95291.4	68688.9	96459.5	52118.6	164752	72364.4	71394.1	109883	77741.8
P15651	Short-chain specific acyl-CoA dehydrogenase, mitochondrial	Acads	44.7654	3.40999e-11	1.09736	23557.4	15328	24611.4	17624.5	47310.3	26056.3	20446.8	15992.1	7827.04
Q5M9H2	Acyl-Coenzyme A dehydrogenase, very long chain	Acadvl	70.8213	1.78216e-17	1.11885	41513.9	31957.9	47229.1	28554.4	78193.9	38445.2	35623.7	42132.4	34673.3
P07897	Aggrecan core protein	Acan	221.118	4.98011e-08	1.08326	11814.4	51609.5	13363.2	21285.5	5849.75	3233.64	2013.87	17782.6	2057.36
P17764	Acetyl-CoA acetyltransferase, mitochondrial	Acat1	44.695	1.49788e-18	1.12299	235870	225607	323072	137196	366178	228903	188845	248214	182485
P47820	Angiotensin-converting enzyme	Ace	150.908	4.99369e-19	1.12488	13321	33615.8	19223.2	17254.1	18658.5	16305.3	16982.9	23440.4	18709.3
E9PST5	Apoptotic chromatin condensation inducer 1	Acin1	151.038	0.00428152	1.00792	2796.82	5982.83	5858.65	1685.23	5661.89	2721.31	1932.01	5633.76	2411.22
A0A0G2K5E7	ATP-citrate synthase	Acly	120.543	7.20895e-14	1.10709	13184.1	18583.5	14413	14005.4	12122.8	15529.3	9850.92	15264.1	10498.2
G3V6S2	Cytoplasmic aconitate hydratase	Aco1	98.1926	4.58826e-16	1.11428	18520.4	19412.8	17811.6	20654.5	22800.2	20536.5	21466.2	27543.5	23437.2
Q9ER34	Aconitate hydratase, mitochondrial	Aco2	85.4334	4.53632e-19	1.12506	1.06143e+06	674862	1.20084e+06	469222	1.27451e+06	643534	780627	1090116	789630
D3ZA93	Acyl-CoA thioesterase 13	Acot13	15.2699	1.89891e-09	1.09007	44490.6	29615.1	48845.3	21712.6	85631.8	40138.4	40317.5	50681.3	38608.8
O55171	Acyl-coenzyme A thioesterase 2, mitochondrial	Acot2	49.7012	5.34118e-16	1.11408	21172.7	3113.66	19325.5	27395.8	43041.8	30465.2	34692	47017.7	24956.2
Q5U2X8	Acyl-CoA thioesterase 9	Acot9	50.4435	1.86544e-16	1.11556	7167.52	10866	8352.59	12921.4	11164.2	10958.7	5747.94	10408.3	7742.47
P41498	Low molecular weight phosphotyrosine protein phosphatase	Acp1	18.1516	2.22084e-14	1.10882	105383	117940	166544	97768.8	133320	152641	163563	168113	183708
P20611	Lysosomal acid phosphatase	Acp2	48.3196	0.00158575	1.03017	4644	8535.38	5050.28	9611.13	3555.02	10345.1	6408.53	5054.57	1293.51
Q499N5	Medium-chain acyl-CoA ligase ACSF2, mitochondrial	Acsf2	67.8865	2.21987e-05	1.06607	5378.27	5069.36	5183.55	15661.4	13501.9	10227.1	6625.93	3492.59	3646.48
D3ZUX7	Acyl-CoA synthetase family member 3	Acsf3	65.2659	0.00178313	1.02665	3477.8	2543.09	6662.76	564.157	2595.42	3332.01	710.761	4946.02	734.115
P18163	Long-chain-fatty-acid--CoA ligase 1	Acsl1	78.1787	2.15308e-18	1.12231	67000.5	116439	94896.1	47506.1	92607.4	89357.7	83525.9	96394	91410.1
O35547	Long-chain-fatty-acid--CoA ligase 4	Acsl4	79.0649	0.00589096	1.00261	17405.1	27546.6	18671.2	40895.6	20947.1	16362.2	21919.8	4398.21	30055.3
D3ZZN3	Acetyl-coenzyme A synthetase	Acss1	74.8916	0.000884087	1.04346	6232.08	2568.24	6719.19	1875.24	25565.3	2736.48	2198.04	3906.73	1574.25
P68136	Actin, alpha skeletal muscle	Acta1	42.051	1.21813e-15	1.11292	3.4315e+06	2.38471e+06	8161304	1.37386e+06	3.26353e+06	2.74326e+06	3.55126e+06	3.47549e+06	3.40849e+06
A0A0G2K3K2	Actin, cytoplasmic 1	Actb	42.0862	2.21531e-16	1.11532	3.15042e+06	4.149e+06	3900607	4491839	4.06605e+06	3971303	2.8321e+06	4.64403e+06	2.69135e+06
P68035	Actin, alpha cardiac muscle 1	Actc1	42.019	1.50704e-19	1.12691	80943856	66586724	126811568	39639820	89283992	83410320	95740680	90139688	93478944
Q6GMN8	Actn1 protein	Actn1	102.612	3.83802e-18	1.12132	1.54091e+06	1176342	2.22615e+06	903501	1.49604e+06	1394784	2.02335e+06	1.5046e+06	2.04756e+06
D3ZCV0	Actinin alpha 2	Actn2	103.834	3.17793e-18	1.12163	760799	818683	973229	660183	2150555	868573	940591	996407	908698
Q8R4I6	Actinin alpha 3	Actn3	103.013	2.12683e-18	1.12233	3.62088e+06	2573662	6.45436e+06	1.12899e+06	2434267	3.21261e+06	4244038	3.38594e+06	4223277
A0A0G2K013	Alpha-actinin-4	Actn4	102.972	4.04527e-18	1.1212	51771.3	50871.4	52374.3	49227.7	44424	50496	40487.4	43265.3	40562.9
P85515	Alpha-centractin	Actr1a	42.6137	1.10893e-15	1.11305	20016.9	20192	28176.2	29067.4	44679	27794.5	17186.8	2950.16	19089.9
B2RYJ7	ARP1 actin-related protein 1 homolog B (Yeast)	Actr1b	42.2813	8.62472e-10	1.09159	185442	25767.1	158041	39581.6	63714.4	64587.9	125034	27484.2	127252
Q5M7U6	Actin-related protein 2	Actr2	44.7338	1.51165e-07	1.08067	19161.8	5360.14	23246.6	26354.8	20695	25101.1	19246.9	20322.6	17970.6
A0A0G2K1C0	Actin-related protein 3	Actr3	47.5835	1.12983e-12	1.10293	25258.1	27337.7	27448.5	40112.9	29100.5	35806.6	24623.6	32031.3	25346.8
Q6AYS7	Aminoacylase-1A	Acy1a	45.8041	9.72899e-05	1.05983	27328.1	26155.9	21048.5	19039.9	21155.8	20837.3	18855.9	29694	8214.04
Q5M876	N-acyl-aromatic-L-amino acid amidohydrolase (carboxylate-forming)	Acy3	35.4193	0.00354575	1.0113	3063.93	5064.97	5879.96	5258.09	3783.93	4626.4	5162.3	7323.32	2340.22
D4A6X4	Acylphosphatase	Acyp1	11.3118	3.36847e-07	1.07868	18156.7	11691.7	10122.2	14370.3	13002	11372.7	14755.5	10554.4	8535.04
D4A1G1	Acylphosphatase	Acyp2	13.6447	1.87433e-17	1.11876	4320.53	3028.85	5488.92	12246.1	4963.4	2442.73	26764.6	3510.09	27096
Q920P6	Adenosine deaminase	Ada	39.8994	2.58074e-06	1.07316	20467.5	27676.1	5347.31	26157.9	27225.5	23113.2	15630	26529.9	16241.4
A0A0G2JSM7	Adducin 1 (Alpha), isoform CRA_b	Add1	80.3393	3.38507e-18	1.12153	17824.2	37853.1	34264.4	45683.9	36735.6	28757.8	27286.7	33153.6	28352.9
A0A0G2JW28	Gamma-adducin	Add3	74.964	2.8828e-10	1.09362	6655.44	29699.5	21464.8	33562	26708.1	22194.1	23675.1	26802.6	19983
P12711	Alcohol dehydrogenase class-3	Adh5	39.5759	1.94573e-15	1.11227	37165	41523.7	47978.2	42600	46587.2	37428.6	35540.3	32661.5	38297.4
Q562C9	1,2-dihydroxy-3-keto-5-methylthiopentene dioxygenase	Adi1	21.4614	2.87311e-09	1.08926	3278.29	2456.48	17997.8	17664.2	11070.9	13515.1	16817.6	12969.2	11668.3
A0A0G2K845	Adiponectin, C1Q and collagen domain-containing	Adipoq	23.4667	6.76591e-16	1.11375	159088	332514	237133	229634	135986	228418	199653	203748	189542
A0A0G2JSL8	Adenosine kinase	Adk	40.1326	4.71035e-11	1.09681	5414.89	13503.4	22926.1	55475	48027.8	35169.3	50121.8	51333.7	40465.8
Q02589	[Protein ADP-ribosylarginine] hydrolase	Adprh	39.9611	0.00550619	1.00367	2533.76	4960.54	6447.5	5159.02	9304.33	7022.28	6457.42	15398.6	2095.33
Q5XIB3	[Protein ADP-ribosylarginine] hydrolase-like protein 1	Adprhl1	39.8772	5.72551e-05	1.06226	2963.15	2263.46	6208.3	4784.22	14666.9	6298.38	1418.18	4697.62	1829.24
Q9JMB5	Proteasomal ubiquitin receptor ADRM1	Adrm1	42.1022	0.00153795	1.0312	7086	7899.39	8824.07	5716.85	9246.29	8093.35	5653.76	9003.52	7244.95
D3ZW08	Adenylosuccinate lyase	Adsl	54.8522	2.15472e-15	1.11213	59151.9	62171.8	117387	34660	75239.7	59254.6	88297.6	68393.6	83075.6
D4AEP0	Adenylosuccinate synthetase isozyme 2	Adss	50.0852	0.00193893	1.02422	5522.62	3564.56	4794.18	11688.7	5060.89	9318.85	5611.71	3819.71	6124.12
M0R629	Adenylosuccinate synthetase isozyme 1	Adssl1	50.2504	3.1302e-16	1.11482	283611	129595	115723	79351.8	136279	129536	190395	204907	185422
A0A0H2UHL3	Adipocyte enhancer-binding protein 1	Aebp1	127.99	6.15351e-15	1.11064	37591.9	42060.1	11622.4	80719.3	65932.1	40317.9	31538.7	31693.1	5335.48
F1LN92	AFG3-like matrix AAA peptidase subunit 2	Afg3l2	89.3515	8.36264e-17	1.11668	11224.4	8837.55	18041.6	12875	14639.3	13055.5	9482.36	16020.9	14766.7
G3V9R9	Afamin	Afm	69.2412	8.3803e-18	1.12007	238605	375489	316486	326097	365216	139013	222274	292428	195323
P30919	N(4)-(Beta-N-acetylglucosaminyl)-L-asparaginase	Aga	37.1673	0.000228384	1.05522	9514.84	8426.3	9677.27	14880.2	9578.77	8708.28	13275.6	8419.28	10250.1
D4AEH9	Amylo-1, 6-glucosidase, 4-alpha-glucanotransferase (Glycogen debranching enzyme, glycogen storage disease type III) (Predicted), isoform CRA_a	Agl	174.332	4.53632e-19	1.12517	295421	223970	400693	161731	237741	282795	471606	316864	467058
P01015	Angiotensinogen	Agt	51.9816	1.30069e-19	1.12716	63631.6	88397.2	67162.2	80335.4	93727.7	41115.1	57005.7	72195.8	57321.4
P10760	Adenosylhomocysteinase	Ahcy	47.538	2.00045e-17	1.11866	81315	88740.2	73461.6	95591.2	80897.3	83428.7	84689.2	82308.1	97545.6
A0A140TAI8	S-adenosylhomocysteine hydrolase-like protein 1	Ahcyl1	52.8957	0.000574769	1.04833	8967.11	12365.2	37526.7	39265.6	43612.7	47411.3	44769.3	41048.5	57623.9
D3ZWL6	Adenosylhomocysteinase-like 2	Ahcyl2	66.8173	0.00384071	1.00985	114705	117484	48470.9	108907	41078.2	151811	185571	5078.09	1235.34
A0A0G2JUA5	AHNAK nucleoprotein	Ahnak	581.125	4.53632e-19	1.12505	2564350	2.65561e+06	3.87403e+06	3.09709e+06	4.08996e+06	2.29557e+06	1.50112e+06	3.26267e+06	1.4276e+06
B0BN63	Activator of Hsp90 ATPase activity 1	Ahsa1	38.1042	0.000340065	1.05259	4724.12	5252.81	4535.73	20914	3824.85	3125.75	10596.8	4477.25	6106.88
P24090	Alpha-2-HS-glycoprotein	Ahsg	37.9823	1.35801e-16	1.11599	909437	1.232e+06	847184	1.84908e+06	1.06237e+06	504793	1.21277e+06	849688	1.10964e+06
A0A0G2K7K2	Apoptosis-inducing factor 1, mitochondrial	Aifm1	66.1338	1.22637e-09	1.09091	19316.2	16575.1	13622.2	14440.8	34405.4	22832.2	12251.4	27066.3	15067.5
Q4G079	Aminoacyl tRNA synthetase complex-interacting multifunctional protein 1	Aimp1	34.5739	0.000104002	1.05949	7465.2	6924.96	3815.64	6297.09	4692.97	5216.77	7722.61	5463.07	9070.18
Q32PX2	Aminoacyl tRNA synthase complex-interacting multifunctional protein 2	Aimp2	35.4428	4.51545e-14	1.1078	13755.6	26320.7	6814.85	3155.52	4549.92	5461.04	2820.54	5914.48	6414.24
Q5FWY5	AH receptor-interacting protein	Aip	37.5989	5.22375e-13	1.10413	9857.71	11366.2	5544.7	10033.7	4486.3	7078.56	8575.75	5636.75	14085
P39069	Adenylate kinase isoenzyme 1	Ak1	21.5838	3.12666e-17	1.11805	1.99599e+06	1.68864e+06	1.94287e+06	1.23167e+06	1.00904e+06	1.26074e+06	3.97791e+06	1.27626e+06	3.75137e+06
A0A0G2JSG6	Adenylate kinase 2, mitochondrial	Ak2	25.5294	6.01482e-16	1.11391	9198.76	34794.1	29365.8	31614.6	22101.4	34791.8	31603.3	28095.2	29008
Q6P2A5	GTP:AMP phosphotransferase AK3, mitochondrial	Ak3	25.4945	1.03826e-16	1.11639	47784.6	66270.4	40969.7	60113.7	62346.8	57151.2	47260	55889.3	24881.3
Q5QD51	A-kinase anchor protein 12	Akap12	181.11	1.40324e-14	1.10948	6718.08	17940.5	15641.2	5425.97	10916.7	9561.14	7837.39	12024.6	12011.2
P51635	Aldo-keto reductase family 1 member A1	Akr1a1	36.5059	1.99132e-14	1.10898	97697.3	105697	116045	127231	111566	105439	79531.1	100027	70101.9
P07943	Aldo-keto reductase family 1 member B1	Akr1b1	35.7973	7.88276e-16	1.11354	394891	365691	484743	287528	421264	355143	431645	471340	467883
G3V786	Aldo-keto reductase family 1, member B8	Akr1b8	36.1607	2.13086e-14	1.10888	329296	335620	377832	277035	361883	322311	374642	378043	353913
D3ZF77	Aldo-keto reductase family 1 member C15	Akr1c15	37.1948	1.36977e-05	1.06782	2352.61	2355.72	7226.34	2205.15	4753.64	3590.02	4217.08	4615.16	3403.07
P23457	3-alpha-hydroxysteroid dehydrogenase	Akr1c9	37.0276	1.51813e-11	1.09872	15267.3	30899.3	20028.2	17398.1	18631	28264.9	16623.3	27686.7	9982.66
Q8CG45	Aflatoxin B1 aldehyde reductase member 2	Akr7a2	40.6752	2.5586e-06	1.07319	5387.07	4291.1	5779.85	25275.8	33933	23484.1	4564.31	29398.9	5103.39
D3ZH75	AKT1 substrate 1	Akt1s1	27.5865	0.00147132	1.03269	4174.07	3704.59	4863.5	2614.88	4773.29	8452.94	6074.08	7446.35	1702.6
P06214	Delta-aminolevulinic acid dehydratase	Alad	36.0316	7.89807e-11	1.09591	3877.77	7222.44	4954.86	5587.77	8850.59	7083.83	6981.04	6133.32	1967.41
A0A0G2JSH5	Serum albumin	Alb	68.7589	9.06912e-16	1.11335	5.59583e+06	60717.9	3209839	12055620	4.31825e+06	1.24134e+06	4.75705e+06	1928450	5111475
P02770	Serum albumin	Alb	68.7308	1.8669e-18	1.1226	37287256	65786088	50264556	59865152	62337044	30826334	39580088	52472996	38747864
A0A0H2UHP1	Retinal dehydrogenase 1	Aldh1a1	56.5892	1.17022e-11	1.09915	9067.03	3025.43	34804.8	1745.82	7175.67	2681.76	36909.5	15837.4	34791.9
A0A0G2JUS6	Aldehyde dehydrogenase family 1 member A3	Aldh1a3	56.0852	0.00237551	1.01928	32970.3	6619.69	3960.15	2312.6	4140.03	3445.96	2645.99	5245.75	2855.08
P28037	Cytosolic 10-formyltetrahydrofolate dehydrogenase	Aldh1l1	98.8742	3.3156e-13	1.10482	40621.4	28784.4	45045.7	21971.6	45166.5	38892.8	36345.6	41956.8	34106.8
F1LN88	Aldehyde dehydrogenase, mitochondrial	Aldh2	56.5165	5.25252e-17	1.11733	275365	362312	281570	269063	291802	283095	317025	320761	303385
P11884	Aldehyde dehydrogenase, mitochondrial	Aldh2	56.4884	2.15239e-12	1.1019	135236	72287.4	4033.72	69936.5	137280	1993.53	76299.2	91334.5	86124.8
P11883	Aldehyde dehydrogenase, dimeric NADP-preferring	Aldh3a1	50.3386	1.10584e-15	1.11306	83146.2	98209.5	106601	275697	258794	68335.6	58647.4	68727.8	75381.8
A0A0G2JY43	Aldehyde dehydrogenase family 3 member A2	Aldh3a2	65.3879	9.03451e-10	1.09149	8273.39	12226.1	5632.89	6054.96	10529.3	10107.8	6110.99	9052.6	5617.04
A0A0G2JVM0	Multifunctional fusion protein	Aldh4a1	61.8445	0.000571747	1.04838	7503.72	10292.7	5715.44	3886.15	4781.9	18093.4	14009.4	10676.3	14498.3
G3V945	Succinate-semialdehyde dehydrogenase	Aldh5a1	56.1454	5.72694e-12	1.10032	13872.8	6496.69	12303.9	5070.9	23605.1	10106	6026.19	18307.1	4809.33
G3V7J0	Aldehyde dehydrogenase family 6, subfamily A1, isoform CRA_b	Aldh6a1	57.7476	1.29101e-18	1.12319	71308.2	70025.5	83558.5	64765.5	107305	97254.9	77059	86805.3	80301.1
Q64057	Alpha-aminoadipic semialdehyde dehydrogenase	Aldh7a1	58.7487	1.822e-13	1.10572	7855.25	11772.1	12521.3	6066.15	9006.88	10332.1	13574.7	9156.31	11620.5
A0A0G2JSI1	4-trimethylaminobutyraldehyde dehydrogenase	Aldh9a1	54.0501	1.34122e-16	1.11601	30370.9	30934.2	36057.5	26760.8	10016.1	27810.9	32120.5	22667	18536
P05065	Fructose-bisphosphate aldolase A	Aldoa	39.3519	6.22551e-18	1.12051	15702682	15348825	26758820	6713155	13184003	13926973	23267584	20513348	23094208
P20291	Arachidonate 5-lipoxygenase-activating protein	Alox5ap	18.0702	5.50736e-06	1.07085	3379.07	7616.68	6817.32	4732.38	4887.7	5235.38	2571.13	6582.95	2393.54
D3ZXH7	Aly/REF export factor	Alyref	19.9154	1.57908e-05	1.06732	9234.21	11920.2	6951.38	13787.9	10831.7	13987.7	7990.72	3451.99	8152.78
Q64240	Protein AMBP	Ambp	38.851	1.14461e-16	1.11625	57189.8	74913.2	65241.3	114424	86862.6	70431.2	74309.3	84696.2	66601.5
P10759	AMP deaminase 1	Ampd1	86.4318	2.12789e-19	1.12643	128273	118481	245166	53594.6	115106	169631	248187	198589	259183
A0A0G2K3U1	AMP deaminase	Ampd2	92.0849	0.00203981	1.02289	2522.04	2841.51	4204.77	4652.96	3325.83	4017.73	6476.91	2787.42	2444.07
Q5GAM5	Angiogenin ribonuclease 2	Ang2	18.5273	0.000494064	1.0497	8105.38	2798.13	12879.6	9999.53	12978.6	9442.96	11226.8	5150.32	6430.02
D3ZDK4	Angiopoietin-like 7	Angptl7	47.1207	1.00332e-12	1.10311	101227	194787	20398.8	35528.6	50185.3	2870.36	4508.77	43158.6	20944.4
D3Z9Z0	Ankyrin 1	Ank1	187.124	1.35953e-15	1.11276	57218.9	76564	100790	30027.1	64637.3	81311.7	87623.2	111621	76128.5
A0A0G2KBB9	Ankyrin 2	Ank2	433.52	5.64427e-14	1.10747	5160.25	4968.49	4811.2	5736.63	3801.08	3589.63	9250.98	7880.46	4260.38
D3ZM27	Ankyrin repeat domain 2	Ankrd2	37.0732	0.000241917	1.05485	8906.81	2957.85	5834.62	7458.42	31727.7	3868.16	1712.03	3983.34	2009.64
A0A0G2K7X0	Acidic leucine-rich nuclear phosphoprotein 32 family member A	Anp32a	26.316	8.02592e-14	1.10694	16900	10596.7	10833.6	17719.6	7706.48	12336.6	12870.4	8933.75	12844.2
Q9EST6	Acidic leucine-rich nuclear phosphoprotein 32 family member B	Anp32b	31.0606	3.04238e-15	1.11163	24044.7	28101.5	25670.3	47441.1	30803.4	41929.9	25810.8	23820.6	17087.2
Q5XIE0	Acidic leucine-rich nuclear phosphoprotein 32 family member E	Anp32e	29.4183	0.000628806	1.04745	5527.27	18414.9	4886.91	9295.07	6302.39	2855.36	3868.95	4593.1	6071.59
P15684	Aminopeptidase N	Anpep	109.449	4.16273e-17	1.11764	45683.9	85825	71706.4	139406	129296	106870	44302.9	86094.4	50423.9
P07150	Annexin A1	Anxa1	38.8295	1.91663e-17	1.11872	194132	224684	144348	254087	151100	168959	145242	142429	170101
Q5XI77	Annexin	Anxa11	54.1605	2.80665e-18	1.12183	62213.3	67674.5	67535.8	69056.7	76883.9	63903.5	63772.9	76826.4	21200.8
Q07936	Annexin A2	Anxa2	38.6782	9.49686e-18	1.11984	1318398	1.52081e+06	1507750	1.96615e+06	1.79014e+06	1.41656e+06	1.02588e+06	1.45474e+06	988879
P14669	Annexin A3	Anxa3	36.3632	2.37266e-15	1.11199	60372.6	60913.3	37676.4	52821.5	43893	41951.7	60804.4	61794.1	60787.4
Q5U362	Annexin	Anxa4	35.8937	1.10139e-17	1.11958	63853.4	77279	70899.7	105896	73870.6	80619.8	86157.4	66587.5	81822.1
P14668	Annexin A5	Anxa5	35.7445	2.55142e-17	1.11834	456455	568731	373031	711237	525174	407180	481188	440740	469393
Q6IMZ3	Annexin	Anxa6	75.7562	1.20572e-18	1.12334	222117	245055	239602	248661	337425	256510	245406	262425	273502
Q6IRJ7	Annexin	Anxa7	50.0193	6.83994e-14	1.10717	28694.5	57658.9	39664.4	44486.6	41230	56903.3	43857.7	54083.7	42527.8
O08590	Membrane primary amine oxidase	Aoc3	84.9813	1.67271e-18	1.12276	459780	661239	429769	470064	259259	403727	511287	442371	485953
A0A0G2K1Z5	Aldehyde oxidase 3	Aox3	146.662	1.80117e-07	1.08024	2680.9	9507.79	6110.58	5770.89	5725.52	2866.86	5239.71	3399.87	8066.59
A0A0G2QC16	Aldehyde oxidase 4	Aox4	147.913	4.43889e-08	1.08351	4928.46	5218.32	6335.78	5400.44	3593.5	4120.82	10271	3193.82	6996.22
A0A0G2K2V2	AP complex subunit beta	Ap1b1	103.824	1.21458e-14	1.10968	14074.3	18751.6	19635.5	19328.1	14518.9	18865.4	8844.35	19667.8	15431.7
Q32Q06	AP-1 complex subunit mu-1	Ap1m1	48.5569	7.30643e-09	1.08737	6549.71	6542.49	9488.18	7894.15	3202.32	7161.95	5416.52	7593.57	5914.78
D3ZUY8	AP-2 complex subunit alpha	Ap2a1	107.675	6.17057e-12	1.1002	265685	160905	7694.61	143344	364759	281386	339003	321348	4829.22
P18484	AP-2 complex subunit alpha-2	Ap2a2	104.045	3.61444e-11	1.09726	19294	60588	39808.8	29446.1	20112.7	35023.8	28340.8	26269.2	24838.4
P62944	AP-2 complex subunit beta	Ap2b1	104.553	3.91056e-18	1.12129	51642.8	66610.4	61267.4	71769.5	59621.4	63965.8	44279.6	59090.8	39871.9
A0A140TAH5	AP-2 complex subunit mu	Ap2m1	49.5265	1.7481e-05	1.06695	15833.3	16006.6	4123.53	6185.81	4166.16	17292.6	16566.8	18620.4	42247.1
P62744	AP-2 complex subunit sigma	Ap2s1	17.0177	2.11095e-13	1.1055	41107.1	38532.4	16538.4	94623.5	19036	28876.4	83409.7	6134	75658.5
A0A0G2JWD6	AP-3 complex subunit beta	Ap3b1	121.501	0.000286328	1.05377	5411.71	5546.54	6317.56	9427.46	3133.12	7253.64	3132.92	3354.68	5718.92
B5DFK6	Adaptor-related protein complex 3 subunit delta 1	Ap3d1	135.667	1.10268e-05	1.06857	3277.85	3714.89	3486.25	2830.68	3629.87	4447.47	2329.77	2948.26	1982.06
D3ZDZ1	Amyloid beta (A4) protein-binding, family B, member 1 interacting protein	Apbb1ip	73.6756	0.00187733	1.02514	1781.14	7022.7	7504.82	10989.1	4690.77	7998.23	3781.91	7793.56	2927.52
A0A0H2UHH2	Serum amyloid P-component	Apcs	31.6191	6.25333e-15	1.11062	1630.48	3191.55	8465.89	14221.9	9061.5	6279.08	5046.75	5560.69	5594.78
G3V9E4	Acylamino-acid-releasing enzyme	Apeh	81.3678	1.73919e-05	1.06697	7438.5	3340.35	14388.9	9677.2	8467.57	11265	10612.3	11582.2	8608.84
P43138	DNA-(apurinic or apyrimidinic site) lyase	Apex1	35.5385	0.00301358	1.0144	11203.5	9467.67	7040.47	15535.3	3381.43	14510.9	9304.42	10174.7	2301.27
B1WC49	Api5 protein	Api5	56.7852	5.10216e-06	1.0711	3261.62	7838.03	6426.38	7662.5	7719.11	8461.97	5073.19	8947.1	4974.34
D3ZUI1	Methylthioribulose-1-phosphate dehydratase	Apip	27.0531	0.00070031	1.04633	5441.24	3754.76	6232.51	4038.88	5420.55	3161.28	3813.88	4092.59	3500.08
A0A0G2K6G2	Adipocyte plasma membrane-associated protein	Apmap	46.4463	5.20654e-07	1.07757	18324	54050.2	35794.1	19008.7	14799.8	33532.3	34270.3	41605.4	32451.9
P04639	Apolipoprotein A-I	Apoa1	30.0621	4.48346e-19	1.12525	104781	191072	206034	236167	183429	110836	124719	121090	130607
P04638	Apolipoprotein A-II	Apoa2	11.4392	5.87805e-13	1.10395	38186.9	55318.7	20609.4	57653.1	78871.5	64681.3	60532.5	41332.8	72509.7
P02651	Apolipoprotein A-IV	Apoa4	44.4564	5.20277e-18	1.1208	236118	320151	338148	306057	320281	180224	199165	326465	196039
B4F789	Apolipoprotein B editing complex 2 (Predicted), isoform CRA_a	Apobec2	25.6601	2.39686e-15	1.11197	156768	120245	186561	266847	372856	186844	235961	233889	239207
P19939	Apolipoprotein C-I	Apoc1	9.86067	0.000155235	1.05744	42233.9	38458.7	5832.81	34627	31211	20621	53658.9	47870.3	54278.6
A0A0G2K8Q1	Apolipoprotein C-III	Apoc3	11.0296	1.06819e-05	1.06869	8387.96	11263.4	6450.51	8168.13	5937.58	8323.38	3860.1	9116.89	7125.39
A0A0G2K151	Apolipoprotein E	Apoe	41.1998	9.13091e-18	1.11989	1.92554e+06	3.01797e+06	1.40926e+06	3.93096e+06	3.84478e+06	3.0594e+06	1924346	2.03867e+06	1.92803e+06
Q5I0M1	Apolipoprotein H	Apoh	38.4574	3.92245e-18	1.12128	347276	518904	393040	634103	510377	263472	342646	367789	355165
P14630	Apolipoprotein M	Apom	21.5126	5.69513e-13	1.104	14927.3	23349.3	9237.9	21611.4	22809.6	16231.2	14040.5	19274.9	17608.6
Q5M890	Apolipoprotein N	Apon	28.2325	1.41788e-12	1.10257	13215	18213.4	15396.7	2419.43	23455.2	8621.13	1301.27	21301.1	17673.8
M0R7G4	MICOS complex subunit	Apoo	22.3697	3.42809e-06	1.07232	49131.5	28524.4	5912.54	2903.52	81128.8	39207.3	1501.02	67593.1	25226.8
Q5U1W6	MICOS complex subunit	Apool	28.2375	0.000134152	1.05821	3044.02	2224.73	5845.26	1718.81	5498.84	2631.05	4003.16	5681.63	1885.21
D3ZWA8	Adaptor protein, phosphotyrosine-interacting with PH domain and leucine zipper 1	Appl1	75.4017	0.000136417	1.05811	4663.79	16236.6	11781.6	12069.7	14432.7	13203.4	16054	3025.65	18429.5
P36972	Adenine phosphoribosyltransferase	Aprt	19.5458	5.32713e-17	1.11731	80401.9	87403.7	85970.1	131170	132198	100826	74849.1	105798	65153.4
P29975	Aquaporin-1	Aqp1	28.8566	1.9655e-16	1.11549	92299.6	112075	84996.7	117783	108761	79101.6	67625.7	79437.4	66142.8
F1LM60	ArfGAP with RhoGAP domain, ankyrin repeat and PH domain 1	Arap1	161.106	0.00188915	1.02497	5942.49	6642.81	5773.48	11668.2	7158.2	6088.77	2135.47	6252.61	6666.55
Q66H80	Coatomer subunit delta	Arcn1	57.1994	4.44245e-14	1.10782	14269.5	19446.8	6262.95	41669.4	15802.8	17681.2	10721.7	12317.8	10796.6
A0A0G2JV81	ADP-ribosylation factor 3	Arf3	20.5687	1.28784e-16	1.11608	19422.3	39814.7	27982.9	53424.2	32517	28118.4	32369.6	23410.7	31016
P61751	ADP-ribosylation factor 4	Arf4	20.3966	9.05755e-12	1.09957	57295.3	68837.3	52992.3	80329.7	47745.6	59039.3	38367.5	45650	38231.8
Q3MID3	ADP-ribosylation factor GTPase-activating protein 2	Arfgap2	56.5563	0.000488451	1.0498	6510.88	3845.19	5435.66	1717.63	11122.8	12870	2086.16	4617.26	6509.62
A0A0G2JYA2	ADP-ribosylation factor interacting protein 1, isoform CRA_b	Arfip1	41.4329	0.00118042	1.03859	2343.96	7369.39	19993.5	10886.5	5877.69	3685.39	3979.56	5182.57	2036.3
D4A6C5	Rho GTPase-activating protein 1	Arhgap1	50.6229	1.00248e-07	1.08165	10584.5	17136.5	14791.3	18339.6	14963.3	16438.8	10816.1	16471.9	11769.7
A0A0G2K7N9	Rho-GTPase-activating protein 5	Arhgap5	172.291	0.00175161	1.02714	85540.1	3564.45	61832.7	79433.7	87500.6	79092.5	50726.8	73922.2	2232
Q5XI73	Rho GDP-dissociation inhibitor 1	Arhgdia	23.4074	6.80571e-13	1.10373	26174.7	31174.4	16758.4	56872.7	26742.3	35170.1	42458.1	25710.5	38858.2
Q5M860	Rho GDP dissociation inhibitor beta	Arhgdib	22.884	3.6334e-16	1.11461	19074.4	34037.7	19770.9	37124.2	31512.2	33798.4	20022.1	41020.9	27802.8
D3ZXL1	RBR-type E3 ubiquitin transferase	Arih1	64.0167	0.00036199	1.05215	3292.42	2466.29	6425.01	2923.79	5970.11	4407.25	3115.2	7537.18	1609.11
F8WG91	ADP-ribosylation factor-like protein 3	Arl3	20.866	2.66386e-09	1.08941	7233.46	7628.68	4790.2	17252.7	6766.4	9865.66	14153	7716.69	13240.8
A0A0H2UHF6	PRA1 family protein	Arl6ip5	23.639	1.07089e-13	1.10651	20226.6	23870.3	32643.4	19936.7	19284.4	37129.3	41853.8	4621.38	35240.1
Q66HA6	ADP-ribosylation factor-like protein 8B	Arl8b	21.539	2.24783e-07	1.07969	24843	21265.2	22197.5	30499	29338.8	32154.7	21123.4	25454.9	21472.3
Q99PD4	Actin-related protein 2/3 complex subunit 1A	Arpc1a	41.5993	0.00897172	0.995812	11653.3	16586.6	25896.8	10494.7	4947.26	3351.98	2011.85	3452.1	1849.47
O88656	Actin-related protein 2/3 complex subunit 1B	Arpc1b	41.0568	2.77894e-12	1.10149	9649.18	26593.4	5665.59	38299.6	21049.3	27056.6	18190.7	19960.1	20242.6
A0A0G2K9A2	Arp2/3 complex 34 kDa subunit	Arpc2	34.347	9.46414e-08	1.08178	30251.6	40981.7	22678.8	61709.3	43506	50114.1	30678.3	47420.6	42756.6
B2GV73	Actin-related protein 2/3 complex subunit 3	Arpc3	20.5356	1.53827e-09	1.09048	36785.9	39127.8	32001.7	55912.7	37458.8	46274	38881.1	43254.2	38334.2
B2RZ72	Actin-related protein 2/3 complex subunit 4	Arpc4	19.667	1.81613e-15	1.11237	94892.6	111992	105400	130669	133713	120993	80525.3	114247	75418.4
A0A0U1RRQ2	Actin-related protein 2/3 complex subunit 5 (Fragment)	Arpc5	#VALUE!	6.14145e-09	1.08773	79131.6	108830	87858.4	130913	85695.6	109783	74061.4	81634.8	72985
A1L108	Actin-related protein 2/3 complex subunit 5-like protein	Arpc5l	17.0103	6.46068e-16	1.11381	11764.3	12503.4	4940.44	18141.4	14875.5	15410.7	17711.7	10463.7	16492.6
P29067	Beta-arrestin-2	Arrb2	46.3401	1.47955e-08	1.0859	142318	86724.8	67503.4	87375	97736.1	76258.1	56117.8	68297.1	56176.8
P50430	Arylsulfatase B	Arsb	58.959	5.5037e-15	1.1108	8719.28	47088.7	11535.9	14581.8	8663.31	13659.7	27449.8	10888.9	7090.19
Q32KK0	Arylsulfatase E	Arse	65.6754	4.80146e-15	1.111	6776.43	6804.1	6424.68	8623.27	6283.78	5606.88	7567.9	4733.52	6492.75
A0A0G2K8S9	NAD(P)(+)--arginine ADP-ribosyltransferase	Art3	48.206	0.00043615	1.05075	4766.6	32167.9	6290.79	2337.88	4067.54	11318.6	33338	3674.35	33164.4
A0A0G2K8T0	Acid ceramidase	Asah1	48.2825	1.24349e-06	1.07525	3941.48	9492.7	10408.8	18283.6	8429.85	5283.63	12921.2	6493.16	10630.2
A0A0G2K808	ArfGAP with SH3 domain, ankyrin repeat and PH domain 2	Asap2	94.323	3.5545e-15	1.11142	409678	523530	778087	821489	778264	520220	1151132	960928	1.06604e+06
D4AA35	Acetylserotonin O-methyltransferase-like	Asmtl	24.2499	0.00784954	0.997979	24969.9	2301.29	6309.83	19823	3746.65	4989.15	19165.7	4618.45	22150.3
G3V9T7	ATPase Asna1	Asna1	38.8228	6.05753e-10	1.09225	11138.9	16404.8	14058.1	15549.5	10946.7	9556.19	19134	10679.7	16381
A0A096MIY8	Aspartate-beta-hydroxylase	Asph	28.4282	3.56048e-15	1.11141	227107	157900	241467	140260	363874	323621	285573	325524	302897
A0A096MJA9	Aspartate-beta-hydroxylase	Asph	74.8903	9.57481e-14	1.10668	10784.3	26514.2	12836	34630.9	30106.3	15684.9	8946.44	15087.4	15731.3
Q5XIH1	Asporin	Aspn	42.7676	4.62285e-17	1.1175	3.3072e+06	3.65033e+06	3.02962e+06	6265433	3.56516e+06	3.14509e+06	2.07018e+06	2.44062e+06	2160226
A0A0G2JWF4	ASPSCR1 tether for SLC2A4, UBX domain-containing	Aspscr1	48.1774	2.29792e-13	1.10536	139846	110549	104238	98090.6	64240.4	32747.4	39492.5	62097.2	41940.7
Q8VI04	Isoaspartyl peptidase/L-asparaginase	Asrgl1	34.4104	1.26908e-11	1.09902	14013.1	22545.1	22947.6	14953.6	12967.6	14688.1	9787	23479.2	21278.5
A0A0H2UHI7	ATPase family AAA domain-containing protein 1	Atad1	45.0911	0.00116525	1.03888	2021.69	4643.77	8662.43	4074.31	6351.28	2722.23	23548.2	3485.15	14037.6
Q3KRE0	ATPase family AAA domain-containing protein 3	Atad3	66.759	0.00989194	0.994166	5410.51	4393.15	5385.74	3596.9	4446.63	5078.23	5126.7	4352.67	4447.63
Q6AZ50	Ubiquitin-like-conjugating enzyme ATG3	Atg3	35.8224	2.9664e-16	1.1149	5882.01	6078.24	6387.64	5824.1	6549.05	6843.56	4996.04	6671.59	4973.88
A0A0G2KAB9	Autophagy protein 5	Atg5	28.715	0.00894916	0.995865	2941.95	2149.82	5652.69	2560.44	6005.17	2815.95	1728.71	5875.77	1597.03
Q641Y5	Ubiquitin-like modifier-activating enzyme ATG7	Atg7	77.436	0.000220364	1.05544	19976.2	30322.5	10181.8	49578.5	59857.6	11685.3	16012.3	5466.94	1464.31
O35567	Bifunctional purine biosynthesis protein PURH	Atic	64.2084	2.08328e-14	1.10892	50249.4	52607.9	53710.2	52101.4	59066.7	54872.7	43038.2	53340.9	53532.8
F1LQ09	Atlastin GTPase 2	Atl2	66.1951	5.75457e-09	1.08787	9048.86	7835.69	13992.6	2859.88	5857.87	11025.7	12635.6	12829.6	13131.3
A0A0G2JSS9	Atlastin-3	Atl3	60.2495	2.5024e-05	1.06563	3950.49	4574.22	5614.45	3435.45	3492.48	5353.59	4656.97	4201.94	5714.06
Q9WUC4	Copper transport protein ATOX1	Atox1	7.29244	5.4838e-15	1.11081	46317	56124.8	56763.8	6721.37	59177.3	55700.9	47064.5	56903.9	41846.7
P06685	Sodium/potassium-transporting ATPase subunit alpha-1	Atp1a1	113.054	2.98184e-15	1.11166	89502.5	104191	120853	81174.3	101399	103580	98087.9	99500.9	110064
P06686	Sodium/potassium-transporting ATPase subunit alpha-2	Atp1a2	112.217	4.53632e-19	1.1252	47336.7	35731	66422.4	29271.1	50921.5	43091.8	35664.8	51460	34967.6
A0A096MJI9	Sodium/potassium-transporting ATPase subunit beta (Fragment)	Atp1b1	16.58	4.52728e-10	1.09279	3230.29	2468.56	8158.85	14532.1	15428.3	3415.03	2765.66	4473.7	13443.1
Q63377	Sodium/potassium-transporting ATPase subunit beta-3	Atp1b3	31.8297	6.32663e-12	1.10016	11125.4	16470.9	22137.6	43889.5	34329.8	61513.7	36840.7	18440	16343.8
Q64578	Sarcoplasmic/endoplasmic reticulum calcium ATPase 1	Atp2a1	109.409	8.86163e-18	1.11995	8.37698e+06	8.31462e+06	16920316	3436615	7690283	10853016	14006351	13257064	13492937
P11507	Sarcoplasmic/endoplasmic reticulum calcium ATPase 2	Atp2a2	114.768	8.5491e-12	1.09967	34423.6	9303.52	25878.3	89300.4	136494	45320.8	7630.32	16180.9	14247.3
P11505	Plasma membrane calcium-transporting ATPase 1	Atp2b1	134.693	3.01308e-09	1.08917	10814.8	8475.54	11557.2	12754.3	10973.4	6183.27	3837.83	6823.39	5217.38
P15999	ATP synthase subunit alpha, mitochondrial	Atp5f1a	59.7536	9.9158e-18	1.11976	3735194	2448910	4080875	1.8793e+06	4900421	2.61928e+06	2.35509e+06	3.32195e+06	2.50885e+06
G3V6D3	ATP synthase subunit beta	Atp5f1b	56.3445	7.84028e-18	1.12018	1.52248e+06	1.01333e+06	1684970	776511	2412578	1.09798e+06	1.07787e+06	1.51003e+06	972043
P35435	ATP synthase subunit gamma, mitochondrial	Atp5f1c	30.1907	8.86163e-18	1.11996	223660	168641	210210	162287	331889	195279	221436	217709	229714
Q9JJW3	ATP synthase membrane subunit DAPIT, mitochondrial	Atp5md	6.40755	1.10139e-17	1.11958	23721.5	18282.6	30852.9	16764.1	8376.03	15163.5	20362.8	28503.9	20436
P29419	ATP synthase subunit e, mitochondrial	Atp5me	8.25464	1.01894e-15	1.11319	143856	104779	165363	101039	310255	139366	116092	170894	129457
D3ZAF6	ATP synthase subunit f, mitochondrial	Atp5mf	10.4524	2.26866e-16	1.11529	69338.3	50455.3	389231	45959.3	137687	74939.6	92229.1	115762	81486.8
Q6PDU7	ATP synthase subunit g, mitochondrial	Atp5mg	11.4335	8.51046e-14	1.10685	44019.9	25771.5	59467.2	19037.4	109871	45610.4	39002	72263.3	21364.5
D3Z9R8	ATP synthase subunit ATP5MPL, mitochondrial	Atp5mpl	6.91423	1.54223e-14	1.10935	48208.3	24440.2	38959	21881.2	67551.2	38702.4	36333.1	44963.6	42479.5
P19511	ATP synthase F(0) complex subunit B1, mitochondrial	Atp5pb	28.8688	1.21038e-14	1.10969	111878	60572.5	65225.4	63234.2	138039	90392.4	75560.4	97255.5	77040.6
P31399	ATP synthase subunit d, mitochondrial	Atp5pd	18.7634	6.27309e-20	1.12874	194682	139836	202999	138774	277358	177388	172512	216968	161540
P21571	ATP synthase-coupling factor 6, mitochondrial	Atp5pf	12.4944	1.33635e-12	1.10266	119717	64439.8	50164.9	74161	60754.7	48383.9	102754	54802.2	107869
Q06647	ATP synthase subunit O, mitochondrial	Atp5po	23.3975	6.22253e-18	1.12051	207925	124985	183734	105717	319741	188129	133612	230158	119307
Q5M7T6	V-type proton ATPase subunit	Atp6v0d1	40.3011	0.00131329	1.03611	8230.41	3782.92	5009.43	4597.78	6448.79	7390.03	3847.75	3314.16	3774.93
D4A133	ATPase H+-transporting V1 subunit A	Atp6v1a	68.265	0.00169461	1.02815	13166.3	6823.81	5210.64	6606.74	10570	9614.25	6614.99	7505.41	8461.05
P62815	V-type proton ATPase subunit B, brain isoform	Atp6v1b2	56.5508	6.28842e-06	1.07042	12371.3	16974.1	10506.6	9038.93	9022.43	4899.26	5007.97	6119.51	5275.12
Q5FVI6	V-type proton ATPase subunit C 1	Atp6v1c1	43.9006	4.69489e-05	1.06311	3469.77	5244.28	8004.77	4423.49	6899.98	7909.52	3285.29	6910.33	4403.6
G3V7L8	ATPase, H+ transporting, V1 subunit E isoform 1, isoform CRA_a	Atp6v1e1	26.1434	5.92226e-13	1.10394	3782.81	2823.68	7532.34	6003.52	3687.55	3042.37	2812.13	4090.79	3223.05
Q9ER24	Ataxin-10	Atxn10	53.7268	0.00156886	1.03052	9801.79	8237.94	10966.6	4928.89	8490.16	6823	4567.21	8115.78	4713.4
F1LU71	Methylglutaconyl-CoA hydratase, mitochondrial	Auh	33.3409	1.55043e-07	1.08061	6092.07	6316.89	5157.71	5451.82	4655.85	3067.1	10683.4	5051.34	13758.4
Q3B8R6	Alpha-2-glycoprotein 1, zinc	Azgp1	34.0335	1.21892e-11	1.09908	8209.34	8424.22	6930.66	12187.3	10411.8	5098.89	4463.98	6666.35	4864.07
P07151	Beta-2-microglobulin	B2m	13.7199	7.67241e-10	1.09181	2766.21	7009.94	5586.51	24649.5	4148.22	6725.72	15150.4	5137.3	16392
Q6P7Q1	BRISC and BRCA1-A complex member 2	Babam2	43.5587	1.68826e-06	1.07439	3816.29	3210.48	5847.16	5478.42	4599.15	4108.23	3709.07	5120.02	3714.45
Q5U2U8	Bcl2-associated athanogene 3	Bag3	61.4905	1.63496e-11	1.09859	9602.21	7636.1	13267.7	8595.02	15469.6	11997.3	8621	11445.8	6317.61
Q9R1T1	Barrier-to-autointegration factor	Banf1	10.0445	6.75496e-12	1.10005	45160	45439	82623.2	76838.1	75783.5	76538.7	69114	73815.9	63371
A0A0G2K1L8	Brain acid soluble protein 1	Basp1	21.7192	1.3694e-09	1.09071	7728.83	9268.68	15531.6	15729.5	13095.4	10313.4	11301.5	12342.4	7784.82
Q9ESS6	Basal cell adhesion molecule	Bcam	67.5117	4.52215e-11	1.09688	13427.9	19222.5	16775.7	21586.1	10720.9	21129.9	22882.5	14189.4	21630.3
G3V8U8	Branched-chain-amino-acid aminotransferase	Bcat2	44.2295	3.86559e-17	1.11775	38238.9	43986.9	60141.4	31980.8	58019.5	49762.8	44123.1	59581.2	33835.8
F7EV94	2-oxoisovalerate dehydrogenase subunit alpha	Bckdha	52.8658	0.000536298	1.04898	15431.3	11405	9535.88	12379.8	13761.4	7700.18	11623.4	11300	15046.8
A0A0A0MXW1	2-oxoisovalerate dehydrogenase subunit beta, mitochondrial	Bckdhb	42.9604	0.000617437	1.04763	5185.58	7016.58	4846.23	5381.39	4688.98	3327.36	4676.2	4920.22	4152.76
D3ZT71	BCL2-like 13	Bcl2l13	46.7343	0.00643148	1.00116	2033.82	4079.53	4120.18	2274.42	3263.18	4244.09	2429.64	2841.58	3410.54
A0A0A0MXX5	3-hydroxybutyrate dehydrogenase type 2	Bdh2	27.6779	2.32147e-07	1.07961	2787.15	21107	18307.7	23962.3	16623	13737.5	19141	7615.3	9628.21
P47853	Biglycan	Bgn	41.7062	6.71482e-18	1.12038	5861085	8983033	5.55461e+06	11825801	7.72079e+06	4943985	3.24814e+06	4.15336e+06	3081128
D4A4P1	Myc box-dependent-interacting protein 1	Bin1	63.0366	7.88744e-18	1.12017	249768	231029	450941	144822	244368	341962	375513	344401	337960
A1A5L1	Bleomycin hydrolase	Blmh	52.452	1.14204e-16	1.11625	14665.1	17894.5	4400.69	22992.9	17993.5	14929	17358.8	21306.7	18383.7
P46844	Biliverdin reductase A	Blvra	33.5656	0.000172391	1.05686	21863.8	20865	6085.37	18187.8	4800.83	18840.8	18248.9	20575.8	20059.8
B5DF65	Biliverdin reductase B	Blvrb	22.0942	4.0706e-11	1.09705	58867.2	84849.8	35290.5	96429.6	39996	53886.2	63590.6	47958.6	65968.2
Q06C60	BolA family member 1	Bola1	14.4035	0.00455135	1.00687	3261.24	2492.12	6821.42	4968.41	4064.9	7999.06	7095.01	4256.2	1497.07
D4A9P7	BolA family member 2	Bola2	10.1865	1.7658e-06	1.07427	4451.61	6297.76	5216.01	3024.26	6215.45	19122	4506.8	6181.52	13968.2
Q6P6G4	Phosphoglycerate mutase	Bpgm	30.0763	4.59108e-07	1.0779	16855.3	72471.9	42848.2	45114.2	40897.3	53148.1	45370.3	63839.5	20387.6
A0A0G2K0V3	3'(2'),5'-bisphosphate nucleotidase 1	Bpnt1	35.0511	0.00198644	1.02361	2057.56	3037.87	9737.79	6476.33	16860.5	3888.07	7340	3980.82	6083.52
Q4V8K5	BRO1 domain-containing protein BROX	Brox	46.1919	0.00766359	0.99838	10896.2	9031.05	12332.1	1414.01	15120.8	9457.59	2273.15	11977.4	2088.79
P26453	Basigin	Bsg	42.4358	7.6877e-19	1.12415	80661.8	75534.2	66298.9	51995.2	59513.4	62932	68706.1	65445.5	71225.7
A0A140TAI2	Biotinidase	Btd	59.8174	0.00114451	1.03924	4510.14	6713.29	16882.3	5393.63	11255.4	6868.25	2570.21	13754.1	2901.81
Q5U3Y8	Transcription factor BTF3	Btf3	17.699	0.0012738	1.03687	2809.71	6246.21	4500.01	8476.5	3406.12	3188.24	6411.61	2499.62	3149.5
Q6P7P5	Basic leucine zipper and W2 domain-containing protein 1	Bzw1	48.0432	0.000473912	1.05006	8455.95	6265.94	14842.2	6899.4	3931.97	8745.75	2212.59	10668.1	5013.62
Q9WTT7	Basic leucine zipper and W2 domain-containing protein 2	Bzw2	48.0492	3.84117e-12	1.10097	6661.16	5050.18	6608.55	8026.51	8685.08	11115.2	12456.3	7857.55	12806.2
P31720	Complement C1q subcomponent subunit A	C1qa	25.9174	1.40208e-12	1.10258	17029.7	34254.3	5179.67	43977.5	15734.6	22145.7	14332.4	17242.2	24032.8
G3V7N9	Adiponectin a	C1qb	26.6475	3.03114e-10	1.09353	21968.7	17730.8	17575.7	28095	19319	23941	11250.8	18183.9	12276.2
O35796	Complement component 1 Q subcomponent-binding protein, mitochondrial	C1qbp	30.9969	6.0619e-15	1.11066	6863.23	7834.46	5341.58	5272.13	4834.1	7313.04	6504.06	3644.75	5531.01
A0A0H2UHK1	Complement C1q subcomponent subunit C	C1qc	26.0865	6.68904e-08	1.08259	6585.8	11912	8469.73	12446.1	14112.1	9645.25	5414.28	3456.53	9552.56
A0A0G2QC08	C1q and TNF-related 7	C1qtnf7	31.3702	1.07784e-09	1.09116	16730.5	25001.5	24949.8	20608.7	47585	13104.8	6881.59	29955.3	7792.56
Q6P6T1	Complement C1s subcomponent	C1s	77.0714	1.51081e-06	1.0747	19677.2	19456.5	6824.64	26899.1	24727.3	20282.1	11951.5	16031.4	9261.05
Q6MG73	Complement C2	C2	83.6992	3.65697e-05	1.06414	2342.43	3033.55	5076.89	15786.8	6166.12	4771.16	11277.3	4014.12	2188.35
M0RBF1	Complement C3	C3	186.324	1.36922e-18	1.12311	342995	562953	444657	761904	622544	559346	419517	409207	410898
P08649	Complement C4	C4	192.163	4.79596e-18	1.12092	147942	260956	155015	309478	166134	292046	185232	173248	164521
Q6MG90	Complement C4B (Chido blood group)	C4b	192.127	1.48764e-15	1.11264	134380	193433	135068	180613	146517	217569	97681.4	167525	110370
Q5M891	C4b-binding protein alpha chain	C4bpa	67.2017	5.66698e-12	1.10034	3605.32	20918.4	5242.12	22787	4042.78	37358.7	6354.2	4395.73	6645.3
A0A096P6L9	Complement C5	C5	189.081	2.06448e-12	1.10197	12698.2	23325.7	20278.7	25918.7	25588	30507.1	14300.9	16623.5	19130.1
Q811M5	Complement component C6	C6	105.114	4.73291e-09	1.08827	2346.6	17451	11805	14832.4	11181.4	13033.9	8952.36	9379.02	2613.39
A0A0G2K7X7	Complement C7	C7	93.6649	1.21586e-08	1.08631	12490.1	17783.4	18490.1	26412.1	24673.9	18437.5	16460.3	30540.9	12628.1
D3ZWD6	Complement C8 alpha chain	C8a	66.2734	4.60294e-16	1.11428	33908.8	34754.4	38747.3	47118.2	51825.4	29937.8	26096.3	24839.9	26296.8
P55314	Complement component C8 beta chain	C8b	66.6666	1.51346e-12	1.10246	13678.7	19247.7	10937.7	22334.2	25462	15688.1	14992.4	14683.9	10865.6
D3ZPI8	Complement C8 gamma chain	C8g	18.4141	2.00759e-11	1.09825	14799.1	18233.6	22629.6	54016.5	35550.5	27652.8	28471.3	24828.3	26564.9
F7F389	Complement component C9	C9	65.2852	3.07404e-17	1.11808	99251.2	148487	117369	223399	172053	252878	114581	107434	101963
B0BNN3	Carbonic anhydrase 1	Ca1	28.2996	2.19759e-16	1.11534	201477	447876	137227	286477	164914	284332	165784	235085	159518
P27139	Carbonic anhydrase 2	Ca2	29.1138	2.89007e-12	1.10143	77768.8	169700	47273	142980	68216.5	105419	53435.6	110466	29589.5
P14141	Carbonic anhydrase 3	Ca3	29.4314	3.10661e-16	1.11484	11866288	9998413	10138517	13598970	20097772	12192946	5.82764e+06	7.37205e+06	5503755
Q66HG6	Carbonic anhydrase 5B, mitochondrial	Ca5b	36.5978	0.000611273	1.04774	5164.63	14270	4822.47	17910.7	5060.93	15753.5	4042.18	3641.04	4540.33
A0A0G2JZH0	Calcium-binding protein 39	Cab39	39.873	0.00154601	1.03103	3157.58	3371.29	3876.17	2876.16	4809.46	2923.61	3986.64	4000.16	3450.04
M0RCE9	Voltage-dependent L-type calcium channel subunit alpha	Cacna1s	210.41	4.14616e-12	1.10085	10860.1	12284.4	25437.6	3040.59	10779.4	14218.7	20418.3	7717.86	20125.6
A0A0G2K7E5	Voltage-dependent calcium channel subunit alpha-2/delta-1	Cacna2d1	122.728	4.99369e-19	1.12492	46575.5	48855.9	78900.9	27865.9	44321.4	61872.6	72826.7	57819.2	84314.4
A0A0G2K4U4	Voltage-dependent L-type calcium channel subunit beta-1	Cacnb1	70.3666	6.47021e-18	1.12044	63755.6	14174.5	153283	32462.4	67618.6	84263.9	95506.3	76287.8	59670.8
D4A8A0	Carbamoyl-phosphate synthetase 2, aspartate transcarbamylase, and dihydroorotase	Cad	243.371	3.03372e-08	1.08435	5989.91	4268.4	5937.84	6392.52	6722.68	5184.98	4734.4	5529	4639.87
A0A0G2K872	Cell adhesion molecule 3	Cadm3	46.6343	0.000761789	1.04537	3254.83	18798.6	11901.9	10039	9688.29	3051.98	3833.8	3579.43	2090.44
A0A0G2JTV2	Non-muscle caldesmon	Cald1	72.2833	5.58587e-12	1.10037	34059.1	43636.8	39034.2	29388.9	40794.2	37617.8	40002.8	4168.75	32944.6
P0DP29	Calmodulin-1	Calm1	16.8376	1.62837e-15	1.11252	1.976e+06	1.9951e+06	3.22579e+06	1.27023e+06	1.54106e+06	2.1217e+06	2972108	2.28205e+06	2.41046e+06
Q5U206	Calmodulin-like protein 3	Calml3	16.8025	6.59952e-07	1.07696	4437.89	2514.49	6744.43	3427.26	5477.46	2619.31	5988.5	92060.4	5008.18
P18418	Calreticulin	Calr	47.9955	3.27295e-18	1.12159	611797	613827	470052	691587	588515	510429	457737	416503	425374
G3V6S3	Calumenin	Calu	37.0637	2.63443e-14	1.10858	66427.1	70380	62103.8	75407.9	47987.9	59203.1	60917.9	42898.3	67700.2
P11275	Calcium/calmodulin-dependent protein kinase type II subunit alpha	Camk2a	54.1147	2.30289e-18	1.12218	39016.9	64987.9	112284	21758	39674.9	72508.3	74459.9	94850.8	82020
F1LUE2	Calcium/calmodulin-dependent protein kinase II, beta, isoform CRA_c	Camk2b	72.8281	6.55041e-18	1.12042	46340.7	42222	72968.9	28986.1	56400.6	70830.5	55104.6	71392.7	53556.7
P15791	Calcium/calmodulin-dependent protein kinase type II subunit delta	Camk2d	60.0806	0.00266921	1.01683	5979.84	2926.76	5867.89	7369.02	4039.13	9109.89	8717.41	3924.86	8053.43
P11730	Calcium/calmodulin-dependent protein kinase type II subunit gamma	Camk2g	59.0382	7.89866e-10	1.09175	3990.21	2634.4	7191.52	2012.64	3308.93	2839.34	7499.48	4388.2	6534.47
D4AEC2	Calmodulin-regulated spectrin-associated protein 2	Camsap2	165.612	1.20459e-08	1.08633	28765	25911.3	58643.7	1605.77	21276.4	2716.48	38743.4	3125.66	23582.8
P97536	Cullin-associated NEDD8-dissociated protein 1	Cand1	136.362	6.58586e-12	1.10009	15652.2	19875.1	24147.6	22042.7	21820.7	22630.3	18503	23305.5	17835.4
A0A0G2K139	Cullin-associated NEDD8-dissociated protein 2	Cand2	139.726	0.000694129	1.04644	5858.17	9267.31	17844.7	3309.08	9339.99	7355.35	8222.84	18609	21450.9
P35565	Calnexin	Canx	67.2548	6.36438e-15	1.11059	11738.9	14763.9	7509.9	20109.7	12875.6	20022.8	14731.7	14416.7	14411.3
Q08163	Adenylyl cyclase-associated protein 1	Cap1	51.5889	8.53619e-17	1.11665	23799.8	34274.2	6534.58	45737	32684.1	35879.7	24353.4	29037.8	25595.3
P52481	Adenylyl cyclase-associated protein 2	Cap2	52.9123	0.000726667	1.0459	13678.7	18533.7	15347	16677.9	37598.8	29719.6	14121.5	13305.8	22913.2
Q6AYC4	Macrophage-capping protein	Capg	38.7989	1.84858e-16	1.11557	112492	126357	116267	146707	121476	119216	82185.7	114899	95941.9
F1LS29	Calpain-1 catalytic subunit	Capn1	82.1002	6.25301e-10	1.09219	15047.3	12486.5	16424.4	9494.9	10472.8	15514.2	22653.5	17918.2	25103.6
Q07009	Calpain-2 catalytic subunit	Capn2	79.9193	3.50871e-15	1.11144	33634.6	39418.3	20137.9	52027.8	15439.8	33191.9	47954	30506.5	25866.7
A0A0G2JVX0	Calpain-3	Capn3	92.8904	0.00622538	1.0017	19157.8	3345.47	6365.16	2344.91	5073.82	9791.49	13009.1	5447.69	4837.65
M0RD20	Calpain small subunit 1-like	Capns1	25.4465	1.86076e-11	1.09838	28744.5	18336.7	18280.7	22541.7	18401.8	22853	31970.2	23556.8	47209.4
B2GUZ5	F-actin-capping protein subunit alpha-1	Capza1	32.9098	3.10172e-16	1.11485	12404.6	22595.7	33109.6	27158.9	19656.9	22788.7	12634	17705.8	9527.53
Q3T1K5	F-actin-capping protein subunit alpha-2	Capza2	32.9671	8.30146e-16	1.11347	211124	180021	207222	151122	146450	193526	240066	175730	219219
A0A0G2JYB1	F-actin-capping protein subunit beta	Capzb	33.3887	2.29455e-17	1.11848	124846	107753	242562	101765	122697	139231	143918	135183	170053
Q9WU49	Calcium-regulated heat stable protein 1	Carhsp1	15.9061	0.00127725	1.03679	2157.36	4227.9	4166.45	18702.6	4368.38	17883	3884.03	3047.24	2363.2
A0A0H2UHK4	Carnosine N-methyltransferase	Carnmt1	38.5762	1.00729e-11	1.0994	8687.64	8287.89	17706.8	3559.86	10844.3	10720.4	9118.07	14651.5	19226.4
A0A0G2JVI6	Calcium/calmodulin dependent serine protein kinase	Cask	87.913	0.00272145	1.01641	2392.26	2945.96	3257.35	5462	3516.34	3337.82	2530.58	3164	2994.68
P19633	Calsequestrin-1	Casq1	46.449	1.02443e-18	1.12362	1.36058e+06	1.86385e+06	2.76457e+06	883413	1.73452e+06	3.15585e+06	2868250	2.38935e+06	2.86678e+06
F1M944	Calsequestrin	Casq2	49.4026	7.96448e-14	1.10695	19567.6	2946.41	4207.81	40779.1	36768.9	12862.6	7704.6	3814.07	2550.2
A0A0G2JSY2	Calpastatin	Cast	73.1561	7.43142e-09	1.08734	23232.1	23523.6	21768.8	9816.87	19017.1	19198.4	14333.7	25531.7	24282.4
P04762	Catalase	Cat	59.7572	2.37266e-15	1.11199	36968.9	57318.2	42626.6	46621.5	41046.9	59131.9	38444.2	53278.3	77369.9
P41350	Caveolin-1	Cav1	20.5526	3.2724e-16	1.11476	35921.1	35595.7	13905.2	33086.4	4748.78	32899.8	47451	24305.2	44615.9
A0A0A0MXU8	Caveolin	Cav2	18.2362	0.000237218	1.05498	9902.92	3389.49	3506.03	10427.8	5568.56	4834.18	9806.88	3105.07	8948.83
G3V8L9	Caveolae-associated protein 1	Cavin1	43.9086	7.75833e-20	1.12807	361963	422545	379785	315493	287059	333901	373260	175132	397121
Q66H98	Caveolae-associated protein 2	Cavin2	46.3864	4.35496e-13	1.10441	59140.8	68310.8	56887	45212.3	36144.7	52079.9	60596	55522.1	69511.2
Q9Z1H9	Caveolae-associated protein 3	Cavin3	27.9105	1.66333e-18	1.12282	116953	93744.4	69430.6	92996	65637	100746	92881.9	105030	93336.2
B1PRL5	Caveolae-associated protein 4	Cavin4	41.0933	9.14556e-15	1.11008	33809.2	24750.9	42307.5	21265.2	20502.8	19677.4	47010.3	26165.9	41523.3
P47727	Carbonyl reductase [NADPH] 1	Cbr1	30.5781	8.76876e-12	1.09963	37483.4	40178.7	24844	63613.5	30547.6	33313.4	35846	21995.8	37438
B2GV72	Carbonyl reductase 3	Cbr3	30.8412	2.6601e-07	1.07928	21338.1	16423.5	13769.4	31976.4	6926.21	17456.3	18818.2	21264	18408.2
D4A3T3	Chromobox 1	Cbx1	21.4037	0.00224978	1.02048	2758.2	2015.03	5305.6	2936.95	5620.11	2573.05	1990.6	2280.79	584.561
Q5RJK5	Chromobox 3	Cbx3	20.8114	0.000768961	1.04524	3475.88	3780.3	5708.75	5473.11	3885.34	2528.58	2793.6	2800.23	3235.52
Q5FVK6	Coiled-coil and C2 domain-containing protein 1B	Cc2d1b	93.5336	0.00524297	1.00449	5886.29	3785.96	4606.87	2195.64	2696.35	3615.72	2006.47	2332.48	2374.01
F1LM55	Cell cycle and apoptosis regulator 2	Ccar2	102.793	8.38327e-05	1.06054	15112.7	15818.9	11581.2	4287.64	4504.46	5520.66	44793.3	9201.86	3950
A0A1B0GWL4	Coiled-coil domain-containing 178	Ccdc178	103.297	9.06682e-11	1.09567	47568.8	3926.65	4048.89	44764.8	16480.8	16346.5	48706.1	20573	53599.9
P86182	Coiled-coil domain-containing protein 22	Ccdc22	70.8548	6.54218e-09	1.0876	6954.45	6972.68	6375.67	10089.1	5830.88	4829.98	4117.89	6157.57	4629.83
Q5BJT7	Coiled-coil domain-containing protein 93	Ccdc93	72.6359	0.000127981	1.05845	17792.7	12112.7	11526.3	2664.5	3230.49	4315.38	5998.06	6664.38	7805.57
Q5XIM9	T-complex protein 1 subunit beta	Cct2	57.4583	3.67336e-17	1.11782	50523.9	33861.5	32142.6	34065.9	26708.7	32203.5	60223.3	28861.5	79427.6
Q6P502	T-complex protein 1 subunit gamma	Cct3	60.647	5.40118e-16	1.11406	65160	76817.2	59146.9	67164.4	72592.2	66559.7	59825.2	70874.5	54540.6
Q7TPB1	T-complex protein 1 subunit delta	Cct4	58.0994	2.8809e-15	1.11171	33478.7	33934.5	42601	37675.9	38058.6	46128.7	29244.9	37710.2	32575.2
Q68FQ0	T-complex protein 1 subunit epsilon	Cct5	59.5368	1.1595e-15	1.11299	8926.01	11226.5	12361.5	10313.9	10972.5	14169.2	10355.6	12035.3	11140.2
Q3MHS9	Chaperonin containing Tcp1, subunit 6A (Zeta 1)	Cct6a	58.0173	1.27457e-15	1.11285	37500.2	35314.2	39038.8	36175.8	24349.7	26617.3	31656.2	21689.1	30574.3
D4AC23	T-complex protein 1 subunit eta	Cct7	59.6582	2.36073e-16	1.11523	47465.2	40500.5	119933	68687.8	48859.2	47154.2	57324.5	58207.2	131166
D4ACB8	Chaperonin subunit 8 (Theta) (Predicted), isoform CRA_a	Cct8	59.5885	1.78737e-15	1.11239	68038.8	80665.9	99320.4	72696	92747.6	89432.5	62006.9	86557	60960.9
Q63691	Monocyte differentiation antigen CD14	Cd14	40.0538	1.97724e-13	1.1056	5019.42	10691.4	5294.54	10446	4325.63	3947.93	9079.01	4204.37	12382
Q9QZA6	CD151 antigen	Cd151	28.3552	0.00046478	1.05022	3937.24	2880.49	7526.63	742.413	2948.34	3774.86	795.58	1283.5	995.341
A0A0G2JVY2	CD163 molecule	Cd163	119.609	1.04351e-16	1.11638	69375.8	99226.5	91786.7	78319.2	61057	136232	69262.8	126746	73056.5
G3V837	CD1d1 antigen	Cd1d1	38.5931	1.10149e-06	1.07558	18036.2	5573.53	6934.36	5436.33	9434.22	2940.87	8788.19	9397.3	8856.97
F1LRS8	CD2-associated protein	Cd2ap	70.4909	0.00135382	1.03529	3994.62	6852.96	6486.69	8893.01	4233.6	3836.9	3255.88	4954.95	4725.68
B1PLB1	CD34 antigen (Predicted)	Cd34	41.2388	2.42048e-15	1.11195	55331.9	66144.9	49400.5	94370.9	62096.3	60448.6	57362.8	68404.3	53660
Q07969	Platelet glycoprotein 4	Cd36	52.731	2.47008e-18	1.12201	204858	401018	234395	153581	134304	288000	152148	250967	137782
D3ZGF1	CD44 antigen	Cd44	52.854	7.23638e-12	1.09994	4932.85	2658.84	4569.89	7162.46	4902.15	4354.48	1947.33	3784.16	5986.36
A0A0G2JTH4	Leukocyte surface antigen CD47	Cd47	38.9279	2.81815e-19	1.12592	90753.1	119760	146759	135884	164599	95523.2	63092.5	121701	66495.4
P10252	CD48 antigen	Cd48	27.6798	2.93165e-12	1.1014	25109.6	27091.3	31443.2	26461.5	4454.03	7617.8	14802	15901.8	16091.3
P27274	CD59 glycoprotein	Cd59	13.7903	0.00145432	1.0331	3893.11	10134	8117.93	1402.82	4876.18	5702.97	7807.18	3546.85	7124.99
Q6P9V1	Tetraspanin	Cd81	25.9045	6.48484e-05	1.06172	4200.85	5438.86	4569.87	23511.5	8514.21	9761.59	8734.88	8715.04	10921.9
A0A0G2K3C1	Hsp90 co-chaperone Cdc37	Cdc37	42.9967	1.53274e-08	1.08582	17277.4	18830	23161.1	33398.2	24194.5	22376.1	18691.2	20931	22685.7
Q8CFN2	Cell division control protein 42 homolog	Cdc42	21.2586	2.78792e-17	1.11822	39329.8	40206.2	42777.3	87180.7	58360.1	62626.4	66010.1	61546.7	47508.3
A0A0G2KB58	Serine/threonine-protein kinase MRCK beta	Cdc42bpb	194.146	0.00890264	0.995955	2084.96	4270.2	4395.25	3273.75	2566.96	3445.82	2119.27	2450.27	2730.55
O08837	Cell division cycle 5-like protein	Cdc5l	92.2176	0.00270715	1.01653	5204.93	4941.86	6714.68	5858	3803.35	5524.46	3664.88	5631.26	3099
Q8R490	Cadherin 13	Cdh13	78.0856	1.0857e-17	1.11962	48175.4	56773.4	45905.7	40488.2	40600.4	53565.5	35095	36784.6	42347.9
A0A0G2K0I6	Cadherin 5	Cdh5	82.0443	0.0066678	1.00057	1978.59	3682.95	12948.2	7123.12	5242.79	8803.11	6981.37	2294.84	1704.26
Q642E3	CDK5 regulatory subunit associated protein 3, isoform CRA_b	Cdk5rap3	57.1348	0.00941863	0.994987	2630.59	2008.46	5523	1744.85	3259.51	4353.32	8679.78	5310.1	997.751
P0C5I0	Cerebral dopamine neurotrophic factor	Cdnf	21.3608	0.00615236	1.0019	8849.88	12907.4	22821.6	7817.43	13484.3	12895.8	21571.4	16471.6	10469.1
A0A0G2K0B0	Protein CDV3 homolog	Cdv3	29.647	0.00424	1.00811	6862.15	4058.42	9581.74	7101.08	7895.65	4434.1	5674.48	4418.58	8087.38
D4A9A3	Centromere protein V	Cenpv	27.503	0.000225793	1.05529	6590.68	3489.31	3877.63	10967.2	7764.5	5911.33	16209.9	6651.57	24790.7
D3ZGK7	Carboxylic ester hydrolase	Ces1c	64.2324	0.00219968	1.02101	2276.03	5864.9	4790.36	9042.79	3239.59	4407.43	6172.34	4053.69	3014.08
P10959	Carboxylesterase 1C	Ces1c	60.1748	3.6146e-18	1.12142	136060	183036	102531	226162	191979	67460.5	154627	122394	131855
P16303	Carboxylesterase 1D	Ces1d	62.1472	1.56413e-15	1.11257	131239	350530	176071	92274.6	38992.9	165663	262970	224280	295372
F1LLV6	Carboxylic ester hydrolase	Ces1f	62.3846	0.000886415	1.04342	3368.37	5010.84	4820.5	2997.27	5084.05	2345.78	4214.86	2525.53	4571.7
A0A0U1RRP9	Complement factor B	Cfb	123.972	1.93688e-15	1.11228	23453.8	32433.2	25705.9	48812.7	42690.2	29785.8	23805.9	26128.4	25898.3
G3V615	Complement factor B	Cfb	85.353	4.88922e-15	1.11097	81518.8	126985	106486	144063	124355	95339.1	81037	70941	86497.2
G3V7H3	Complement factor D	Cfd	28.5416	2.8019e-12	1.10148	31809.7	43991.6	19419	46304.4	19754.1	26389.8	31268	30524.2	30698.4
F1M983	Complement factor H	Cfh	140.008	2.37825e-17	1.11843	160886	246589	166819	216581	195777	200519	111412	167375	113905
Q5I0M3	Complement component factor h-like 1	Cfhr1	30.621	2.05024e-07	1.07993	7647.61	4144.97	16718.3	6924.68	24849.8	16756.7	14209.4	2760.27	22360
A0A0G2K135	Complement factor I	Cfi	69.7744	2.95676e-09	1.08921	83234.8	95599.8	75161.7	135618	118575	72065.6	83213.1	80850.2	72373.5
P45592	Cofilin-1	Cfl1	18.5325	2.79645e-17	1.11821	14137.8	17785.3	11691.5	14616	12921	20416.5	14294.1	14818.7	8966.3
M0RC65	Cofilin 2	Cfl2	18.7096	4.1778e-16	1.11441	324784	327750	520107	316736	551218	465666	379185	443585	353379
A0A0H2UHB8	Chondroadherin	Chad	44.6706	5.99192e-14	1.10737	30169	65385.5	10504.7	52044.7	25855	3385.18	4089.08	30694	2391.04
Q63ZY8	Coiled-coil-helix-coiled-coil-helix domain containing 10	Chchd10	13.8276	0.00208057	1.02237	3141.8	2474.76	8696.34	3284.54	4259.47	4323.33	4587.93	6996.97	5268.28
D3ZUX5	MICOS complex subunit	Chchd3	26.4346	6.2483e-06	1.07044	11434.3	6876.88	3965.15	3035.91	3354.79	3559.31	10071.6	3317.17	8386.89
A0A0G2KAD5	Rab proteins geranylgeranyltransferase component A	Chm	68.4588	0.00508772	1.00498	Filtered	Filtered	3973.63	Filtered	Filtered	Filtered	Filtered	Filtered	726.751
D4AE79	Charged multivesicular body protein 1A	Chmp1a	21.6076	0.00169728	1.0281	3498.28	2388.3	32377.8	19870.5	3080.95	2922.92	2100.3	44558.9	1374.81
Q8CGS4	Charged multivesicular body protein 3	Chmp3	25.062	0.00135817	1.03519	9900.39	2969.16	11857	13798.2	11895	10378.1	8318.79	6702.72	5025.76
M0RCH6	Uncharacterized protein	Chmp4b	24.812	0.00696152	0.999904	2232.46	6256.21	6435.35	5593.96	3201.19	6347.1	3780.07	3691.64	13206.7
Q4QQV8	Charged multivesicular body protein 5	Chmp5	24.5757	0.000154448	1.05747	2846.08	3320.09	5672.05	1882.36	3538.65	6825.41	2177.95	3812.03	1878.85
P61023	Calcineurin B homologous protein 1	Chp1	22.4321	2.31412e-09	1.08969	9894.91	17185.5	8938.73	7571.82	8332.19	10626.4	12744.6	8437.36	10221
D3ZGB8	Cartilage intermediate layer protein	Cilp	132.035	3.28888e-14	1.10826	69952.7	30042.5	80647.5	31542.4	33713.3	28059.6	19669.5	31663.5	18736.2
D3ZE05	Cartilage intermediate layer protein 2	Cilp2	128.907	7.43085e-19	1.1242	527249	557431	322038	530493	480202	219028	194302	447995	199641
P60825	Cold-inducible RNA-binding protein	Cirbp	18.607	0.000230586	1.05516	2325.94	4559.32	2655.1	8896.07	6962.97	8135.84	6178.06	4978.05	5788.23
B0K020	CDGSH iron-sulfur domain-containing protein 1	Cisd1	12.097	1.53316e-17	1.11907	36286.8	20433.4	32949.5	24748	47201.1	31168.7	28147.5	26742.9	26321.6
D4AAE9	CDGSH iron sulfur domain 2	Cisd2	15.2931	7.95828e-09	1.08719	17218.3	19628.4	21787.9	13833.5	19901.5	23243.8	13044.5	18836.2	23303.6
D3ZH41	Cytoskeleton-associated protein 4	Ckap4	36.3158	4.49908e-11	1.09689	23339.2	45703.3	39972.1	54779.3	37960.4	54300.9	23723.2	18639.4	15857.5
F1M949	Cytoskeleton-associated protein 5	Ckap5	187.92	0.00641974	1.0012	5137.07	5419.83	5443.3	7234.21	5689.52	5331.8	2653.76	4449.84	2648.76
P07335	Creatine kinase B-type	Ckb	42.7253	1.31794e-17	1.11932	52600.3	92972.3	73144	84983.8	37178.3	55646.9	42294.6	36380	49291
A0A0G2JSP8	Creatine kinase M-type	Ckm	43.0189	8.48037e-18	1.12004	48250344	48483536	89702408	22116248	39719292	51900740	70541016	65822728	72216496
A0A0G2JVQ1	Creatine kinase S-type, mitochondrial	Ckmt2	47.2732	3.95847e-18	1.12126	1.77024e+06	989693	2243018	1.23295e+06	3.8275e+06	1.39362e+06	1.20064e+06	1.8771e+06	1375380
P09605	Creatine kinase S-type, mitochondrial	Ckmt2	47.3853	2.41304e-17	1.11841	275841	149906	453904	190135	581049	195676	212790	336614	175949
A0A0G2JWX9	Chloride channel accessory 1	Clca1	99.8267	5.32773e-08	1.0831	88151.4	40746.3	61844.1	33297.5	84244.2	46858.6	63424.8	60056.7	48233.3
P49301	C-type lectin domain family 10 member A	Clec10a	34.2423	5.91517e-10	1.0923	17172.3	25698.2	19135.7	19449.4	18179.5	24238.4	18739.2	26797.4	17714.2
D4A0E3	C-type (Calcium dependent, carbohydrate-recognition domain) lectin, superfamily member 1 (Cartilage-derived) (Predicted)	Clec3a	22.2746	2.89393e-05	1.06507	3643.27	2785.28	7605.76	3549.81	4554.93	2245.96	1119.9	3797.49	1694.91
D3ZUU6	C-type lectin domain family 3, member B	Clec3b	22.3065	1.42556e-17	1.11919	55423.8	112459	57790	88085.6	75294.9	27318.1	39159.3	57038.1	80455.9
Q6MG61	Chloride intracellular channel protein 1	Clic1	26.9808	9.77696e-16	1.11325	38810.4	43791.1	39889.7	69822.5	44986.8	42704.1	36089.6	54604.6	37446.8
G3V8C4	Chloride intracellular channel protein	Clic4	28.6689	7.4525e-09	1.08733	20591.5	16836.4	11760.2	25922.8	12190	17960	20193.2	14673.2	17733.9
A0A0G2K681	CAP-Gly domain-containing linker protein 1	Clip1	159.465	0.00573094	1.00305	5131.8	5254.46	6785.27	5584.21	4630.55	8311.57	8369.98	5043.43	5100.76
A0A0G2K5Q8	Secretory carrier-associated membrane protein	Clk2	92.5548	0.00083581	1.04422	6892.37	3837.89	8987.6	6606.19	7440.44	6619.79	4408.21	7915.14	10870.4
Q6P9X1	Chloride channel, nucleotide-sensitive, 1A	Clns1a	26.5917	1.10524e-05	1.06856	2462.62	3476.11	12168.6	1700.95	6641.43	2620.12	1596.48	6244.87	1796.02
P08082	Clathrin light chain B	Cltb	25.1174	0.000463902	1.05024	2826.88	4614.42	3736.8	3028.25	4916.16	22538.3	18412.8	3628.02	20841.2
F1M779	Clathrin heavy chain	Cltc	191.56	1.03101e-17	1.1197	131977	108357	65163.3	67287.6	79734	88831.5	68391.6	96351.5	68941.5
G3V836	Clusterin	Clu	51.4203	1.01901e-13	1.10659	67900.4	106128	21794.7	87627	55587.6	52160.3	55406.2	49988.8	44986.3
P50339	Chymase	Cma1	27.5692	1.1327e-07	1.08136	24211.9	20958.6	26389.2	13724.1	20089.2	27280.6	23703	35627.6	19518.6
Q5M963	Cytidine monophosphate N-acetylneuraminic acid synthetase	Cmas	48.1401	0.00107353	1.04041	9455.92	4249.21	24727.5	19908.8	5583.41	16125.5	7541.28	11372.4	8682.85
Q7TP52	Carboxymethylenebutenolidase homolog	Cmbl	27.9029	1.10725e-11	1.09924	21839.4	16273.9	16668.4	15287.3	14886.7	11762.6	40679.5	25277.6	40007.4
A0A0G2JSJ2	UMP-CMP kinase	Cmpk1	25.8328	1.70556e-16	1.11568	26105	20623.2	22102.6	32191.1	10585.7	23644.4	30882.8	24419.8	32416.8
M0R557	Cardiomyopathy-associated 5	Cmya5	433.592	5.77099e-09	1.08786	32502.7	4301.01	20738.6	6903.93	12215.8	19668.2	17413.1	14832.4	23497
P62634	Cellular nucleic acid-binding protein	Cnbp	19.4627	7.01051e-10	1.09198	9267.69	9103.5	5995.57	12065.8	4834.81	2277.25	12744.9	2693.51	13981.9
Q6Q0N1	Cytosolic non-specific dipeptidase	Cndp2	52.6931	2.53732e-14	1.10864	67314.2	62246.7	63889.6	63893.4	52424.6	63842.1	57170.9	77565.7	56937.3
Q08290	Calponin-1	Cnn1	33.3436	3.88111e-17	1.11774	5381.38	35004.9	9462.85	32070	27967.3	33127.8	3948.54	5597.67	32542.5
P37397	Calponin-3	Cnn3	36.4347	4.25392e-18	1.12112	13127.5	6329.07	14638.8	26036.6	11445.1	12014.5	13763.4	9175.06	7917.21
P13233	2',3'-cyclic-nucleotide 3'-phosphodiesterase	Cnp	47.2684	4.03497e-08	1.08373	1885.46	3745.04	3877.63	3979.66	3949.2	3653.84	3681.95	4328.25	3646.95
A0JN30	Canopy 2 homolog (Zebrafish)	Cnpy2	20.7093	1.16689e-14	1.10974	15095.4	15004.4	21412.9	39271.9	13917.4	33303.9	29285.3	30307.6	24980.4
M0R9L2	Ciliary neurotrophic factor receptor subunit alpha	Cntfr	40.8234	0.000362981	1.05213	1725.13	8497.43	6967.6	11549.8	10677.5	5507.75	2416.02	2974.52	7460.35
A0A0G2K2Q1	Protein cordon-bleu	Cobl	144.03	0.000584546	1.04817	9697.32	3359.74	7122.82	5949.47	7021.69	5466.52	5544.84	6109.42	14638.3
B1H259	Coagulation factor C homolog (Limulus polyphemus) (Predicted), isoform CRA_a	Coch	59.8104	0.00185141	1.02554	2530.86	2335.34	63801.6	1679.59	52513.4	19337.3	5944.68	5408.81	1545.39
P20909	Collagen alpha-1(XI) chain	Col11a1	181.027	3.41885e-06	1.07232	2437.12	2946.63	24518.3	58261.2	136842	23866.2	2183.7	4027.05	2066.92
A0A0G2KAJ7	Collagen alpha-1(XII) chain	Col12a1	342.526	1.66333e-18	1.12283	791968	1.34049e+06	550607	650858	666697	440737	322790	871250	359886
D3ZZT9	Collagen type XIV alpha 1 chain	Col14a1	192.566	3.29241e-20	1.13021	398712	492937	509034	425575	299052	448013	293977	401456	246304
A0A0G2JV12	Collagen type XV alpha 1 chain	Col15a1	138.267	1.41827e-18	1.12306	118545	191592	145836	135829	101375	147936	147607	122243	148501
F1LR02	Collagen type XVIII alpha 1 chain	Col18a1	134.646	2.65017e-17	1.11829	59384.3	85343.5	90864.1	80062.6	75219.2	104176	69994	72929.7	78115.3
P02454	Collagen alpha-1(I) chain	Col1a1	137.953	8.80823e-18	1.11998	25563826	35574688	47162016	34633996	63857628	27060676	12376181	53091516	11441549
F1LRM7	Collagen alpha-1(II) chain	Col2a1	134.586	1.40187e-13	1.10611	177703	198004	477947	237787	403996	185507	86160.8	366030	23330.8
P13941	Collagen alpha-1(III) chain	Col3a1	138.936	3.77709e-12	1.101	101801	121282	294049	243239	467048	177911	77585	225580	236606
F1MA59	Collagen type IV alpha 1 chain	Col4a1	160.613	5.52597e-10	1.09242	15498.2	16713.6	20042	22991.2	25219.9	35162	19890.8	29803.5	19226.5
F1M6Q3	Collagen type IV alpha 2 chain	Col4a2	160.757	2.36073e-16	1.11523	130960	142538	200536	97356.4	125430	197623	129329	172454	120329
A0A096MIZ6	Collagen type IV alpha 4 chain (Fragment)	Col4a4	#VALUE!	0.00481822	1.00587	2250.17	4609.99	16078.5	2265.34	2776.19	16007.1	1942.4	6236.41	2974.12
G3V763	Collagen alpha-1(V) chain	Col5a1	183.998	4.80849e-16	1.11422	116730	179027	341129	317097	587309	231103	128696	262033	121822
F1LQ00	Collagen type V alpha 2 chain	Col5a2	145.202	1.25707e-17	1.11939	487509	711538	948353	992252	1.62372e+06	650943	283779	1.20001e+06	225537
D3ZUL3	Collagen type VI alpha 1 chain	Col6a1	108.806	1.35911e-18	1.12313	3619218	2453335	3830612	2.66989e+06	4.36228e+06	3.11592e+06	1862035	3113563	1.87561e+06
F1LNH3	Collagen type VI alpha 2 chain	Col6a2	109.66	3.17793e-18	1.12163	3.43551e+06	2.08359e+06	2.86897e+06	2283370	3128448	2.28296e+06	1.64389e+06	2320292	1.61754e+06
A0A0G2JTX7	Collagen type VI alpha 5 chain	Col6a5	288.983	0.00156304	1.03065	3156.56	2307.3	6057.58	1030.89	6455.72	3022.58	744.248	5464.94	913.629
D3ZL10	Collagen type VI alpha 6 chain	Col6a6	246.795	5.78205e-17	1.1172	11989.9	98991.8	68304.2	77784.6	99083	128185	63332.4	29449.4	68639.4
Q4V885	Collectin-12	Colec12	81.5463	9.80771e-12	1.09944	18143.6	9906.68	8823.11	31920	16689.9	43358.1	6730.17	4837.16	29658.4
Q68FS9	COMM domain containing 10, isoform CRA_a	Commd10	22.8263	0.00347113	1.0117	1594	3488.74	4103.11	1285.63	4295.49	2201.57	1185.65	2985.64	2828.56
D3ZLN7	COMM domain containing 2 (Predicted), isoform CRA_c	Commd2	22.7812	3.22667e-05	1.06464	7479.15	7010.23	4145.99	11750.7	3631.26	4130.08	12090	5122.8	5418.6
Q6P9U3	COMM domain-containing protein 3	Commd3	21.9318	0.00314662	1.01355	3234.64	2419.48	6452.16	2520.72	4010.76	2646.59	1582.51	3722.5	1428.59
G3V6K0	COMM domain containing 5, isoform CRA_a	Commd5	24.5252	0.00209611	1.02217	5613.78	7335.66	6481.44	8196.48	6573.18	7682.8	2899.69	3249.93	2007.92
M0RBU0	Cartilage oligomeric matrix protein	Comp	82.5534	8.52273e-16	1.11343	242422	479480	73626.7	219386	178484	49810.6	64739.5	176114	63868.8
P22734	Catechol O-methyltransferase	Comt	29.5974	1.36766e-14	1.10952	37348.7	53939.6	29819.8	56700.1	67187.7	61332	48294	76323.9	31809.5
G3V6T1	Coatomer subunit alpha	Copa	138.36	4.61523e-12	1.10068	23304.8	28801.2	25277.8	21611.2	26749.5	26336.3	18895.7	17461.9	15791.5
P23514	Coatomer subunit beta	Copb1	107.011	1.18944e-07	1.08123	12100.8	18734.9	13704	10122.1	13030.3	15358.8	9360.53	12836.7	4154.88
O35142	Coatomer subunit beta'	Copb2	102.551	1.89106e-13	1.10566	14960.6	22944.6	18105.8	24708.8	9783.53	23187.9	15557.2	13260.4	7769.19
G3V8Q1	Coatomer subunit epsilon	Cope	34.6532	6.76723e-07	1.07689	3442.1	3495.35	6470.62	7218.01	3766.4	3234.13	3497.52	5163.85	2491.54
A0A0G2K1F3	Coatomer subunit gamma	Copg1	101	0.00018076	1.0566	16809.5	21402.4	13009.7	25572.8	18690.5	19586.1	18486.2	20050.6	9844.77
P61203	COP9 signalosome complex subunit 2	Cops2	51.5967	3.35843e-05	1.06448	11595.3	2144.6	10929.1	6570.98	4248.06	7873.8	9817.05	9107	5861.69
Q68FS2	COP9 signalosome complex subunit 4	Cops4	46.2898	5.84388e-14	1.10741	11282.7	12623.3	6542.93	9758.89	10545.8	13569.1	14092.8	10739.4	16023.4
F7EUU4	COP9 signalosome subunit 5	Cops5	43.6479	1.28372e-14	1.1096	4565.6	5231.75	5961.96	8459.19	6977.58	6862.15	7590.4	4180.55	13386.3
D3ZI16	COP9 (Constitutive photomorphogenic) homolog, subunit 6 (Arabidopsis thaliana) (Predicted), isoform CRA_a	Cops6	37.7023	1.40208e-12	1.10258	4696.77	6451.23	10901.4	10890.8	7161.79	6256.73	7068.52	7967.04	8544.62
F1MAA2	COP9 signalosome subunit 7A	Cops7a	30.3857	2.15948e-11	1.09813	10941.3	4500.78	4871.19	3176.4	4804.88	4338.13	14169	3507.07	21400.7
Q6P4Z9	COP9 signalosome complex subunit 8	Cops8	23.2356	8.50288e-05	1.06047	9922.14	8756.43	24041.7	11722.4	20992.5	8510.23	15160.9	28798.1	1471.61
D4A8T3	Coatomer protein complex, subunit zeta 1	Copz1	20.1982	3.98644e-10	1.09302	10744	22310.9	19429.3	11056.4	12149.5	15491.5	10198.7	13790.2	5629.35
D4ADP9	Coatomer protein complex, subunit zeta 2	Copz2	23.2676	0.000162395	1.05719	1719.84	3933.59	3637.78	4717.02	3103.45	2839.28	2640.79	2987.34	2200.75
A0A0G2JYY6	Coenzyme Q10A	Coq10a	23.3312	3.67821e-10	1.09317	38420.4	17906.7	44770.5	9754.52	56330.7	22175	25104	42723	22735.7
Q63159	Ubiquinone biosynthesis O-methyltransferase, mitochondrial	Coq3	38.7082	8.54029e-13	1.10337	13612.9	9182.5	4120.73	7195.59	9124.46	7331.28	11808.4	8266.15	10096.6
Q68FU7	Ubiquinone biosynthesis monooxygenase COQ6, mitochondrial	Coq6	51.4957	5.18776e-05	1.06268	2237.96	4578.7	4616.19	82114.1	12622.3	3045.36	15056.8	10253.4	5566252
Q5BJQ0	Atypical kinase COQ8A, mitochondrial	Coq8a	72.2256	8.335e-18	1.12008	99792.3	52780.1	83199	53224.9	179323	56860.2	64375	97877.7	72407
Q68FT1	Ubiquinone biosynthesis protein COQ9, mitochondrial	Coq9	35.1456	6.80571e-13	1.10373	65061.9	58295.5	78836.7	32398.8	99187.5	54618.6	56293.6	68183.3	50305.2
Q91ZN1	Coronin-1A	Coro1a	51.0653	7.66595e-16	1.11358	18193.1	28859.4	21407.2	32760.8	13885.1	29586.9	17688.4	21237.3	21181.5
G3V940	Coronin	Coro1b	53.9382	1.80884e-05	1.06682	13187.2	30520	25002.2	65932.8	37613.8	44314.7	31037.1	24431.7	45864.1
G3V624	Coronin	Coro1c	53.1779	1.10192e-18	1.1235	26490.3	21339.4	33884.1	34819.7	24155.1	22517.9	17169.6	23155.3	19561.2
Q920J3	Coronin-6	Coro6	52.9483	1.85215e-06	1.07413	5336.31	5981.57	5280.93	3633.84	8502.53	9187.44	10900.3	6157.79	5874.93
O35828	Coronin-7	Coro7	100.782	0.00142699	1.03368	5741.73	10208.5	5781.4	5423.32	3748.49	5600.45	4027.77	5608.42	4530.31
B0BNA5	Coactosin-like protein	Cotl1	15.9319	9.37303e-11	1.09562	4001.57	13559.9	5293.97	26989.2	4365.23	16997.2	6285.52	3040.75	28360.2
Q76MV3	Cytochrome C oxidase assembly protein COX17	Cox17	6.78401	3.28888e-14	1.10826	28772.4	15348.9	26242.2	1532.37	29506.4	27051.7	19786.5	23661.5	27609.3
P10888	Cytochrome c oxidase subunit 4 isoform 1, mitochondrial	Cox4i1	19.5145	3.43781e-18	1.1215	774379	429780	753402	305635	1.04353e+06	482683	502700	815211	502270
P11240	Cytochrome c oxidase subunit 5A, mitochondrial	Cox5a	16.1295	3.76422e-17	1.11778	148678	75236.5	120515	100803	149355	82264.2	126959	130545	123806
P12075	Cytochrome c oxidase subunit 5B, mitochondrial	Cox5b	13.9149	7.23919e-16	1.11366	287456	199927	305249	159948	394868	203402	271390	262421	254273
D3ZD09	Cytochrome c oxidase subunit	Cox6b1	10.0715	1.00736e-18	1.12366	202226	139542	206949	121729	282977	139906	183479	182721	174268
P11951	Cytochrome c oxidase subunit 6C-2	Cox6c2	8.45492	1.36386e-13	1.10615	427578	223020	333512	194725	459791	250267	310429	306717	364633
P35171	Cytochrome c oxidase subunit 7A2, mitochondrial	Cox7a2	9.35297	4.73792e-11	1.09679	69585.3	72266.5	85820.5	62048.9	123375	58521.4	68510.1	69752.4	72591.4
D3ZYX8	Cytochrome c oxidase subunit 7A2-like	Cox7a2l	13.2736	7.29921e-09	1.08737	23668.7	19510.5	34443.2	11491.1	42225.4	24119.2	12796.7	37298.3	25009.8
A0A0G2K9I6	Ceruloplasmin	Cp	123.673	4.5381e-18	1.12102	273247	375649	290349	603419	348099	613118	286596	223873	304532
F1M7S4	Mast cell carboxypeptidase A	Cpa3	47.8308	1.09756e-16	1.11631	376897	261374	393687	159713	226669	390596	241279	523336	230520
Q9EQV9	Carboxypeptidase B2	Cpb2	48.8265	2.03917e-07	1.07994	20194.2	28291.3	19236.7	50457.8	38136.9	29011.7	24791.3	19629.4	16645.4
F1LQT4	Carboxypeptidase N subunit 2	Cpn2	62.6398	5.60583e-08	1.08299	10342.5	29711.8	8796.88	29653.9	16991.3	7549.98	15633.1	6262.45	15315.2
D4A1R8	Copine-1	Cpne1	58.8437	5.3206e-10	1.0925	17015.5	15505	13389.2	12111.6	11259.6	5756.31	8215.05	9648.84	5564.41
D3ZLA3	Copine 3	Cpne3	59.6861	1.42414e-10	1.09487	7681.22	9489.96	7459.97	14918.6	6916.64	5462.58	10763.4	5205.83	12953.5
Q6IRK9	Carboxypeptidase Q	Cpq	52.0415	8.15275e-17	1.11672	103419	123501	93299.4	130252	113870	75136.3	75963.1	93442.9	66762.5
Q63704	Carnitine O-palmitoyltransferase 1, muscle isoform	Cpt1b	88.2165	1.14973e-11	1.09918	20684.5	10135.4	18391.5	18858	51094.7	30050.7	25134.3	22278.2	25449.9
P18886	Carnitine O-palmitoyltransferase 2, mitochondrial	Cpt2	74.1103	4.01713e-06	1.07183	25426.3	22355.7	19674.1	28671.6	33902.9	27861.9	29548.9	20455.5	16703.4
D4A536	Carboxypeptidase X (M14 family), member 2	Cpxm2	59.6876	0.00812074	0.997448	2252.7	4460.46	5749.79	5234.73	5742.16	5413.81	2151.02	4789.57	2648.01
A0A0G2K7Y0	Complement component receptor 1-like protein	Cr1l	68.6624	2.10024e-13	1.10551	12146.9	33062.3	18269.3	35714.2	18621.2	30359.1	23728.6	32571.8	22273.5
A0A0H2UI21	Carnitine O-acetyltransferase	Crat	71.0138	1.06286e-09	1.09119	27685.3	22994.7	26581.7	18845.8	49551.4	24010.2	42229.4	30649.8	20712.4
P15337	Cyclic AMP-responsive element-binding protein 1	Creb1	36.633	0.00628083	1.00156	1873.32	3668.98	3627.64	4476.85	3509.95	4559.64	2239.53	4551.46	2459.54
Q4V7F2	Cysteine-rich with EGF-like domain protein 1	Creld1	45.6968	0.000450327	1.05049	7013.5	5498.94	5373.98	3169.44	4398.77	4029.57	8459.25	6049.42	2286.29
P63255	Cysteine-rich protein 1	Crip1	8.54981	1.46609e-13	1.10604	13347.6	4216.73	4341.38	70412.7	2534.07	3402.59	47075.1	2482.14	61678
P36201	Cysteine-rich protein 2	Crip2	22.696	1.03366e-15	1.11316	44501.9	45583.3	42201.7	62104.9	56894.3	41411.5	39350.1	50104.6	69087.1
Q63768	Adapter molecule crk	Crk	33.8447	5.28576e-11	1.0966	16409.9	18980.4	16396.7	16657	18574.6	16132.3	14488	16302.8	7689.5
Q5U2U2	Crk-like protein	Crkl	33.8651	2.8936e-11	1.09764	13784.2	9839.74	5855.63	9098.66	13672.5	11222.7	18763.1	37637.2	7290.49
P48199	C-reactive protein	Crp	25.468	1.7674e-16	1.11563	170868	254827	99897.2	379302	122451	114901	228351	95329.6	575872
P23928	Alpha-crystallin B chain	Cryab	20.0888	3.80193e-15	1.11132	143458	53015.1	62321.6	129712	488928	168685	78360.1	87009.9	79523.4
Q5XI39	Crystallin zeta-like 1	Cryzl1	38.7835	0.00218258	1.02119	289272	4808.24	4936.5	251120	2898.44	3880.75	1851.5	226435	170181
G3V936	Citrate synthase	Cs	51.8307	6.12574e-17	1.11711	394714	285572	464954	221872	578494	331970	338100	460850	317770
Q64611	Cysteine sulfinic acid decarboxylase	Csad	55.2487	8.0692e-14	1.10693	21773.2	50421	8028.69	24842.9	12728.1	27251.5	25837.9	22277.2	25908.4
D3ZPR0	Chromosome segregation 1-like	Cse1l	110.214	3.20497e-13	1.10487	4.10271e+06	4781067	4465167	6685872	8040991	5569795	3.62655e+06	5.62131e+06	3.94589e+06
P19139	Casein kinase II subunit alpha	Csnk2a1	45.0735	3.40557e-05	1.06442	7323.06	8105.27	11867.8	2432.51	4583.64	2980.37	3304.49	4828.43	7306.8
F1LS79	Chondroitin sulfate proteoglycan 4	Cspg4	252.008	1.05068e-12	1.10304	15283	19965.5	15450.6	16134.7	14593.5	17613.4	15098.5	17786.8	15406.3
P47875	Cysteine and glycine-rich protein 1	Csrp1	20.6135	8.74018e-13	1.10333	16836	25653	13387.1	30552.9	16340.2	22644.6	20623.3	17540.8	24544.9
G3V7U0	Cysteine and glycine-rich protein 3	Csrp3	20.8618	0.000896403	1.04327	2520.98	3715.82	3706.67	7768.73	13802.7	4921	2268.78	2630.19	2465.54
P14841	Cystatin-C	Cst3	15.4367	5.51116e-07	1.07742	64520.2	43325.6	39755.3	49691.6	57917.1	31546.5	33448.7	35826	29281.7
P01041	Cystatin-B	Cstb	11.1958	1.3039e-11	1.09897	23509.2	31533.2	25367.1	36229.2	29580.4	28307.7	28768.9	27534.9	28896
A0A0G2K6F9	Cleavage stimulation factor subunit 2	Cstf2	60.8106	0.00351863	1.01144	2226.72	14888.4	4298.13	5124.74	4512.57	8764.07	5216.09	8018.85	2267.58
A0A0H2UI20	C-terminal-binding protein 1	Ctbp1	46.481	0.0005165	1.04931	2447.93	5071.36	5001.17	8481.69	5917.57	3888.54	1987.6	3306.88	1900.11
Q9EQH5	C-terminal-binding protein 2	Ctbp2	48.9869	2.10292e-06	1.07376	4250.26	4253.53	6473.91	8864.68	4513.81	5908.56	6075.55	4578.07	19423.5
Q5U302	Catenin (Cadherin associated protein), alpha 1	Ctnna1	100.236	2.15496e-07	1.0798	3167.98	18040.8	13547.8	16352.8	14610.5	19676.9	16039.8	16212.3	16707.9
A0A0G2JT93	Catenin (Cadherin associated protein), beta 1, isoform CRA_a	Ctnnb1	85.4705	0.00279941	1.01584	2501.83	3303.64	4814.54	8498.23	3392.79	4330.43	4633.92	3827.98	4065.42
D3ZZZ9	Catenin (Cadherin associated protein), delta 1 (Predicted), isoform CRA_a	Ctnnd1	104.072	0.000214315	1.0556	3032.15	6563.29	5856.02	3620.88	3190.21	4261.67	7436.69	8225.94	1884.32
Q6AYS3	Carboxypeptidase	Ctsa	51.2158	0.000338097	1.05264	12668	25043.6	15798.9	27799.6	16977.1	20864.2	18038.9	17761.1	15592.9
P00787	Cathepsin B	Ctsb	37.47	1.41433e-16	1.11593	97038.2	100097	75763.9	132128	93295.3	79820.5	63510.8	93132.9	102923
P80067	Dipeptidyl peptidase 1	Ctsc	52.2353	4.53632e-19	1.12514	18960.3	28367.1	27461.1	29780.1	21033.1	33056.7	24530.4	29066.2	22946.1
P24268	Cathepsin D	Ctsd	44.6807	9.49686e-18	1.11983	70671	70206.4	70402.9	78262.6	88608.2	84698.1	48075.2	86916.8	50515.8
A0A0G2K8H6	Pro-cathepsin H	Ctsh	42.0437	7.23089e-15	1.11041	30886.4	34472.3	36560.7	46758.8	42164.9	53680.2	31535.1	35756.1	25563.7
D3ZZR3	Cathepsin S	Ctss	36.5974	7.27749e-13	1.10362	2413.19	5117.81	4948.2	12165.1	4764.04	4856.78	4631.83	4611.49	5194.41
D3ZGE6	Cortactin, isoform CRA_c	Cttn	61.0775	0.00143418	1.03352	2409.25	23937.9	18913.5	25333.2	8952.56	15558.5	18115.5	7883.43	15825.9
A0A0G2JSP3	Cullin-3	Cul3	86.4683	0.000649282	1.04714	3136.2	5336.95	4228.25	3138.69	5074.52	4194.36	3301.28	4488.89	3613.58
D3ZK73	Cullin 4B	Cul4b	110.811	0.00172886	1.02755	34982.5	8080.51	8176.63	16739.8	209905	2418.67	37868.4	3521.04	35599.4
A0A0H2UHG3	Cullin-5	Cul5	98.7682	1.58112e-05	1.06731	5701.68	10583.7	20684.3	7454.13	30872.6	29155.8	12873.9	29911	14817.7
A0A0G2JT00	Divalent cation tolerant protein CUTA, isoform CRA_c	Cuta	16.4131	2.44672e-18	1.12205	32414.2	26682.2	39701	14820.4	25257.1	6281.56	20183.2	30855.6	14778.4
F1M8L3	CUB and zona pellucida-like domain-containing protein 1	Cuzd1	68.6026	1.4358e-10	1.09486	117948	45476.2	65339.2	26609.4	29150.9	34405.8	75432.3	30541.7	55376.5
P00173	Cytochrome b5	Cyb5a	15.3551	6.56675e-08	1.08263	43916.5	51960.8	43702.4	50980.4	25330.7	30726.6	48345.5	31795.5	30165.3
G3V9S0	NADH-cytochrome b5 reductase	Cyb5r1	34.2329	4.40354e-13	1.10439	27270.1	24982.2	34054.6	19327.8	31032.3	23389.5	24609.7	29004.9	27794.6
A0A0G2KB07	NADH-cytochrome b5 reductase	Cyb5r2	32.23	0.00416057	1.00847	2627.18	9448.11	5627.28	4232.94	4098.78	4438.9	4631.53	2625.1	4134.86
P20070	NADH-cytochrome b5 reductase 3	Cyb5r3	34.1746	1.66333e-18	1.12278	46945.6	81045.9	61783	77509.7	73850.1	70285.4	53490.8	86507	60856.3
Q9ERL1	Cytochrome b-245 beta chain	Cybb	65.3718	0.00138913	1.03452	17161.4	3255.49	4987.9	4918.17	3961.76	3284.24	2951.45	4019.76	2936.24
Q6AYA6	Cytochrome b-245 chaperone 1	Cybc1	20.894	0.000904025	1.04312	2714.87	2073.08	5696.82	1607.64	3366.86	4493.61	3248.39	5140.45	3289.56
D3ZFQ8	Cytochrome c-1	Cyc1	35.4348	1.79048e-18	1.12266	141496	128771	194248	95800	230680	119565	193790	180655	181768
A0A0G2K472	Cytoplasmic FMR1-interacting protein	Cyfip1	144.933	7.62335e-05	1.06099	10188.4	13615.5	9747.65	20397.1	8802.86	11071	15236.4	13467.7	4418.66
Q921A4	Cytoglobin	Cygb	21.4967	0.000225791	1.05529	6026.41	7061.19	7482.15	8244.48	7323.21	7234.59	4782.42	8698.74	1275.31
F1LSK6	Cytochrome P450 20A1	Cyp20a1	51.968	0.0061448	1.00193	3184.51	4275.94	6663.69	5002.65	4102.41	3199.4	1306.09	3760.2	1457.66
P15129	Cytochrome P450 4B1	Cyp4b1	58.9364	0.000359163	1.05221	3900.06	3434.61	4233.03	2219.61	4549.2	7116.95	4151.63	5708.23	2505.34
Q498R7	CXXC motif containing zinc binding protein	Czib	18.0945	8.22337e-05	1.06063	4243.33	7976.7	8611.97	51186.3	9753.16	8735.53	7970.66	5282.03	4385.67
A0A0A0MXZ3	D-2-hydroxyglutarate dehydrogenase, mitochondrial	D2hgdh	57.7403	0.00101087	1.04144	4297.44	3651.07	5509.28	2830.91	6339.29	5794.03	4686.34	7312.73	2520.43
F1LMP9	Disabled homolog 2	Dab2	82.2187	8.93831e-11	1.0957	23018.6	25643.9	28039.2	30614.9	25405.7	19764.7	13290.7	21297.2	10263.6
P61805	Dolichyl-diphosphooligosaccharide--protein glycosyltransferase subunit DAD1	Dad1	12.4967	0.00592852	1.0025	1865.84	3654.21	3613.67	26227.6	18596.3	25143.9	2908.86	3410.64	25755.9
F1M8K0	Dystroglycan 1	Dag1	96.7065	4.5381e-18	1.12103	43078.2	45206.7	55264.7	37583.6	46629.5	56390.8	56939.8	43962.8	58979.4
P15178	Aspartate--tRNA ligase, cytoplasmic	Dars	57.1262	7.8461e-08	1.08222	5398.53	8449.83	4017.11	12602.9	7000.58	8266.88	15433.2	8380.43	15495.2
P11030	Acyl-CoA-binding protein	Dbi	10.0274	3.17408e-17	1.11803	56821.4	35039.8	16278.4	23656.5	25142	25489.3	40104.7	30581	43787.2
A0A0H2UHL9	Drebrin	Dbn1	77.3438	0.00125341	1.03726	5808.42	8571.54	10154.5	8705.76	6839.97	8183.71	5537.21	10850.2	7887.22
Q9JHL4	Drebrin-like protein	Dbnl	48.6125	0.000613732	1.04769	3167.86	3749.4	5487.58	16161	4624.39	4717.16	3924.81	4729.9	1543.49
B2GV15	Dihydrolipoamide acetyltransferase component of pyruvate dehydrogenase complex	Dbt	53.2735	7.00806e-09	1.08746	18330	24392.3	57512	14200	19697.9	19640.6	19700.5	14450.1	17457.5
D4A8L4	DDB1 and CUL4-associated factor 6	Dcaf6	105.16	0.00372939	1.01038	3635.41	2658.82	6959.33	2323.18	2716.35	3483.9	8244.69	4725.41	9796.04
A0A0G2JYN0	DDB1- and CUL4-associated factor 8	Dcaf8	64.3072	5.75195e-05	1.06224	6336.78	5809.85	4297.69	2047.17	4102.19	4232.42	7607.52	3690.77	3641.43
Q01129	Decorin	Dcn	39.8051	1.36553e-17	1.11927	5601807	7975505	4.31903e+06	9168698	8.19267e+06	6127724	4.38781e+06	5058819	4684849
Q3B8P4	Decapping enzyme, scavenger	Dcps	38.5938	0.000401945	1.05137	7605.42	4722.51	6524.46	9572.69	5021.91	5360.72	6794.38	3176.6	3061.06
A0A0G2K428	Dynactin subunit 1	Dctn1	139.841	0.00014903	1.05766	4055.95	3048.38	6211.2	14761.7	8769.29	8794.4	11123.3	8570.43	13627.8
A0A0G2JUC7	Dynactin subunit 2	Dctn2	46.2221	1.76328e-17	1.11888	31295	24555.7	28514.9	33041.9	18549.8	26972.3	28323.6	27898.4	26535
D4A1B8	Dynactin subunit 3	Dctn3	21.1125	0.00998509	0.993998	3557.89	6978.73	8832.57	15867.6	16060.7	8287.83	7783.97	12577.4	1499.89
Q9QUR2	Dynactin subunit 4	Dctn4	53.089	0.00371805	1.01044	3213.1	5755.16	6548.92	2921.32	3315.17	3290.23	1828.9	3316.5	3593.98
A0A0G2K8D6	DCN1-like protein	Dcun1d1	31.6661	0.00135186	1.03535	3123.05	2069.2	6520.7	3128.32	3877.69	3849.83	1339.51	4462.21	4273.39
Q6MG60	N(G),N(G)-dimethylarginine dimethylaminohydrolase 2	Ddah2	29.6879	6.33652e-14	1.10729	32982.3	45684.9	39332.4	85565.5	44009.3	34639.2	33995.7	31077.8	37944.4
G3V8T4	DNA damage-binding protein 1	Ddb1	126.941	1.89881e-13	1.10566	6092.33	9837.64	14897.4	16035.8	18898.5	16550.1	19161.4	17042.6	32666.7
Q641Y0	Dolichyl-diphosphooligosaccharide--protein glycosyltransferase 48 kDa subunit	Ddost	48.8957	3.57408e-16	1.11464	59858.1	64728.8	62866.9	60951.1	50096.7	65907.7	42198.4	52927.6	49259.4
P80254	D-dopachrome decarboxylase	Ddt	13.1333	7.64766e-18	1.12021	88329.8	97920.7	66727.4	125524	100443	134881	111625	87876.8	116493
Q641Y8	ATP-dependent RNA helicase DDX1	Ddx1	82.4971	1.46512e-10	1.09482	17559.9	17190.8	43547	21858.7	19694.1	16825.3	17733.1	80858.3	17209.8
A0A096MIX2	DEAD (Asp-Glu-Ala-Asp) box polypeptide 17, isoform CRA_a	Ddx17	72.6448	8.24588e-13	1.10343	12851.2	10624.6	9556.14	18008	16382.8	16908.9	10863	16754.2	8631.93
A0A0G2JUH2	DEAD-box helicase 19B	Ddx19a	54.2492	0.00813247	0.997413	16182.6	16626.9	26036.6	10470.5	5696	7403.94	12827.3	4055.08	24901.3
A0A0G2K9N3	DEAD (Asp-Glu-Ala-Asp) box polypeptide 3	Ddx3	73.0335	0.0064854	1.00103	2922.86	2926.31	5616.4	1124.6	5005.48	2402.17	8836.56	4048.35	1133.5
Q63413	Spliceosome RNA helicase Ddx39b	Ddx39b	49.0354	3.54745e-17	1.11788	25738.9	30589.5	26943	43261.9	28580.5	27872.2	23567.5	36792.5	29953.3
A0A0G2K719	DEAD-box helicase 3, X-linked	Ddx3x	73.1454	8.458e-18	1.12005	43746.6	42276.3	48622.8	38515.3	46965.2	47223.8	40596.8	28407.6	31696.7
D4A031	DEAD (Asp-Glu-Ala-Asp) box polypeptide 42 (Predicted)	Ddx42	102.067	0.00567298	1.00321	4592.41	3889.23	5266.78	6034.55	4858.97	4844.86	2925.52	3609.42	1978.35
Q6AYI1	DEAD (Asp-Glu-Ala-Asp) box polypeptide 5	Ddx5	69.2391	9.55107e-09	1.08681	8105.02	7404.9	5395.5	14966.5	6663.29	5627.51	6509.27	8739.28	10207.6
D3ZD73	DEAD-box helicase 6	Ddx6	54.2446	4.74002e-15	1.11102	9467.03	7659.22	5675.64	8909.09	4156.3	3675.8	7771.39	3480.31	19936.6
G3V734	2,4-dienoyl CoA reductase 1, mitochondrial, isoform CRA_a	Decr1	36.1327	4.38472e-12	1.10076	20712	30043.4	20126.7	30046.7	47968.6	42640.1	27890.5	26502.9	15119.8
Q6AXS3	Protein DEK	Dek	42.8922	0.00326589	1.01281	2327.14	9883.8	4487.87	17601.6	15247.5	3259.48	10766.9	10562.9	3246.67
D3ZU54	Density-regulated protein	Denr	21.8247	0.000366052	1.05207	22140.6	30813.3	21004.5	10293.3	15965.9	13825.4	2661.28	14511.6	12233.7
Q6P725	Desmin	Des	53.4227	1.8669e-18	1.12259	1.98913e+06	2214471	2.70135e+06	2.37661e+06	2.21497e+06	2542270	1.6809e+06	1.91916e+06	1.68659e+06
A0A0G2K478	Deoxyguanosine kinase	Dguok	32.1457	0.000196175	1.05613	8244.81	2073.33	3813.54	2915.32	11619.4	8161.01	9711.66	9084.93	7705.25
Q8VID1	Dehydrogenase/reductase SDR family member 4	Dhrs4	29.8218	0.00131111	1.03616	9468.61	7682.77	7615.25	8436.74	10162.1	6784.29	3856.23	5708.44	5064.1
D4A0T8	Dehydrogenase/reductase 7	Dhrs7	38.4938	0.0024313	1.01878	5749.2	10036.4	8221.57	7871.24	9489.93	3008.78	7662.6	4386.39	11511.1
D3ZGP9	Dehydrogenase/reductase 7C	Dhrs7c	34.3664	5.29609e-16	1.11409	21165.2	25326.1	15483.4	9197.57	13553.9	35439.5	59448.3	34984.6	56406.1
D3ZD97	DEAH (Asp-Glu-Ala-His) box polypeptide 15 (Predicted), isoform CRA_b	Dhx15	90.9769	0.00024509	1.05477	4903.54	7210.29	4930.85	12239.2	3763.76	5347.87	9559.64	5248.61	7701.47
D4A9D6	DEAH (Asp-Glu-Ala-His) box polypeptide 9 (Predicted)	Dhx9	131.731	3.85152e-06	1.07196	9577.62	4754.76	4445.28	12013.2	5680.5	9376.81	9092.45	7479.27	6453.84
F1M775	Protein diaphanous homolog 1	Diaph1	#VALUE!	0.00320849	1.01317	2383.74	5442.52	5810.31	6677.03	8852.48	2353.83	2488.77	3233.9	3131.48
P40615	H/ACA ribonucleoprotein complex subunit DKC1	Dkc1	56.6151	0.000939986	1.04256	5190.12	5481.06	4480.02	4949.71	3547.14	3808.14	4184.79	3856.65	3445.61
P08461	Dihydrolipoyllysine-residue acetyltransferase component of pyruvate dehydrogenase complex, mitochondrial	Dlat	67.1658	1.17364e-16	1.11621	348848	268202	394046	176357	342311	237452	293564	302464	263180
Q6P6R2	Dihydrolipoyl dehydrogenase, mitochondrial	Dld	54.0381	3.29241e-20	1.13024	89888.3	70439	64646.9	68592.6	122016	79802.1	91994.1	88881.9	127983
G3V6P2	Dihydrolipoamide S-succinyltransferase (E2 component of 2-oxo-glutarate complex), isoform CRA_a	Dlst	48.8993	1.18985e-16	1.11619	347314	255689	431677	202724	453672	272049	281979	365674	283507
P11530	Dystrophin	Dmd	425.828	1.82708e-17	1.11881	44103.8	28474.5	56257.5	34164.1	51928.2	51078.3	59269.5	41389	51763.8
Q5M9H7	DnaJ (Hsp40) homolog, subfamily A, member 2	Dnaja2	45.7456	6.82904e-12	1.10003	4180.29	20226.9	23940.6	24583.8	27588.2	23676.8	26138.2	24933.3	28051.7
A0A0G2K4Y1	DnaJ heat shock protein family (Hsp40) member A3	Dnaja3	49.4161	0.000385782	1.05168	19586.1	10339.7	5683.56	6913.77	35173.8	16296.9	1730.1	28036.2	12006.7
Q4QR73	DnaJ (Hsp40) homolog, subfamily A, member 4	Dnaja4	61.8761	0.001041	1.04095	4444.71	5583.02	5402.31	5734.34	13933	3314.28	8204.39	4971.95	7184.27
B0K030	DnaJ (Hsp40) homolog, subfamily B, member 1 (Predicted), isoform CRA_b	Dnajb1	38.1472	3.85927e-06	1.07195	6013.27	6971.53	12556.2	5725.9	12014	8901.71	7662.2	10651.4	7007.31
Q6TUG0	DnaJ homolog subfamily B member 11	Dnajb11	40.495	0.00270572	1.01655	2212.47	4336.03	4272.27	1345.14	4480.87	4375.78	2394.15	2861.89	2240.85
Q5XIP0	DnaJ (Hsp40) homolog, subfamily B, member 4	Dnajb4	37.822	7.10207e-15	1.11044	19060.1	11873.1	15743.9	19354.3	17518.3	13460	19713.9	13755.2	17132.8
A0A0G2K9H9	DnaJ heat shock protein family (Hsp40) member B5	Dnajb5	47.2611	0.000930881	1.04271	4177.33	2629.97	4289.29	1558.64	4542.71	3825.47	2313.05	3218.65	2868.7
B1WBY5	DnaJ (Hsp40) homolog, subfamily C, member 11	Dnajc11	63.2051	0.00633217	1.00143	4976.89	4111.96	4235.8	1998.57	2469.66	3317.91	2212.34	2547	2759.48
Q9R0T3	DnaJ homolog subfamily C member 3	Dnajc3	57.5611	0.000901705	1.04317	7713.29	7859.42	5798.6	2380.99	4762.17	9619.96	6126.29	5396.22	6221.9
P21575	Dynamin-1	Dnm1	97.2949	1.14444e-10	1.09527	16433	6924.69	9244.41	17167.4	11502.4	13834.8	4630.84	9686.18	3728.72
O35303	Dynamin-1-like protein	Dnm1l	83.9084	3.86006e-14	1.10803	23636.5	18963	27191.1	16514.3	25557.7	17026.7	21122.5	21921	22401.5
A0A0A0MY48	Dynamin-2	Dnm2	97.2543	1.15134e-16	1.11624	41085.4	49621.2	50192.1	57201.2	39371.3	58706.3	38015.2	50416.5	34072.1
Q4V8H5	Aspartyl aminopeptidase	Dnpep	52.5552	4.18492e-19	1.12537	17925.1	16346.8	33008.6	20984	30224.7	30478.9	58728.4	35034.2	27668.5
A0A0G2KAH4	Dedicator of cytokinesis 6	Dock6	236.75	0.00228569	1.02012	5734.15	4483.61	4414.51	1958.81	4637	6547.32	5189.15	2765.35	5135.89
P31430	Dipeptidase 1	Dpep1	45.5221	1.87065e-18	1.12255	22512.6	58010.9	13660.4	3416.15	3801.24	47890	20942.9	52185.7	22227.5
O55096	Dipeptidyl peptidase 3	Dpp3	83.0387	2.31829e-18	1.12216	10458	14220.7	11125	11719.5	12675.3	4755.25	2508.5	8315	17475.2
A0A0G2JTX5	Dipeptidyl peptidase 4	Dpp4	88.1014	2.02762e-05	1.06641	4151.31	2379.9	6520.65	7240.17	3877.71	3501.43	9486.58	4464.61	7110.24
Q9EPB1	Dipeptidyl peptidase 2	Dpp7	55.1143	2.62249e-14	1.10859	51141.5	71221.4	48603.9	120897	74809	72500.9	45635.3	50854.4	47064.7
B2RZ77	Dermatopontin	Dpt	24.203	5.78614e-16	1.11396	211513	379456	584989	555471	810426	404265	344072	438946	355632
P47942	Dihydropyrimidinase-related protein 2	Dpysl2	62.2776	2.13872e-16	1.11537	331132	396067	358880	475851	341488	277917	239858	285802	247443
Q62952	Dihydropyrimidinase-related protein 3	Dpysl3	61.9673	3.65833e-11	1.09723	140702	81895.1	85638.9	82467	63036.9	54089.4	33022.6	29412.6	36569.3
Q5I0F0	Developmentally-regulated GTP-binding protein 1	Drg1	40.5121	1.26901e-07	1.08108	4727.8	3452.18	6056.56	2732.48	4125.36	5248.29	4498.53	3920.81	4610.23
A0A0G2KAI8	Developmentally-regulated GTP-binding protein 2	Drg2	40.5571	0.00264997	1.01698	3517.17	2628.4	7032.35	5468.56	2368.37	2899.31	1284.9	3184.73	2233
Q7M0E3	Destrin	Dstn	18.5336	2.15308e-18	1.1223	44215.9	77559	86345.2	102142	81948.1	71072.5	56825.8	60380.3	58264.2
D4A772	Dystrobrevin	Dtna	70.9265	0.000332552	1.05276	7164.31	5430.1	10388.2	2824.8	5530.44	7050.88	6615.82	7129.24	7323.68
A0A0G2JVM6	Dystrobrevin	Dtnb	69.6499	2.20248e-13	1.10543	30120.9	29550	42114.3	14122.8	24109.2	32373.4	36308.9	27509.5	59148.2
P0C595	Dual specificity phosphatase DUPD1	Dupd1	24.0732	5.69499e-06	1.07074	3588.69	2666.1	7088.37	2045.45	4957.31	3098.24	16078.3	6694.24	13471.8
D3ZRL3	Dual-specificity phosphatase 23	Dusp23	16.5601	1.76937e-05	1.0669	16301.4	13937	34642.8	9274.12	23533.7	17011.3	15942.9	28273.4	14148.7
D3ZRM0	Dual-specificity phosphatase 27, atypical	Dusp27	128.73	1.04901e-11	1.09933	14700.3	3745.08	9474.47	5224.17	3060.67	3805.52	11780.4	3692.16	18720.1
A0A0G2K3I9	Dual specificity protein phosphatase	Dusp3	23.0761	2.37161e-18	1.12211	48055.7	26488.6	20901.4	20070.2	21241.4	39437.1	46031.6	26770.1	50271.6
M0R9X8	Cytoplasmic dynein 1 heavy chain 1	Dync1h1	532.047	2.02716e-12	1.102	36941.1	30474.3	35500.3	32190.1	31268.1	34981.9	34411.3	36918.8	35834.6
D3ZU74	Cytoplasmic dynein 1 intermediate chain 2	Dync1i2	68.3632	1.11597e-05	1.06852	3194.46	4882.26	8208.19	4778.64	6203.03	5121.57	4631.26	5219.18	7182.09
G3V7G0	Cytoplasmic dynein 1 light intermediate chain 1	Dync1li1	56.6703	0.000176294	1.05674	2452.25	10264.1	14435.8	9253.35	12786	15375.7	13549.5	15958.3	15060.9
A0A096MKA1	Cytoplasmic dynein 1 light intermediate chain 2 (Fragment)	Dync1li2	29.3249	0.00388758	1.00963	9050.74	2648.89	6931.42	7541.75	4627.95	9690.1	6895.64	9531.5	7425.38
Q78P75	Dynein light chain 2, cytoplasmic	Dynll2	10.3498	5.71658e-14	1.10745	6334.85	3044.74	5153.25	22481.9	4179.36	7401.11	33214.7	4034.83	33906.4
P62628	Dynein light chain roadblock-type 1	Dynlrb1	10.9897	1.54678e-13	1.10596	11763.5	12819.5	5595.18	9701.53	12145.7	8313.24	4512.7	4352.92	11425.2
A0A0G2K7B6	Dysferlin	Dysf	242.462	1.95623e-12	1.10206	19733.3	17823.3	32366.8	14451.9	19749.1	27638.7	24536.3	23562.7	24966.3
Q62651	Delta(3,5)-Delta(2,4)-dienoyl-CoA isomerase, mitochondrial	Ech1	36.1717	6.74841e-10	1.09205	19113.8	19970.4	14055.8	21800	30828.6	23307.3	16717.9	19435.2	24232.1
P14604	Enoyl-CoA hydratase, mitochondrial	Echs1	31.5164	1.46654e-16	1.11588	71252.4	125160	95595.8	71623.1	133714	98308.2	62793.8	98608.1	57799.4
P23965	Enoyl-CoA delta isomerase 1, mitochondrial	Eci1	32.2544	1.54994e-15	1.11259	63469.5	52144	40914.8	41767.8	67443.8	35622.8	42285.5	39320.1	38594.3
Q5XIC0	Enoyl-CoA delta isomerase 2, mitochondrial	Eci2	43.0214	4.52831e-05	1.06326	4504.67	5447.89	7938.6	14124.2	25519.2	17708.3	15765.6	13533	12755.9
Q62894	Extracellular matrix protein 1	Ecm1	63.2486	1.20098e-16	1.11617	148637	187988	190975	186232	177189	118172	90122.1	126863	80998.5
F1M446	Ecm29 proteasome adaptor and scaffold	Ecpas	203.921	0.00118877	1.03844	5560.05	3285.47	8349.97	1383.58	5267.43	8494.57	6355.72	8445.1	6115.78
A0A0G2K051	Early endosome antigen 1	Eea1	165.408	0.0014776	1.03255	3145.71	3791.11	4536.56	6310.36	5275.22	4889.35	5909.86	5029.73	4512.1
P62632	Elongation factor 1-alpha 2	Eef1a2	50.4542	2.90068e-18	1.12178	234694	215384	218188	143935	254877	273853	307579	207766	290387
B5DEN5	Eukaryotic translation elongation factor 1 beta 2	Eef1b2	24.6757	5.14751e-14	1.1076	69975.5	77193.4	73135.7	84273.8	76185.2	118272	63675.2	74814.8	76776.4
Q68FR9	Elongation factor 1-delta	Eef1d	31.3301	2.31953e-17	1.11846	169973	126201	172751	144147	131420	195148	152355	143311	149941
Q68FR6	Elongation factor 1-gamma	Eef1g	50.0608	1.73829e-16	1.11566	30712.5	68944.3	72228.9	288020	486044	396658	392941	342270	71885.5
P05197	Elongation factor 2	Eef2	95.284	1.37096e-17	1.11926	255473	281304	335280	264036	314005	342194	258327	294015	248107
Q4FZY0	EF-hand domain-containing protein D2	Efhd2	26.7592	1.79811e-15	1.11238	14385.4	4921.01	20411.4	23861.2	18770.3	20798.4	18790.4	15888.7	11495.8
F1LM66	Elongation factor Tu GTP-binding domain-containing 2	Eftud2	109.347	8.76032e-19	1.12387	212516	217254	219689	190389	204859	232876	201124	224976	181297
G3V6K6	Receptor protein-tyrosine kinase	Egfr	134.896	1.66628e-08	1.08565	4456.68	5978.45	5278.47	12982.8	8536.72	4054.88	4436.62	3360.85	9582.09
A0A0G2K6R8	EH domain-binding protein 1-like 1	Ehbp1l1	182.516	0.00719663	0.999361	3375.93	1731.84	6818.69	1541.29	3523.88	4810.64	4583.17	4514.29	5071.54
Q641Z6	EH domain-containing protein 1	Ehd1	60.6028	1.28259e-13	1.10624	36533.4	54592.4	39969.2	27433.1	13861.6	43684.4	47502.4	67123.2	51744.7
Q4V8H8	EH domain-containing protein 2	Ehd2	61.2375	5.87947e-18	1.12061	338079	457606	316611	333563	271510	350855	365284	353562	362881
Q8R491	EH domain-containing protein 3	Ehd3	60.7911	3.34282e-09	1.08896	14852.5	4206.93	7015.42	3825.14	4089.93	15029.5	14919.5	15578.9	15116
Q8R3Z7	EH-domain-containing 4	Ehd4	61.4676	4.18015e-08	1.08365	27301.8	19624.9	21939.8	27550.5	13999.9	26976.9	28006.2	26048.5	25988.8
B0K008	Eukaryotic translation initiation factor 1	Eif1	12.7465	0.00364578	1.01079	7867.52	2937.23	7671.24	2404.32	3007.99	3849.36	1727.92	4291.57	6560.77
P70541	Translation initiation factor eIF-2B subunit gamma	Eif2b3	50.4355	0.000275537	1.05403	3645.19	4460.87	3739.44	3362.6	5787.79	4914.03	4462.63	8101.09	4711.92
Q64350	Translation initiation factor eIF-2B subunit epsilon	Eif2b5	80.2065	0.0053928	1.00401	3795.39	4200.73	6366.31	2833.89	3270.02	4264.68	1133.23	5162.66	3104.01
P68101	Eukaryotic translation initiation factor 2 subunit 1	Eif2s1	36.1082	4.89861e-12	1.10058	31486.8	31844.5	37959.7	29911.6	35241.3	42219.8	28117.9	35069.1	26236.4
Q6P685	Eukaryotic translation initiation factor 2 subunit beta	Eif2s2	38.2433	8.04182e-12	1.09977	3115.78	12236.6	5437.54	9688.08	12369.1	10656	11651	12476.6	7043.4
C9WPN6	Eukaryotic translation initiation factor 2 subunit 3, Y-linked	Eif2s3y	51.1536	2.39821e-08	1.08486	13690.1	21905.4	21463.6	22348.8	12462	11734.9	111719	4650.42	9538.86
Q1JU68	Eukaryotic translation initiation factor 3 subunit A	Eif3a	163.196	2.83501e-11	1.09767	18504.6	30957.9	15765.1	27928.7	28729.7	23816.6	30639.6	28871.5	16622.2
Q4G061	Eukaryotic translation initiation factor 3 subunit B	Eif3b	90.9108	1.97967e-10	1.09429	6520.44	8606.73	9012.3	8176.11	9771.26	10309.7	7765.42	9014.05	8059.7
B5DFC8	Eukaryotic translation initiation factor 3 subunit C	Eif3c	105.435	2.33469e-11	1.098	4393.71	5948.59	3768.44	6611.37	4722.38	6046.58	7630.14	5749.88	10501.6
Q6AYK8	Eukaryotic translation initiation factor 3 subunit D	Eif3d	63.9887	1.78785e-14	1.10913	5933.37	6171.24	7014.08	6125.1	9130.02	7015.01	4961.35	8580.95	4983.51
D4AC36	Eukaryotic translation initiation factor 3 subunit F	Eif3f	37.9972	4.77391e-05	1.06303	9938.92	11822.2	5264.55	11275.5	9321.3	13832	10793	11776.8	8757.54
Q5RK09	Eukaryotic translation initiation factor 3 subunit G	Eif3g	35.651	0.00376344	1.01022	2582.8	5783.39	5241.95	2111.34	4033.5	8138.31	5600.09	6151.06	4765.52
A0A0G2JU77	Eukaryotic translation initiation factor 3 subunit K	Eif3k	24.7923	1.14371e-16	1.11625	1837.17	3677.75	4060.85	3027.1	3729.01	2421.71	3328.89	2772.39	4284.39
G3V7G9	Eukaryotic translation initiation factor 3, subunit 6 interacting protein	Eif3l	45.0822	0.000122829	1.05866	2313.27	3522.58	4583.63	1577.45	4147.1	2691.36	2306.84	2561.5	2046.48
D3ZAZ0	Eukaryotic translation initiation factor 3 subunit M	Eif3m	42.517	0.0042647	1.00799	3502.87	2677.53	7317.69	4443.52	4374.67	4670.71	1171.34	3954.27	1621.9
Q6P3V8	Eukaryotic translation initiation factor 4A1	Eif4a1	46.1539	9.66068e-13	1.10317	15687.6	15402.8	10788.8	23674.9	13699.1	21793.2	14432.2	15197.2	15388.4
Q5RKI1	Eukaryotic initiation factor 4A-II	Eif4a2	46.4023	3.62553e-17	1.11784	132785	118596	109823	113989	103481	123873	151798	82906.8	124205
Q3B8Q2	Eukaryotic initiation factor 4A-III	Eif4a3	46.841	0.00132107	1.03594	8840.5	3667.31	5286.15	18931.9	4910.01	2989.81	8908.5	3308.42	7451.2
Q5RKG9	Eukaryotic translation initiation factor 4B	Eif4b	69.0641	5.88678e-09	1.08782	14221.9	19583.7	31610.8	35495.9	38977.6	40556.2	31156.4	37676.4	50904.6
A0A1W2Q627	Eukaryotic translation initiation factor 4E	Eif4e	25.1483	0.00132161	1.03592	3246.52	2373.32	6227.16	17433.1	6644.83	3109.21	1544.65	5309.12	21386.7
D3ZU13	Eukaryotic translation initiation factor 4 gamma, 1	Eif4g1	175.705	5.01561e-11	1.09669	12933.8	5470.21	5932.71	12132.1	9964.76	12999.6	16004.6	12325.6	18420.2
F1LN59	Eukaryotic translation initiation factor 4, gamma 2	Eif4g2	102.115	0.000313361	1.05318	3301.16	2467.49	6613.7	3208.62	3278.77	3025.15	4591.42	4705.83	4833.31
Q5XI72	Eukaryotic translation initiation factor 4H	Eif4h	27.324	1.86274e-07	1.08016	13324.7	14549.7	25465.7	21582.3	20803.1	19875.2	12167.8	19338.7	18597
Q07205	Eukaryotic translation initiation factor 5	Eif5	48.9544	0.000857501	1.04388	4106.17	2634.4	5038.21	5878.48	3966.36	3552.93	3850.81	3469.8	3146.48
Q3T1J1	Eukaryotic translation initiation factor 5A-1	Eif5a	16.8322	1.03357e-13	1.10657	16551.6	13332	9547.45	16639.8	6715.46	13034.4	19726	9746.4	14683.5
A0A0G2K110	Eukaryotic translation initiation factor 6	Eif6	26.7273	9.17539e-14	1.10674	46790.2	54971.6	461659	21106	26195.1	30400.1	15815.7	483856	40135.8
B5DF91	ELAV-like protein 1	Elavl1	36.169	2.68137e-12	1.10155	30698.6	33559.9	29334.9	39076.6	34617.6	37117.1	25210.3	33647.1	27305.9
D3ZY46	Engulfment and cell motility 1	Elmo1	83.9356	0.00347114	1.01169	2287.69	2970.08	3886	1461.36	4085.74	3891.27	2517.23	3236.75	2503.42
P62870	Elongin-B	Elob	13.1699	1.01991e-07	1.08161	11488	12236.6	18046.8	4917.06	7744.03	5848.67	6318.13	20305.7	16778
P83941	Elongin-C	Eloc	12.4732	0.00193856	1.02424	3255.87	6700.39	8648.61	9661.58	7389.85	4216.99	11076.7	11834.5	15293.9
D4A994	ER membrane protein complex subunit 1	Emc1	111.185	0.00168819	1.02827	3044.9	6899.57	4980.67	1943.05	4505.91	5859.43	2440.77	3637.34	2116.23
A0A0A0MXU4	ER membrane protein complex subunit 2	Emc2	34.5131	0.000769858	1.04522	7939.05	7988.54	8715.82	5824.9	9136.08	7500.99	6659.81	8674.89	8045.74
D4A0W1	ER membrane protein complex subunit 4	Emc4	20.1577	4.64823e-06	1.07139	11281.4	6119.98	3942.74	1229.49	4120.08	5237.72	5523.53	10669.3	2702.84
D3ZQL1	ER membrane protein complex subunit 7	Emc7	26.4406	0.00156998	1.03049	8059.78	3264.67	3330.81	10720.5	4870.36	4032.61	9166.8	3427.69	6752.3
Q6PCU4	Emd protein	Emd	29.5855	2.58983e-05	1.0655	6593.8	11665.6	19703	34250.7	13820.5	31544.4	4605.84	22717.5	4340.73
D3Z9E1	Elastin microfibril interfacer 1	Emilin1	94.5047	6.8676e-09	1.0875	2565.1	2968.45	6743.28	5103.56	3948.93	18758.6	1492.7	10308.1	1902.27
D3ZQ65	Elastin microfibril interfacer 3	Emilin3	82.9857	0.00174306	1.02731	7210.86	4701.89	5950.11	11451.6	8820.52	6240.82	2944.85	5251.77	1893.2
M0RDD8	Echinoderm microtubule-associated protein-like 1	Eml1	86.6435	1.60299e-06	1.07454	11962.1	12284.8	18162.5	10164.1	12952.4	13253.1	17924.6	3255.16	14619.6
Q6P6T4	Echinoderm microtubule-associated protein-like 2	Eml2	70.7107	0.000950664	1.04239	8322.19	3743.11	7031.08	12123.3	3537.76	6915.54	10838.4	6147.91	7484.86
P07323	Gamma-enolase	Eno2	47.1405	1.66333e-18	1.12286	236663	288341	437011	138980	237898	230800	289949	397959	392234
P15429	Beta-enolase	Eno3	47.0139	1.11275e-18	1.12348	9468719	9203875	17523194	3618591	9326330	8873002	10684536	8468312	10935089
Q5PPH0	Enolase-phosphatase E1	Enoph1	28.8747	2.86298e-05	1.06512	2401.76	9364.57	4850.17	5673.22	3840.13	3859.82	3666.64	4183.02	3560.53
P50123	Glutamyl aminopeptidase	Enpep	107.995	0.001488	1.03228	2269.13	5725.14	4627.95	5696.04	4165.28	2866.85	2103.74	3713.65	1842.23
G3V7V4	Ectonucleotide pyrophosphatase/phosphodiesterase family member 1	Enpp1	99.4604	0.00190982	1.02466	3707.13	5755.79	4618.09	6073.1	3406.8	3189.19	2065.01	2433.22	2246.49
P97675	Ectonucleotide pyrophosphatase/phosphodiesterase family member 3	Enpp3	99.0716	7.71909e-11	1.09596	37832.3	42317.5	23587.3	42729.7	32121.2	55205.3	25368.9	33348.8	25430.5
F1M7N2	Ectonucleoside triphosphate diphosphohydrolase 2	Entpd2	60.0188	3.25173e-13	1.10485	20195.3	16796.1	12466	21784	14998.5	13079.1	8546.8	7407.06	9535.22
A0A0G2K161	Erythrocyte membrane protein band 4.1	Epb41	96.855	8.86163e-18	1.11994	24558.9	29352.2	28441.2	14453	27413.1	27134.8	29441.3	39835.3	44095.5
D3ZM69	Erythrocyte membrane protein band 4.1-like 2	Epb41l2	110.711	2.54172e-14	1.10863	19096.2	27247.6	15790.2	38426.8	30436.5	28059.4	6820.86	4006.65	23072.7
B5DF57	Erythrocyte membrane protein band 4.2	Epb42	76.5013	0.0017982	1.0264	4530.28	6571.52	5251.19	2328.75	3679.8	3722.58	1921.24	4381.86	2510.91
M0RDA4	EPH receptor B4	Ephb4	108.728	0.00374501	1.01031	2011.74	3941.15	3891.13	1448.87	4063.7	5167.55	2669.04	3156.27	846.898
P07687	Epoxide hydrolase 1	Ephx1	52.5816	0.000135093	1.05817	5266.6	6366.61	3779.49	6857.18	4427.87	4163.34	6846.73	4329.26	7176.47
Q91XQ2	Laforin	Epm2a	37.1435	5.70121e-11	1.09647	25595.3	20884.8	37994.8	13832.5	27393.1	29937.5	29624.6	28044.5	22457.7
A0A0G2JZI2	Glutamyl-prolyl-tRNA synthetase	Eprs	169.861	3.08194e-10	1.09349	14683.7	23570.7	24207.4	8569.57	7547.56	22430	20753.1	16661.7	20459.6
E9PSY8	Epidermal growth factor receptor pathway substrate 15	Eps15	98.7937	1.06513e-06	1.07568	8812.53	10662.8	9348.57	12385.8	8748.24	10599.3	9997.64	13703.2	8303
D3ZJR1	Epidermal growth factor receptor pathway substrate 15-like 1	Eps15l1	99.4869	5.9207e-16	1.11393	17966.5	18880.5	26085.5	17864.2	17675.4	22417.4	6399.76	8682	7320.11
A0A0G2K2Y3	Aminopeptidase	Erap1	100.746	3.60687e-08	1.08397	8206.82	10418.2	9734.1	9109.78	7121.5	9043.05	9481.55	8785.87	6551.67
A0A0G2JYT1	ELKS/Rab6-interacting/CAST family member 1	Erc1	128.319	2.63906e-11	1.09779	24797.5	26320.8	37961.7	14206.4	25758.9	31081.3	28960.4	32151.4	47477.3
F1LU48	Endoplasmic reticulum-golgi intermediate compartment 1	Ergic1	35.0111	0.00114451	1.03924	3209.45	6824.44	8557.67	5366.92	5687.35	5278.39	1975.23	6774.57	2343.3
B5DEH2	Erlin-2	Erlin2	37.7104	9.77068e-08	1.08171	11273.7	22393.5	16368.1	8005.08	11230.6	21480.8	21777.2	13347.9	13717.4
P52555	Endoplasmic reticulum resident protein 29	Erp29	28.5748	2.40464e-16	1.1152	59554.1	60620.4	4986.18	44239.2	54886	47046.7	17734.2	22691.5	34034.1
Q5VLR5	BWK4	Erp44	46.8781	9.0609e-12	1.09957	17660.6	19415.5	9978.59	22607.4	13118.4	14231.7	15736.1	11897.9	15820.7
A0A0G2JZL9	Endothelial cell-selective adhesion molecule	Esam	39.9458	0.000813968	1.04456	8275.63	2343.2	6149.8	7998.23	6558.54	3069.69	1567.27	5379.11	1490.35
B0BNE5	S-formylglutathione hydrolase	Esd	31.3637	2.67483e-12	1.10155	85267.4	98303.9	111258	78718	127127	115168	100165	149738	99468
D3ZDT7	Extra spindle pole bodies-like 1, separase	Espl1	231.615	6.21872e-10	1.0922	39468.2	36933.2	54936.4	23758.4	58275.4	32838.8	40945.4	39746.2	46593.8
Q9Z1X1	Extended synaptotagmin-1	Esyt1	121.159	8.59238e-15	1.11017	25801.8	32295.5	22747.7	30024.2	19895.7	32056.7	33828	31719.3	30284.5
D3ZJ32	Extended synaptotagmin 2	Esyt2	93.9509	7.81453e-07	1.07651	9724.01	7898.38	5182.82	13467	7218.22	9401.02	9611.23	4872.49	9390.05
Q5U2Q7	Eukaryotic peptide chain release factor subunit 1	Etf1	49.0309	7.17829e-12	1.09995	5372.18	6342.81	8011.77	7660.7	7181.44	9812.18	6024.57	7218.3	8919.12
P13803	Electron transfer flavoprotein subunit alpha, mitochondrial	Etfa	34.9514	5.11441e-18	1.12083	86433.3	72898	85037.4	63009.4	170414	89007.6	65694.8	95729.4	69125.4
Q68FU3	Electron transfer flavoprotein subunit beta	Etfb	27.6874	1.41069e-19	1.12704	136284	113072	132533	101219	179941	111433	111189	113054	101379
Q66HF3	Electron transfer flavoprotein-ubiquinone oxidoreductase, mitochondrial	Etfdh	68.1641	3.34466e-08	1.08414	33503.8	8395.82	35796.3	22101.4	50264.7	31371.8	31359	11276.9	31906.6
B0BNJ4	ETHE1, persulfide dioxygenase	Ethe1	27.6767	0.00134058	1.03556	14500.4	3461.98	5122.3	11347.7	13717.8	17798	8905.62	22160.3	25318.2
M0R5H1	Enhancer trap locus 4	Etl4	214.658	0.00438542	1.0075	2666.49	3400.64	3948.84	1847.57	6306.11	3088.03	2400.42	2741.26	2830.19
A0A0G2K890	Ezrin	Ezr	69.2876	0.00210325	1.02207	3948.93	3471.02	6994.89	2434.72	3710.66	3307.8	1277.98	4348.09	1461.22
Q9JHY1	Junctional adhesion molecule A	F11r	32.3697	0.00118479	1.03851	3203.65	10746.2	6477.13	6034.34	5012.9	6388.53	2632.72	7444.39	4556.82
A0A0H2UI19	Coagulation factor XII	F12	66.7178	0.00245616	1.01854	4102.09	5234.62	4937.29	20984.6	7986.88	3857.42	3821.2	10879.3	2154.81
G3V811	Coagulation factor XIII A chain	F13a1	83.0541	1.13439e-16	1.11627	99247.3	122151	94810.1	107969	117676	87795.1	80747.1	165707	83694
G3V843	Prothrombin	F2	70.3857	2.28104e-13	1.10538	68250.2	82031.8	65147.6	108374	77266.9	60089.2	59925.1	59316.8	51789.2
P16296	Coagulation factor IX	F9	51.8085	0.00479749	1.00595	1816.19	40446.2	21035.6	42071.8	27063.5	18183.5	20846.1	45700	2923.66
P07483	Fatty acid-binding protein, heart	Fabp3	14.7747	7.51592e-17	1.11682	729330	354725	497983	859782	1.79482e+06	755883	407447	423591	416217
A0A0G2K586	Fatty acid-binding protein, adipocyte	Fabp4	16.421	8.31409e-19	1.12399	2.42265e+06	4.22959e+06	2332968	1.2514e+06	1.09264e+06	2822815	2.90899e+06	3448197	2914913
P55053	Fatty acid-binding protein 5	Fabp5	15.0594	3.17103e-07	1.07883	29381	34519.8	36865.8	21716.8	21257	39324.4	29750.4	30490.7	28982.3
F1LSQ0	FAS-associated factor 1	Faf1	69.7224	0.00046478	1.05022	7910.11	10975.4	7075.64	2366.71	2763.85	3543.51	1331.39	4644.06	7416.54
P25093	Fumarylacetoacetase	Fah	45.9755	3.62182e-12	1.10107	10133.4	21046.3	4293.8	9516.49	5035.25	15142.6	4101.52	5748.59	4571.5
Q6AYQ8	Acylpyruvase FAHD1, mitochondrial	Fahd1	24.4804	0.000876299	1.04359	7706.27	4547.98	4403.37	6772.63	4716.03	3577.19	3460.82	3827.78	3948.82
B2RYW9	Fumarylacetoacetate hydrolase domain-containing protein 2	Fahd2	34.5813	1.94034e-08	1.08532	33417.5	16633	9891.82	16075.1	22196.9	24056.6	18934.9	26208.2	20052.8
D4A777	Family with sequence similarity 114, member A1	Fam114a1	60.7574	9.93267e-07	1.07587	18566.6	18952.4	11965.6	22458.4	9461.82	6754.13	7451.65	12432.5	10868.2
D4AE31	Family with sequence similarity 126, member A	Fam126a	57.1549	1.96085e-06	1.07397	2649.97	27151.4	52047.1	1337.17	4455.29	24517.6	36610.3	45294.5	30885
Q5XIJ4	Protein FAM210A	Fam210a	31.4744	0.00540316	1.00398	3261.9	2384.61	6256.15	2061.94	13201.5	4462.73	5538.06	5283.34	1422.58
B2GUZ9	Fam49b protein	Fam49b	36.776	3.85487e-05	1.06392	2015.45	13192	4124.17	7825.34	4777.66	3149.94	17078	4045.74	12822.6
Q5FWT1	Protein FAM98A	Fam98a	55.0704	2.95425e-07	1.07902	7461.25	6287.34	4412.41	4686.32	4386.67	4073.36	2748.31	3779.03	5691.17
Q505J8	Phenylalanine--tRNA ligase alpha subunit	Farsa	57.7199	0.000516539	1.0493	3810.46	3976	5317.84	2635.19	4807.76	7059.49	4174	7370.75	3256.43
Q68FT7	Phenylalanyl-tRNA synthetase subunit beta	Farsb	65.6513	3.10661e-16	1.11484	15598	17078	25680.8	14450.1	21667.2	19233.5	14732.6	27637	14126.8
P12785	Fatty acid synthase	Fasn	272.65	3.76422e-17	1.11779	15648.3	36416.3	16855.9	8184.05	4765.49	16936.5	28177.5	32909.4	25372.6
P62864	40S ribosomal protein S30	Fau	6.64785	2.2249e-12	1.10185	105061	88861.1	64601.5	90007.1	145063	128056	52714.3	94559.6	132739
P22509	rRNA 2'-O-methyltransferase fibrillarin	Fbl	34.2217	3.30689e-07	1.07873	2098.73	3199.38	4422.15	6197.14	4383.22	15816.6	1908.1	4047.3	11304.3
D3ZQ25	Fibulin-1	Fbln1	78.0717	2.47754e-12	1.10167	9133.44	13963.7	9629.73	18679.3	25789.3	7001.77	6570.08	6798.55	5882.67
G3V6X1	Fibulin 2	Fbln2	131.302	2.86883e-08	1.08448	12392.7	10181	14895.8	9648.62	7550.36	8319.93	6327.8	8808.24	7515.91
Q9WVH8	Fibulin-5	Fbln5	50.1604	2.45663e-15	1.11193	12787.1	14965.8	8037.35	24118.2	11886.3	14336.1	15415.7	7037.53	15121.4
D3ZSY7	Fibulin 7	Fbln7	47.7121	7.04378e-10	1.09197	3073.65	4621.03	4546.7	12419.6	5470.95	5140.82	2645.61	2691.6	3063.78
G3V9M6	Fibrillin 1	Fbn1	311.953	1.27616e-17	1.11937	698593	552658	987978	774839	676887	774637	660071	1.36683e+06	616509
Q9Z1N1	Fructose-1,6-bisphosphatase isozyme 2	Fbp2	36.8873	3.34132e-17	1.11795	33239.4	46260.4	62243	7306.05	26114.2	33882.5	82416.4	65603.2	77125.5
D3ZJF8	Fc fragment of IgG-binding protein	Fcgbp	275.163	5.94076e-19	1.12459	375786	381929	477932	481372	466970	396119	699039	618035	537960
A0A0G2JXT3	Farnesyl pyrophosphate synthase	Fdps	48.6588	0.00157	1.03048	3421.93	2502.08	6557.59	2173.52	2552.59	14804.6	1454.49	5029.16	11664.8
D3ZBM3	Ferrochelatase	Fech	47.5517	0.000688482	1.04653	8081.94	10801.7	5397.22	6247.54	3911.4	7934.31	10581.4	8198.76	7323.84
A0A0G2JWC7	Fermitin family member 2	Fermt2	79.6236	7.62701e-14	1.10701	17517.8	30293.6	41186.9	28862.8	27643.4	28948.5	26361	27309.1	66682.8
Q6IRS6	Fetub protein	Fetub	43.1694	3.11857e-17	1.11806	274411	357189	306969	332099	396782	164509	239823	309765	242818
Q7TQ70	Ac1873	Fga	86.6569	1.91649e-18	1.12252	241459	319505	303979	327707	299371	446419	217670	275407	212192
P14480	Fibrinogen beta chain	Fgb	54.2352	6.54092e-19	1.12447	182328	272994	206849	497700	378482	395701	224752	222539	220045
F1LTE6	FYVE, RhoGEF and PH domain-containing 5	Fgd5	167.193	0.00260354	1.01734	11261.3	4434.67	4367.36	11713	4585.22	13962.3	8906.97	2796.64	3037.22
P02680	Fibrinogen gamma chain	Fgg	50.6327	3.5193e-16	1.11466	136456	181132	169361	332660	260691	250405	167965	147485	160049
G3V7P2	Fibrinogen-like 2	Fgl2	48.6556	0.00131928	1.036	7389.75	7811.56	8136.57	8293.5	10071.6	3382.05	2591.72	3560.58	4169.06
P14408	Fumarate hydratase, mitochondrial	Fh	54.4648	7.51348e-17	1.11682	68305.6	53372.1	77972.2	42893.1	123201	53187.2	58830.1	87258	58639
Q6P792	Four and a half LIM domains 1	Fhl1	33.5786	1.32133e-16	1.11603	516197	393556	571501	829768	2644663	983531	404254	644637	340644
D3ZPF0	Four and a half LIM domains 3	Fhl3	31.7675	4.07771e-14	1.10795	22841.9	19635.5	49929.2	3829.42	29845.4	18232.5	20737.2	25981.9	11053.7
A0A0G2JZ38	Formin homology 2 domain-containing 1	Fhod1	126.467	2.4344e-10	1.09392	24663	18977	36250	8271.38	25134.6	19522.9	28670.7	30621.5	18452
P84817	Mitochondrial fission 1 protein	Fis1	16.9946	1.17261e-11	1.09915	29345.3	30400.1	47043.9	17942.7	39578.6	32157.9	24396.4	33426.8	26236.6
D3ZIQ3	Fat storage-inducing transmembrane protein 1	Fitm1	32.2621	0.000276989	1.054	2307.42	2721.42	11439.7	3809.31	3483.33	8391.76	18779.8	10695.6	24006
Q5U2V1	Peptidylprolyl isomerase	Fkbp10	64.7867	2.17778e-09	1.08981	5913.39	16031	9310.02	32898.2	9775.92	18031.1	8092.52	5279.56	10228.3
Q62658	Peptidyl-prolyl cis-trans isomerase FKBP1A	Fkbp1a	11.9226	2.53784e-15	1.11189	32369.9	26149.9	39699.4	19523.2	29119.6	39159	37237.8	30096.4	35506
D3ZZR9	Peptidylprolyl isomerase	Fkbp2	15.388	0.000162395	1.05719	30544.7	32866.1	6971.43	33623.8	6801.67	27104.9	23327.4	31286.1	19516.6
G3V6L9	Peptidylprolyl isomerase	Fkbp3	25.1788	5.49568e-14	1.10751	93140.8	70973.9	86484.2	69775.2	86334.2	84565.8	98471.1	100762	115946
Q5U2T9	Peptidylprolyl isomerase	Fkbp5	50.965	2.54488e-06	1.07321	6761.89	5765.15	5616.78	5098.84	7090.7	3457.45	5907.24	5482.25	1941.88
D3Z9M5	Peptidylprolyl isomerase	Fkbp7	24.8182	0.00633217	1.00143	2285.99	19155.2	4411.71	31120.4	13150.9	17394.1	2306.37	2767.19	2118.71
Q66H94	Peptidyl-prolyl cis-trans isomerase FKBP9	Fkbp9	63.1265	0.00182467	1.02596	9274.12	27196.7	5508.27	40522.9	10611.1	14982	1848.86	3048.26	7685.68
Q5RKI5	FLII, actin-remodeling protein	Flii	144.857	3.25697e-05	1.0646	4068.52	3537.03	4254.4	3417.78	5048.25	6770.7	10542.7	6216.66	12364.1
C0JPT7	Filamin A	Flna	280.495	3.62905e-20	1.12981	171587	290411	283444	262988	219474	261102	208883	185271	196878
A0A0G2JXT8	Filamin B	Flnb	277.844	1.48188e-12	1.1025	30968.3	43041.9	41595.5	52974.4	35618.5	36335.5	27549.9	37249.5	30260.6
A0A0H2UHR7	Filamin-C	Flnc	287.301	1.25736e-19	1.12723	238201	138021	289681	144812	464610	311672	163956	221821	173254
Q9Z1E1	Flotillin-1	Flot1	47.4994	8.84187e-10	1.09154	16396.3	17379.2	5487.02	14932.2	9124.19	14340.4	9993.54	4917.37	13369.2
A0A0G2JXA8	Flotillin 2, isoform CRA_d	Flot2	41.659	3.02055e-05	1.0649	7031.29	6145.26	6681.85	10459.8	6438.92	6150.49	6741.77	3725.49	8306.35
P36365	Dimethylaniline monooxygenase [N-oxide-forming] 1	Fmo1	59.8253	0.00662319	1.00067	42584.7	5841.15	6127.96	4944.79	55554.4	60044.7	7148.2	2639.95	13042.5
A0A0G2JSI0	Dimethylaniline monooxygenase [N-oxide-forming]	Fmo3	59.9763	0.00309414	1.01388	1924.07	3815.84	3817.14	8592.46	7371.38	3581.52	14203.4	3106.12	2566.2
G3V6E7	Fibromodulin	Fmod	43.1338	3.64267e-16	1.1146	7666020	12608119	9589575	8638268	12094994	5705572	4.8543e+06	10223481	5125043
A0A096P6L8	Fibronectin	Fn1	272.446	2.08308e-18	1.12236	805832	870255	521820	1.02737e+06	928077	785587	462499	339895	507677
F1LST1	Fibronectin	Fn1	262.755	8.458e-18	1.12005	40835.6	58159.4	14940.4	61068	68919.3	47040.9	20310.2	4024.33	20799.9
A0A0G2K4G5	Fibronectin type III domain-containing protein 1	Fndc1	199.645	1.27586e-12	1.10274	13070.1	12564.8	7241.79	17579.7	9638.24	5968.4	12074.2	9688.83	10206.9
D4A8Z3	Ferric-chelate reductase 1	Frrs1	65.6149	0.00243381	1.01875	3541.14	7167.89	7912.75	15764.3	5140.17	6598.09	10506.9	4130.64	22035.5
A0A0G2KAM4	Fascin	Fscn1	53.8814	0.000323094	1.05297	9119.05	7816.96	5812.31	11377.1	6160.7	8196.16	5616.08	8726.51	3795.87
P85845	Fascin	Fscn1	54.491	5.13199e-08	1.08319	7925.22	114310	138252	41018.9	151172	10463.5	40795.7	169880	23950.5
Q66HI5	Ferritin	Fth1	21.0996	5.66138e-14	1.10746	76088.9	79587	89598.2	149830	109868	76484.6	96989.8	64711.1	22569
P02793	Ferritin light chain 1	Ftl1	20.7485	1.04744e-17	1.11967	38772.7	47902.9	39168	95354.7	63510.6	51917	81331.4	39846.9	139075
A0A140TAJ3	Far upstream element-binding protein 1	Fubp1	67.5314	3.98487e-08	1.08375	6769.35	7135.13	5546.24	7574.91	4787.99	8479.16	5661.32	8715.96	6261.1
A0A0G2JSJ8	Alpha-L-fucosidase	Fuca1	53.4725	3.67634e-09	1.08877	4928.06	6928.38	5081.28	9460.34	9302.32	12340.6	6606.96	10869.2	3989.35
D3ZAQ0	FUN14 domain-containing 2	Fundc2	16.3439	4.12378e-13	1.10449	16321.9	14820.8	29735.4	8823.5	15056.6	15892	24250.9	40718	23983.3
Q5PQK2	FUS RNA-binding protein	Fus	52.6731	2.67698e-13	1.10514	27392.2	25857	21785.2	40045.6	36917.6	29317.7	21791.5	28422.6	9547.82
A0A0G2JWD2	Fragile X mental retardation syndrome-related protein 1	Fxr1	63.3897	7.18417e-08	1.08242	32646.3	35456.9	52377.8	33120.8	46902.6	50552	33306.3	41635.2	16986
D3ZYS7	G3BP stress granule assembly factor 1	G3bp1	51.7867	5.12665e-08	1.08319	3320.87	5363.99	3396.34	8815.38	7920.29	8119.02	9087.52	3647.2	3997.23
P05370	Glucose-6-phosphate 1-dehydrogenase	G6pdx	59.3757	1.26373e-06	1.0752	4363.68	22256.9	11831.4	20597.8	31627.5	14172.3	17815.2	11495.7	16002.9
Q5RKH2	Galactokinase 1	Galk1	42.3764	5.40181e-07	1.07747	5825.57	7690.68	4921.03	7736.02	9186.95	9903.73	4146.81	9752.84	3055.33
A0A0G2JTQ5	N-acetylgalactosamine kinase	Galk2	49.0726	0.000245996	1.05475	13990.5	14931.2	3368.5	23330	11492.3	14845	13269.3	3238.02	15995.7
Q66HG4	Aldose 1-epimerase	Galm	37.8927	9.18121e-05	1.06011	2428.28	1914.46	6914.12	3155.75	3986.3	3538.76	2276.02	4486.72	1804.82
A0A0G2JU25	Polypeptide N-acetylgalactosaminyltransferase	Galnt2	61.8543	0.000277248	1.05399	6235	3049.4	5328.8	4197.25	3125.56	3996.61	3492.26	4125.6	2437.12
G3V960	Guanidinoacetate N-methyltransferase	Gamt	26.3772	0.00432062	1.00775	3936.22	2879.74	5387.47	2535.55	4725.27	5602.22	1746	5010.8	1875.94
D3ZAN3	Alpha glucosidase 2 alpha neutral subunit (Predicted)	Ganab	90.5725	1.77415e-17	1.11886	11796	7408.53	6007.8	14749.5	13058.6	5860.61	13487.8	7829.18	14036
D4A7G5	Glucosidase, alpha	Ganc	103.56	0.00896274	0.995835	325.595	3606.03	3567.04	2162.43	2658.24	3565.69	2308.38	3457.37	2411.15
P04797	Glyceraldehyde-3-phosphate dehydrogenase	Gapdh	35.828	5.91568e-17	1.11716	17949002	15105194	25672794	6.96945e+06	14548430	13807122	20630800	23551770	21138600
A0A1W2Q680	H/ACA ribonucleoprotein complex subunit (Fragment)	Gar1	18.4317	4.89281e-09	1.0882	2442.86	5262.46	5024.31	15584.5	9899.18	7922.11	4238.26	3870.76	1939.12
G3V7G8	Glycine--tRNA ligase	Gars	81.7927	0.00174447	1.02727	4171.1	4090.14	4542.92	7510.43	9672.18	9593.6	10330.4	9300.37	5188.74
G3V918	Trifunctional purine biosynthetic protein adenosine-3	Gart	107.58	7.62891e-13	1.10355	7884.8	78327	106323	49033.3	96449.1	79467	100468	44590.4	20555.9
M0RBH9	Growth arrest-specific 1	Gas1	40.2173	0.00126237	1.0371	2411.39	5818.26	7751.77	12694.6	9565.23	5477.33	1761.65	6143.7	2365.56
A0A096MIX1	Glucan (1,4-alpha-), branching enzyme 1 (Fragment)	Gbe1	29.8206	0.0011528	1.03909	1585.85	3244.43	3359.11	1541.46	8553.17	4655.96	9156.11	3247.5	2009.56
A0A096MJY6	Glucan (1,4-alpha-), branching enzyme 1 (Fragment)	Gbe1	47.1642	0.00455135	1.00686	1970.15	3859.35	3812.08	1183.95	3977.4	5060.12	2733.53	3224.88	6291.16
Q5PQW8	Guanylate binding protein 2	Gbp2	67.3553	5.71658e-14	1.10745	36582.8	43301	42592.9	24063.9	38005.1	47314.1	60643.4	59021.2	71672.9
Q68FY4	Group specific component	Gc	53.5184	2.20359e-19	1.12636	307160	311337	291172	312732	347948	189989	232923	231101	241351
D3ZT90	Glutaryl-CoA dehydrogenase	Gcdh	49.7132	0.00156671	1.03057	1029.78	3485.89	3603.57	1209.18	1981.27	1595.1	1975.79	3017.06	2177.17
P19468	Glutamate--cysteine ligase catalytic subunit	Gclc	72.6193	3.19009e-06	1.07254	74471	7074.78	5948.92	121036	3793.33	4421.36	1730.7	3412.29	4621.23
P48508	Glutamate--cysteine ligase regulatory subunit	Gclm	30.5478	0.00812757	0.997428	3538.95	5739.17	7391.72	2514.9	4420.96	2181.29	1157.7	3912.79	1812.29
F1LRI5	GCN1 activator of EIF2AK4	Gcn1	293.072	0.00299701	1.01451	3432.53	3065	5995.86	1659.13	5874.01	2837.2	2255.8	3983.51	1973.26
Q5I0P2	Glycine cleavage system H protein, mitochondrial	Gcsh	18.4851	9.55471e-13	1.10319	16760.7	11280.1	10109.4	12298.8	20388.3	16342.9	17281.3	16075.7	8457.52
Q9JKB7	Guanine deaminase	Gda	50.901	4.31208e-20	1.12928	386583	620621	427110	768483	613742	533478	429965	620408	435381
P50398	Rab GDP dissociation inhibitor alpha	Gdi1	50.5366	2.36073e-16	1.11523	24941.5	36318.7	48168.8	28385.8	33774.8	31873.7	27802.4	40699.8	24813.1
P50399	Rab GDP dissociation inhibitor beta	Gdi2	50.5371	1.96272e-16	1.11549	102558	166633	186861	162590	145096	149802	184631	150147	130325
F1LXF5	Golgi to ER traffic protein 4	Get4	36.7526	0.00152911	1.0314	2759.09	2341.34	6417.28	3901.68	5508.13	4521.08	3855.57	6013.91	3032.83
F1LMM9	Elongation factor G, mitochondrial	Gfm1	83.4546	0.000284184	1.05382	7022.44	2982.08	5513.66	4680.46	3254.41	4346.24	6716.25	5371.54	8178.9
Q4KMC4	Glutamine--fructose-6-phosphate aminotransferase [isomerizing] 2	Gfpt2	77.0097	1.89765e-07	1.08011	11302.5	17346.2	10389.1	21664	12703.8	18243.2	8592.97	24695.4	4969.08
Q5FVF3	Golgi-associated, gamma adaptin ear-containing, ARF-binding protein 1	Gga1	61.7625	0.00159328	1.03	2467.69	4055.52	5790.5	1320.58	45380.6	2748.18	1131.8	1947.21	1359.95
Q9QWE9	Glutathione hydrolase 5 proenzyme	Ggt5	61.6085	6.57628e-11	1.09623	13594.9	18709.4	22351.3	11575.8	13347.6	12064.4	8272.02	15177.2	8399
Q0R3X4	GIMAP4	Gimap4	38.0523	0.000217449	1.05552	9863.45	8223.25	6945.2	6078.37	5657.01	8896.5	4803.83	6736.53	2655.45
D3ZUM4	Beta-galactosidase	Glb1	73.228	6.6098e-06	1.07026	15376	19880.4	5390.33	31477	14324.3	16400.4	14724.9	11160.4	11936.3
G3V8G5	Golgi apparatus protein 1	Glg1	133.553	0.00167267	1.02859	7808.63	13183.2	11015.5	16976.5	11949	14964.9	2651.52	9791.42	11923.3
F1M5V2	GLI pathogenesis-related 2	Glipr2	18.9852	0.00140625	1.0341	11979	9382.85	5887.16	10674	5098.93	8760.92	9355.38	7732.6	7158.92
Q6P7Q4	Lactoylglutathione lyase	Glo1	20.8196	4.49635e-17	1.11754	265777	245501	288988	208055	204044	256264	428215	276871	399873
Q5I0D1	Glyoxalase domain-containing protein 4	Glod4	33.2677	3.243e-15	1.11154	27905.1	23280.1	32577.8	33421	3941.14	18755.7	29289.7	31573.3	31653.4
Q9JLZ1	Glutaredoxin-3	Glrx3	37.8494	1.88314e-12	1.10212	16846.5	17622.9	42102.8	14525.1	57556.8	18126.9	12356.4	62651	13640.5
D4ADD7	Glutaredoxin 5	Glrx5	16.4317	5.30587e-09	1.08803	7436.12	8229.57	3274.53	6391.9	20554.3	12724.9	5984.16	13185.8	2431.39
P10860	Glutamate dehydrogenase 1, mitochondrial	Glud1	61.4159	1.54325e-17	1.11905	129090	101263	99942	116521	119874	102149	86739	108774	94963.3
P09606	Glutamine synthetase	Glul	42.2678	1.38072e-11	1.09888	8859.18	18590.6	11280.9	6463.02	9033.33	19913.9	16364.6	16579.4	12639.9
Q5RKH0	Putative oxidoreductase GLYR1	Glyr1	60.4213	0.000933352	1.04267	2464.01	3216.22	4748.88	2262.82	5571.15	2678.32	1107.38	2690.21	2457.15
Q6IN37	GM2 ganglioside activator	Gm2a	21.4931	3.9916e-14	1.10798	33532.5	47495.3	30427.2	41879	19890	54665.2	40468.1	46968.9	96154.6
Q3MHS7	GDP-mannose 4, 6-dehydratase	Gmds	42.0949	0.000201885	1.05596	5503.56	8102.51	5592.49	6655.24	3864.77	6208.3	3553.75	3909.46	4716.69
Q63228	Glia maturation factor beta	Gmfb	16.7362	6.00865e-06	1.07057	12596.3	38723.5	18464.4	28406.7	12924.7	14267.7	12371	12710.1	13307.7
A0A0G2K824	Mannose-1-phosphate guanyltransferase alpha	Gmppa	46.6487	0.00506177	1.00507	2533.04	3222.72	5319.71	3209.47	3509.39	4191.51	1790.97	3772.45	2122.6
D4A746	GDP-mannose pyrophosphorylase B	Gmppb	39.9025	0.000114361	1.05902	3192.49	4396.19	4233.84	3593.86	4253.72	6691.12	2475.79	3928.66	3026.92
F1LRV6	GMP reductase	Gmpr	37.4579	6.68018e-14	1.10721	11169.5	10900	11547.4	10353.8	12969.6	11186.6	11468.5	8061.15	18524.7
G3V6Q6	Guanine nucleotide binding protein, alpha 11	Gna11	42.0442	1.23765e-10	1.09513	7921.81	43358.4	4437	38168.1	31320.5	31238.8	31735.5	31943.9	26410
Q6Q7Y5	Guanine nucleotide-binding protein subunit alpha-13	Gna13	44.0116	0.000105421	1.05942	4728.17	6443	5572.92	6125.32	5947.04	4081.62	4486.81	3653.05	2156.09
P10824	Guanine nucleotide-binding protein G(i) subunit alpha-1	Gnai1	40.3451	1.83932e-11	1.0984	14412.9	20200.6	16989.5	5982.7	9268.66	17501.9	12089.7	22534.1	10756.1
P04897	Guanine nucleotide-binding protein G(i) subunit alpha-2	Gnai2	40.499	2.08308e-18	1.12237	81461.8	106896	100962	104286	108597	102027	70342.1	124640	72783.2
P08753	Guanine nucleotide-binding protein G(i) subunit alpha	Gnai3	40.5222	1.12965e-05	1.06848	940.522	2501.71	6847.13	3397.67	4080.92	2016.94	1265.48	4239.46	1518.62
P59215	Guanine nucleotide-binding protein G(o) subunit alpha	Gnao1	40.0685	0.000815661	1.04452	3744.83	7604.7	7493.96	5181.1	3756.33	6055.3	5489.29	6346.39	1760.81
D4AE68	Guanine nucleotide binding protein, alpha q polypeptide, isoform CRA_a	Gnaq	42.1581	1.49755e-13	1.10601	13787.5	13265.4	14285.3	14383.5	14624.5	11754	11268.2	15761.6	12955.4
P63095	Guanine nucleotide-binding protein G(s) subunit alpha isoforms short	Gnas	45.6636	1.30634e-10	1.09503	28421.5	28060.1	32135.6	29676	26947.4	31100	12651.7	32965.6	35326.4
P54311	Guanine nucleotide-binding protein G(I)/G(S)/G(T) subunit beta-1	Gnb1	37.377	2.32058e-09	1.08968	31487.8	3626.39	5993.62	9346.92	4101.23	5997.78	44375.8	6046.22	32455.9
P54313	Guanine nucleotide-binding protein G(I)/G(S)/G(T) subunit beta-2	Gnb2	37.331	6.68457e-14	1.10721	78256.2	146335	89869.2	185558	113648	109701	110395	119196	115427
Q3KRE3	Guanine nucleotide-binding protein subunit gamma	Gng10	7.22937	0.00098334	1.04188	10525.6	12333	5180.47	25257.3	3835.89	2936.67	1747.05	3615.03	5282.43
G3V6P8	Guanine nucleotide-binding protein subunit gamma	Gng12	7.98517	5.04007e-10	1.09259	4653.15	10593.9	6649.3	20030.7	6507.29	7264.92	10027.1	6789.73	4558.63
M0RBJ0	Guanine nucleotide-binding protein subunit gamma	Gng2	4.8827	0.00137456	1.03484	2185.55	4283.07	4221.2	21522.3	4424.87	7507.24	19045.1	2898.18	9042.97
A0A0G2K444	Guanine nucleotide-binding protein-like 1 (Fragment)	Gnl1	54.3842	0.00459204	1.0067	32755.7	12987.1	4928.15	12727.8	9526.05	10621.3	9096.37	10900.4	1157.74
M0RCH5	Glucosamine-6-phosphate isomerase	Gnpda1	27.987	1.20821e-07	1.0812	2780.84	19633.1	7295.72	15824	14229.2	17493.3	9756.32	19386.1	1848.75
F7EQ81	N-acetylglucosamine-6-sulfatase	Gns	55.4141	0.0020933	1.02221	2973.34	3593.78	6032.48	3210.55	4575.15	2207.81	2736.78	3282.58	1867.71
B0BNB0	Golgi transport 1B	Golt1b	15.3936	0.00279941	1.01585	2653.25	1938.06	5107.18	1642.8	5400.5	7724.36	1945.29	2373.72	4025.58
P13221	Aspartate aminotransferase, cytoplasmic	Got1	46.4287	3.6146e-18	1.12141	678984	425130	566917	210392	696106	422504	435042	765857	451547
P00507	Aspartate aminotransferase, mitochondrial	Got2	47.3143	1.11275e-18	1.12347	823789	637026	813691	549810	1.33201e+06	666705	757043	1066832	773133
Q6P7Q2	Glypican-1	Gpc1	61.629	0.000123432	1.05863	10017.9	5467.35	5586.29	14581.3	4779.02	5887.8	5715.83	3039.56	7041.57
O35077	Glycerol-3-phosphate dehydrogenase [NAD(+)], cytoplasmic	Gpd1	37.4525	9.49686e-18	1.11983	335404	406503	649514	167999	335065	372609	505932	564426	495574
D3ZAP9	Glycerol-3-phosphate dehydrogenase [NAD(+)]	Gpd1l	38.0664	2.23865e-11	1.09807	56262.4	39807.8	84535.2	55198	74361.7	76004.8	349771	49790.4	57079.4
A0A0G2K0Z7	Glycerol-3-phosphate dehydrogenase, mitochondrial	Gpd2	69.0621	1.89745e-06	1.07406	18005.7	9980.51	17294.8	3574.58	3909.77	6285.95	17153.6	13136.9	19931.9
Q03555	Gephyrin	Gphn	83.2655	0.00440603	1.00741	2826.75	2945.05	5608.48	2547.97	3487.86	5047.48	3992.57	6180.58	2480.11
Q6P6V0	Glucose-6-phosphate isomerase	Gpi	62.827	1.73422e-18	1.12271	380062	380974	495307	213265	404152	327526	704423	462000	621796
G3V8B1	Glycosylphosphatidylinositol specific phospholipase D1, isoform CRA_a	Gpld1	93.6666	0.00182467	1.02597	2947.35	7597.38	4159.29	10188.8	4941.72	2362.72	3661.97	3452.95	2924.17
A0A0G2JT06	COP9 signalosome complex subunit 1	Gps1	58.877	0.0094609	0.994901	2900.41	3238.99	5394.76	2655.31	4526.93	3264.69	3302.33	4936.3	3755.87
P25409	Alanine aminotransferase 1	Gpt	55.1095	6.81136e-14	1.10718	22577	33007	41068.3	11212.6	33718.9	25134.4	26831.1	43926.5	30026.8
M0RAM5	Glutathione peroxidase	Gpx1	22.1553	1.06118e-16	1.11636	71069.9	98355.1	64949.3	117836	146173	96371.9	56665.2	103918	57887.4
A0A0G2K531	Glutathione peroxidase	Gpx3	25.2742	9.37252e-14	1.10671	37270.6	70131.1	54358.4	101510	86772.9	62699.3	55473.7	103702	68743.2
A0A0G2K398	Glutathione peroxidase	Gpx4	22.0747	0.000197752	1.05608	15171	7909.32	5232.56	6438.68	21710.8	4731.29	9276.21	14229.9	17149.3
D3ZQI1	Glutathione peroxidase	Gpx7	21.0891	0.000956355	1.04229	13065.3	10658.4	4249.45	21048.8	4336.7	6847.17	5058.26	3933.1	6752.68
P62994	Growth factor receptor-bound protein 2	Grb2	25.2063	0.00388561	1.00964	7698.32	10239.6	17272.2	7460.36	6459.34	8875.9	11659	4535.81	12845.9
B0BN46	Glyoxylate and hydroxypyruvate reductase	Grhpr	35.9376	2.75022e-11	1.09772	143758	86821.2	175175	47136.1	94101.5	96308.5	86831.6	115339	90038.2
G3V8V1	Granulin, isoform CRA_c	Grn	65.1559	1.24181e-14	1.10965	9227.39	50112.3	42832.1	70149.9	43509.1	94605.2	47889	58987.1	40521.6
A0A0G2JZA2	GrpE protein homolog	Grpel1	25.8117	3.29793e-09	1.08899	9715.34	11144.6	6110.04	7144.95	7641.98	6824.35	5790.32	6732.02	6300.57
A0A0G2JSH4	Glycogen synthase kinase 3 beta, isoform CRA_b	Gsk3b	46.7103	0.00190992	1.02464	3112.44	3207.93	4515.63	2373.9	4212.67	4486.84	3364.78	3681.11	2113.6
Q68FP1	Gelsolin	Gsn	86.0676	4.69436e-18	1.12097	919924	1.16078e+06	1.11313e+06	1.33309e+06	1.09286e+06	577350	623633	877373	628637
Q6AYD5	Eukaryotic peptide chain release factor GTP-binding subunit ERF3B-like	Gspt1	68.7517	0.00468874	1.00634	2674.57	3164.04	5167.17	3426.24	4473.4	5139	2138.41	5029.37	3061.25
A0A0G2JU71	Glutathione reductase	Gsr	45.4843	2.28831e-15	1.11204	20301.7	24487.8	22171.6	21041.8	30077.6	27763.7	21314	28809.2	20564.9
P46413	Glutathione synthetase	Gss	52.3446	9.7854e-09	1.08676	10268.1	14129.1	12042.3	8313.64	8370.39	11631.3	21359	16606.4	11310.6
P04904	Glutathione S-transferase alpha-3	Gsta3	25.3194	7.45125e-16	1.11362	352171	384867	369975	588460	574811	305408	328259	371835	305560
P14942	Glutathione S-transferase alpha-4	Gsta4	25.5098	0.00210261	1.02208	1920.66	7570.51	4053.29	6296.3	6430.35	5939.04	4877.3	7072.28	3729.9
Q6AXY0	Glutathione S-transferase A6	Gsta6	25.8079	0.0010687	1.0405	2169.22	3855.5	6244.13	2765.63	7550	3345.67	2543.49	5741.88	3680.86
P04905	Glutathione S-transferase Mu 1	Gstm1	25.9139	4.4951e-16	1.11431	22566.3	9147.17	4757.83	30998.6	22282.5	23831.1	16379.7	37215.4	10040.9
P08010	Glutathione S-transferase Mu 2	Gstm2	25.7026	5.60655e-12	1.10036	83624.3	104518	89114	100163	62516.5	102886	119026	115357	113457
P08009	Glutathione S-transferase Yb-3	Gstm3	25.6807	5.91568e-17	1.11716	154599	253329	258302	243735	260896	287751	274227	325048	245245
Q9Z1B2	Glutathione S-transferase Mu 5	Gstm5	26.6288	3.08673e-05	1.06482	3024.63	8591.42	11830.4	26738.5	16931	16940.6	15365.4	17874.1	11983.5
Q6AXR6	Glutathione S-transferase omega 1, isoform CRA_b	Gsto1	27.683	4.59181e-13	1.10433	62616	65371.1	54112.6	64921.2	64139.7	56264	51221.5	54654.8	21747.4
P04906	Glutathione S-transferase P	Gstp1	23.4389	7.12052e-17	1.1169	99567.9	130447	144148	120928	142700	108003	103778	115154	103188
P30713	Glutathione S-transferase theta-2	Gstt2	27.439	1.21539e-13	1.10632	19894.8	28288.7	11062.8	29049.5	8737.61	20421.1	40630.5	6245.34	16486.1
D3Z8I7	Glutathione S-transferase, theta 3	Gstt3	23.3811	0.00308652	1.01394	2349.51	4605.73	4532.09	8157.8	4766.36	2246.02	4943.83	2693.07	5988.37
A0A0G2K6H2	Maleylacetoacetate isomerase	Gstz1	23.8627	1.1926e-05	1.06829	2078.77	12068	4210.89	4225.29	5513.27	4852.31	5983.56	7157.09	4744.36
P20595	Guanylate cyclase soluble subunit beta-1	Gucy1b1	70.4564	0.00160659	1.02976	3235.35	2365.13	6206.11	2043.48	6621.36	3098.46	723.944	5327.98	1435.66
E9PTV0	Guanylate kinase 1	Guk1	24.0524	0.00928103	0.995237	2977.9	2231.1	6007.53	4217.29	5825.74	2733.41	4513.23	3285.72	1362.11
A0A0G2JXP1	Glycogenin-1	Gyg1	40.654	1.62673e-15	1.11252	68095.7	64419.4	114756	44084.4	74950.5	78410.8	88489.7	72520.2	96353.9
A2RRU1	Glycogen [starch] synthase, muscle	Gys1	84.0719	8.58813e-11	1.09577	68313.6	37011.7	89027.2	19225.9	65277.9	47448.6	59297.9	70914	60616.1
P43278	Histone H1.0	H1f0	20.885	8.91018e-17	1.11659	403125	430620	219275	643666	476885	408063	290756	291896	256608
A9UMV8	Histone H2A.J	H2afj	14.0455	9.89014e-12	1.09943	54409.8	18545.8	6735.26	20303.6	3741.58	14214.3	18997	10236.1	6624.57
A0A140TAB4	Core histone macro-H2A	H2afy	39.0703	3.54473e-18	1.12146	182372	142064	111810	169986	166325	143719	115935	148722	113989
B1WC28	Core histone macro-H2A	H2afy2	40.0922	0.00244093	1.01869	7972.13	3594.93	3556.29	22626.2	19581.5	4712.87	2963.52	3468.32	2709.08
A0A0A0MXW3	Histone H2A	H2afz	13.4215	4.9798e-16	1.11417	111943	92491.8	37793.2	166476	83242.4	106652	100734	89133	88244.9
Q9WVK7	Hydroxyacyl-coenzyme A dehydrogenase, mitochondrial	Hadh	34.4478	9.77696e-16	1.11324	50162.8	38363.5	43946.9	58210.1	93946.5	44631.6	54262.2	65065.3	64955.1
Q64428	Trifunctional enzyme subunit alpha, mitochondrial	Hadha	82.6649	2.30289e-18	1.12219	193313	137343	176134	154654	315255	194116	151699	182343	156141
Q60587	Trifunctional enzyme subunit beta, mitochondrial	Hadhb	51.4145	3.12653e-18	1.12168	164579	163165	290131	212042	425242	247795	196774	228577	216304
Q4QQV4	Dead end homolog 1 (Zebrafish)	Hars	57.3602	1.62446e-10	1.09464	31112.7	28539.7	33703.8	25172.1	26990.3	33509.1	35860.3	39238.6	29282.8
P01946	Hemoglobin subunit alpha-1/2	Hba1	15.3285	1.28944e-16	1.11607	17018082	27063896	7.0454e+06	17885064	10659350	15360561	8675603	17196388	8655838
A0A0G2JSV6	Globin c2	Hba-a2	15.2845	4.69084e-13	1.10429	276281	306795	109765	103373	49921	98162.4	67874.7	154494	74165.4
Q63910	Alpha globin	Hba-a3	15.5247	3.255e-16	1.11477	38460.6	40709.8	4392.3	26375.8	30263.4	34767.4	29266.1	35449	26469.2
A0A0G2JSW3	Globin a4	Hbb	15.9654	1.27757e-12	1.10274	2232.62	455531	569150	830422	28782.4	460977	73850.5	296853	62606.3
P02091	Hemoglobin subunit beta-1	Hbb	15.9794	2.37881e-19	1.12621	22077494	39998216	10424928	31138884	14468285	21413536	19035122	23113258	18197494
A0A0G2K2P6	HBS1-like protein	Hbs1l	74.8002	2.55604e-06	1.07319	5128.1	2924.08	8491.29	2162.72	8735.97	2358.1	2063.65	3647.39	6532.88
D3ZN95	Host cell factor C1	Hcfc1	209.153	0.0018948	1.02488	2404.54	5793.64	8446.94	10796.9	4230.57	2871.79	1934.86	7773	2730.7
Q68FX4	Hematopoietic cell-specific LYN substrate 1	Hcls1	52.8238	0.00114451	1.03924	9610.58	10102.2	6116.97	11897.2	8562.01	16404.9	10640	4981.97	8322.7
D3ZVU7	Histone deacetylase	Hdac1l	55.26	0.00466049	1.00645	1857.33	13903.5	3947.86	1318.72	4874.49	3087.7	2413.97	11073.3	7931.08
F1LPC7	Hepatoma-derived growth factor	Hdgf	26.44	0.00423792	1.00813	3840.84	2939.09	6149.73	10338.4	2885.66	3779.79	1566.3	5227.02	5053.03
Q923W4	Hepatoma-derived growth factor-related protein 3	Hdgfl3	22.4465	2.92723e-08	1.08443	17229.6	8178.67	7145.84	34106.7	16415.6	17038	26410.5	9979.02	26406.8
Q6QI86	Haloacid dehalogenase-like hydrolase domain-containing protein 2	Hdhd2	42.475	3.07643e-05	1.06483	4384.31	3332.55	4709.22	2034.04	3406.6	3090.84	6553.66	5686.43	2071.8
Q3KRF2	High density lipoprotein binding protein (Vigilin)	Hdlbp	141.696	1.44533e-11	1.0988	24325.7	40886.3	28831.8	35947	94157.6	84961.1	37274.9	21822.2	21020.9
B4F7C7	Hebp1 protein	Hebp1	21.1239	0.00139483	1.03437	3151.25	21029.9	6158.7	5983.78	4083.81	20764.8	8531.39	3924.55	6158.65
Q641X3	Beta-hexosaminidase subunit alpha	Hexa	60.5381	0.0013862	1.0346	9168.4	2789.66	5508.59	10586.7	6702.91	6091.94	4179.64	7460.4	5453.3
A0A140TAH1	Hepatocyte growth factor-regulated tyrosine kinase substrate	Hgs	101.124	0.00317624	1.01336	12790.3	15494.4	3870.84	8856.85	9397.92	8970.87	12398.5	7675.24	18758.4
D4A9P9	Gup1, glycerol uptake/transporter homolog (Yeast) (Predicted)	Hhatl	56.3776	2.9297e-10	1.09359	8397.62	3990.33	6942.89	10937.5	6400.77	24314.6	67415.2	3935.64	62657.7
P29266	3-hydroxyisobutyrate dehydrogenase, mitochondrial	Hibadh	35.3027	3.3896e-08	1.08411	11439.4	19552.2	5690.01	17134.5	11357.2	21438.6	16371.4	22905.3	9988.22
Q5XIE6	3-hydroxyisobutyryl-CoA hydrolase, mitochondrial	Hibch	43.0247	0.0012188	1.0379	6406.81	5487.88	5854.34	3403.32	5472.6	3999.06	4727.24	3560.01	3516.86
D4AB01	Histidine triad nucleotide binding protein 2 (Predicted), isoform CRA_a	Hint2	17.3801	1.35612e-05	1.06785	4472.3	2997.03	5195.81	4756.64	4911.5	2417.07	10667.5	3642.94	4827
D3ZBN0	Histone H1.5	Hist1h1b	22.6492	6.79492e-18	1.12036	83602.5	52654	36929.9	153446	172283	120080	42334.6	67368.4	44616.5
A0A0G2K654	Histone cluster 1 H1 family member c	Hist1h1c	21.3168	1.38325e-17	1.11924	2228785	2163476	1.33496e+06	2.9288e+06	2.60706e+06	2.12074e+06	1.50654e+06	1.96797e+06	1.49374e+06
P62804	Histone H4	Hist1h4b	11.3673	9.13091e-18	1.11989	7.01807e+06	6.42394e+06	4.14793e+06	10769822	7.28658e+06	7.29865e+06	6.88947e+06	6022625	7279270
D3ZWE0	Histone H2A	Hist2h2ab	13.9993	0.000663016	1.04693	18541	2443.37	6406.96	12419.4	2491.31	3201.14	2039.76	5153.51	6856.35
D4ACV3	Histone H2A	Hist2h2ac	13.6449	8.76032e-19	1.12388	9675963	6511853	4.6096e+06	11252631	9430153	6.74362e+06	7.28827e+06	7157265	6569780
D3ZJ08	Histone H3	Hist2h3c2	15.388	4.29135e-15	1.11115	3.33757e+06	3.56579e+06	1.87379e+06	5744193	3.95293e+06	3.40549e+06	2.95217e+06	2720679	3.00119e+06
P05708	Hexokinase-1	Hk1	102.408	5.26124e-11	1.09661	15507	27721.4	18146.8	69197.2	15125.2	94038.1	64419.5	16320.5	21466.3
P27881	Hexokinase-2	Hk2	102.544	0.000768989	1.04524	7314.65	5015.01	5555.96	2822.48	6170.66	5273.72	1782.03	4294.84	3575.63
A0A0G2K1N3	Porphobilinogen deaminase	Hmbs	37.7948	1.06802e-05	1.06869	2860.26	3579.42	4093.15	6509.3	4201.97	7210.31	1712.96	10580.6	13406.6
A0A0G2K6P4	High-mobility group (nonhistone chromosomal) protein 1-like 1	Hmg1l1	24.7897	4.93575e-14	1.10767	75702.1	54167.2	30953.2	103492	191229	24435.1	46562.4	44532.8	93117.1
P52925	High mobility group protein B2	Hmgb2	24.1589	0.0022263	1.02072	7031.79	6920.67	4411.24	11704.3	4994.56	6104.4	4207.35	2653.14	5807.37
P97519	Hydroxymethylglutaryl-CoA lyase, mitochondrial	Hmgcl	34.1918	1.93794e-10	1.09433	3588.4	2691.68	6453.51	1911.69	5181.42	4495.9	3253.46	5730.45	3174.38
B4F777	High mobility group nucleosome-binding domain-containing protein 5	Hmgn5	48.6047	0.000497754	1.04963	7039.35	4419.39	4352.62	6460.44	4569.04	2155	2342.82	2806.56	3025.54
P23711	Heme oxygenase 2	Hmox2	35.7624	0.00268539	1.0167	4564.41	3645.09	6272.37	3138.96	5721.27	5294.82	3799.6	7558.19	1360.45
P04256	Heterogeneous nuclear ribonucleoprotein A1	Hnrnpa1	34.2122	4.58608e-11	1.09685	2682.62	3380.31	5022.14	9903.5	3892.28	2412.11	2612.23	3291.58	2294.92
A7VJC2	Heterogeneous nuclear ribonucleoproteins A2/B1	Hnrnpa2b1	37.4777	2.9247e-16	1.11492	242157	282513	269554	319264	273559	249999	215503	237564	254724
Q6URK4	Heterogeneous nuclear ribonucleoprotein A3	Hnrnpa3	39.652	2.41111e-14	1.10871	57214.7	72237.9	55781.5	85174.1	67477.9	68020.7	47476.9	61400.5	40411.9
Q9QX80	CArG-binding factor A	Hnrnpab	30.8533	1.68953e-10	1.09457	51172.7	59539	76465.5	62644.6	61230	55479.9	36958.1	54551.6	39923.6
Q9JJ54	Heterogeneous nuclear ribonucleoprotein D0	Hnrnpd	38.218	2.16335e-08	1.08509	28983.3	6588.9	37731.9	52253.9	8420.42	8638.42	6394.96	4819.05	6572
Q794E4	Heterogeneous nuclear ribonucleoprotein F	Hnrnpf	45.7299	1.41483e-10	1.09489	17521.3	20715.8	23200.4	26250.5	18575.6	29920.4	27240.3	23953	25313
A0A0G2JTG7	Heterogeneous nuclear ribonucleoprotein H	Hnrnph1	49.1994	7.58074e-15	1.11035	31843	34870.8	37870.3	49152.5	40139.8	41918.2	33843.2	38485.8	38034.5
Q6AY09	Heterogeneous nuclear ribonucleoprotein H2	Hnrnph2	49.2936	0.000378054	1.05183	6728.38	8510.3	5597.41	8658.49	3987.9	4320.43	1725.9	8285.43	8006.84
D4ABK7	Heterogeneous nuclear ribonucleoprotein H3 (2H9) (Predicted), isoform CRA_c	Hnrnph3	36.8694	7.86018e-05	1.06084	2897.27	6550.7	5058.11	3208.87	6025.19	3500.21	2627.53	6953.93	7270.93
P61980	Heterogeneous nuclear ribonucleoprotein K	Hnrnpk	50.9762	5.75502e-19	1.12468	142071	135605	159511	174546	143498	137748	90097.5	117189	97357.8
F1LQ48	Heterogeneous nuclear ribonucleoprotein L	Hnrnpl	67.9032	0.000212895	1.05565	18758.2	24020.1	16740.4	26711.4	25468.8	23537.5	14873.1	21114.6	12628.4
F1LV13	Heterogeneous nuclear ribonucleoprotein M	Hnrnpm	73.7221	1.07001e-09	1.09118	51634.7	48160.1	30830.2	55977.6	36798.5	27039.7	40925.4	31630.3	47462.5
Q566E4	Heterogeneous nuclear ribonucleoprotein R	Hnrnpr	70.874	6.00065e-08	1.08284	9906.9	7115.16	9456.89	10518.1	7178.75	6846.62	5516.93	6463.08	4507.9
A0A0G2JZ52	Heterogeneous nuclear ribonucleoprotein U	Hnrnpu	87.9319	5.85969e-17	1.11718	81705	92623.5	63035.8	129183	88148	102024	85069.9	84328.2	89277.1
D4ABT8	Heterogeneous nuclear ribonucleoprotein U-like 2	Hnrnpul2	84.8593	2.5134e-06	1.07325	9507.96	14294.9	5931.85	24363.5	4341.76	17408.9	15964.9	12137.9	12791
A0A0H2UHM3	Haptoglobin	Hp	38.432	1.38619e-17	1.11923	286090	596146	756109	928770	820772	1.23661e+06	451809	553445	455246
Q6P747	Heterochromatin protein 1-binding protein 3	Hp1bp3	60.8068	1.10584e-15	1.11306	30982.4	27142.3	19147.1	50341.8	16755.1	18987.9	23899.6	15414.7	41038.8
P62749	Hippocalcin-like protein 1	Hpcal1	22.3382	6.56675e-08	1.08263	8153.43	12574.9	4357	13605.8	9919.55	8143.74	9270.43	9254.09	8447.75
P27605	Hypoxanthine-guanine phosphoribosyltransferase	Hprt1	24.4772	2.44672e-18	1.12204	12364.9	14275.5	11958	17741.3	12823.1	15348.9	15647.4	16116.6	14648
P20059	Hemopexin	Hpx	51.3509	7.73268e-19	1.12411	1.94917e+06	5217862	3.84467e+06	6368378	4543420	7710724	3.12278e+06	4.4917e+06	3.16753e+06
G3V8S6	Histidine rich calcium binding protein, isoform CRA_b	Hrc	86.5033	0.000508948	1.04945	23847.6	3443.85	5566.07	15207.8	34512.1	50052.1	26886.1	28490.8	25669
A0A0G2K3G0	Histidine-rich glycoprotein	Hrg	60.3694	3.17787e-18	1.12165	130736	172861	125294	250829	165759	104958	177283	111923	181008
D4A6D9	HCLS1-binding protein 3	Hs1bp3	43.4311	4.81779e-09	1.08823	2527.55	3697.83	3256.16	6099.27	6277.66	4093.36	2694.61	4017.98	2721.53
B0BMW2	3-hydroxyacyl-CoA dehydrogenase type-2	Hsd17b10	27.2496	4.83109e-18	1.12091	53788.6	54537.7	95216.3	45343.2	90287.4	66047.4	45625.8	82732.5	36324.7
Q6AYS8	Estradiol 17-beta-dehydrogenase 11	Hsd17b11	32.9377	9.82222e-05	1.05978	3282.9	5609.78	4638.61	2514.65	3688.29	6106.43	3308.91	3865.23	2333.38
D3ZPU3	Very-long-chain 3-oxoacyl-CoA reductase	Hsd17b12	32.1294	9.61745e-09	1.08679	7879.9	20094.2	7884.26	10808.8	9437.6	12556.4	6154.45	16297.4	5366.87
P97852	Peroxisomal multifunctional enzyme type 2	Hsd17b4	79.4278	5.00296e-13	1.10419	11878.1	18179.3	8770.58	16494.3	13121.1	15168.9	15476	10758.5	17168.9
Q4V8F9	Hydroxysteroid dehydrogenase-like protein 2	Hsdl2	58.3439	2.09515e-12	1.10194	7861.74	8713.25	8314.92	9033.99	13167.5	9525.66	8754.09	7356.32	6764.42
P82995	Heat shock protein HSP 90-alpha	Hsp90aa1	84.8149	1.44203e-17	1.11916	71157.2	84810.2	73569	101164	70430.3	85017.6	61852.8	84443.1	75038.9
P34058	Heat shock protein HSP 90-beta	Hsp90ab1	83.2812	5.33785e-18	1.12075	659620	617760	755139	579285	702579	626386	577281	732801	577088
A0A0A0MY09	Endoplasmin	Hsp90b1	92.9001	1.10703e-19	1.12754	328928	388877	266010	405855	278263	324024	262213	321128	246307
D3ZC55	Heat shock 70kDa protein 12A (Predicted), isoform CRA_a	Hspa12a	74.8304	2.92932e-05	1.06502	9957.41	11442	4033.64	9164.97	8915.25	7180.95	9261.76	8727.31	8496.7
D3ZVM5	Heat shock protein family A (Hsp70) member 12B	Hspa12b	76.1953	4.9945e-13	1.1042	12432.6	7039.43	7251.73	14575.1	16151.8	11562	14469.3	22470	15563.3
P0DMW0	Heat shock 70 kDa protein 1A	Hspa1a	70.1853	1.48764e-15	1.11264	46230.1	46851.5	16330.1	51378.5	91285.4	53726.5	36994.4	52755	36750.9
A0A0G2JUT0	Heat shock-related 70 kDa protein 2	Hspa2	66.0555	2.69231e-09	1.08939	6017.24	7725.71	3774.32	9756.7	18771.8	9153.42	4915.91	7001.09	5944.65
F1LRV4	Heat shock 70 kDa protein 4	Hspa4	94.0264	2.10866e-16	1.11539	47291.8	50970.1	50993.5	49036.1	57860.8	49840.9	44149.4	49924.1	51777.5
P06761	Endoplasmic reticulum chaperone BiP	Hspa5	72.347	4.31208e-20	1.12934	140108	161069	118470	124336	97951.7	133212	106053	105261	102544
P63018	Heat shock cognate 71 kDa protein	Hspa8	70.8711	2.44672e-18	1.12204	1.23392e+06	1.215e+06	2.10671e+06	955642	1.66221e+06	1.36478e+06	1.0503e+06	1.52231e+06	976446
F1M953	Stress-70 protein, mitochondrial	Hspa9	73.7445	1.32133e-16	1.11603	121995	99430	162605	69122.1	146368	102747	82706.3	119835	82736.2
G3V913	Heat shock 27kDa protein 1	Hspb1	22.8075	1.78144e-17	1.11885	219644	166807	217705	195852	417852	407923	235212	199109	228790
O35878	Heat shock protein beta-2	Hspb2	20.3467	3.80602e-18	1.12134	73663.7	49183.6	87173.2	33745.6	47579	84144.8	87071	47847.5	81190.8
G3V7G6	Heat shock 27kDa protein 3	Hspb3	17.1376	4.58532e-07	1.0779	16825.9	2995.59	5208.13	11370.7	3069.2	3925.98	30236.4	4209.4	6150.58
P97541	Heat shock protein beta-6	Hspb6	17.5049	1.46791e-16	1.11588	266190	126294	216128	200740	1.1111e+06	226807	195032	213721	189232
B5DFG4	Heat shock 27kD protein family, member 7 (Cardiovascular)	Hspb7	18.6186	5.92942e-05	1.06211	3956.01	2981.45	4301.42	11936	27819.7	15564.1	1963.87	3679.72	3260.11
Q9EPX0	Heat shock protein beta-8	Hspb8	21.5924	5.78416e-14	1.10743	56681.2	43744	68499.9	37541	84713.9	83236.4	57993.4	56477.1	43937
Q6IMX7	Hsp70-binding protein 1	Hspbp1	39.1907	0.0083553	0.996985	1719.22	5037.79	3636.47	10739.3	4476.94	2938.6	2641.89	2988.47	2199.85
P63039	60 kDa heat shock protein, mitochondrial	Hspd1	60.9555	6.68473e-19	1.12441	255674	222881	242371	192396	312242	237970	217890	247861	242069
P26772	10 kDa heat shock protein, mitochondrial	Hspe1	10.9017	5.19988e-18	1.1208	228054	215086	273363	177875	282924	278716	226046	258874	225819
Q66HA8	Heat shock protein 105 kDa	Hsph1	96.4185	5.33754e-15	1.11085	105114	83965.7	211293	66266.5	138923	149599	162363	151337	137063
B0BNB9	HtrA serine peptidase 2	Htra2	49.0943	0.00201435	1.02322	2762.08	3319.35	5928.17	3306.04	4344.14	3583.19	2763.34	3467.53	2081.41
A0A0G2JVW5	E3 ubiquitin-protein ligase HUWE1	Huwe1	447.659	0.00172434	1.02765	3012.38	3082.97	6342.29	2381.71	3463.07	2786.81	2259.33	4867.33	3783.45
Q63617	Hypoxia up-regulated protein 1	Hyou1	111.289	5.69331e-15	1.11075	15173.8	21175	6081.8	17479.2	11807.3	19451.7	7782.14	8273.75	4382.2
Q711G3	Isoamyl acetate-hydrolyzing esterase 1 homolog	Iah1	28.0043	9.97873e-05	1.0597	4132.96	6847.36	5769.5	15845.7	15264.2	11463.5	12896.4	3013.8	4908.97
F1LS86	Isoleucine-tRNA synthetase (Predicted)	Iars	144.286	3.12582e-07	1.07887	5569.44	3085.36	3830.85	5589.94	5425.78	5837.32	6100.8	4114.57	5351.17
A0A0G2K261	Isoleucyl-tRNA synthetase 2, mitochondrial	Iars2	112.677	4.72777e-05	1.06308	14156.7	13724.3	14175.6	12355.7	17005.7	14146.1	14449.7	14306.7	12112.4
F1LVL2	Inducible T-cell co-stimulator ligand	Icoslg	34.8488	0.00412053	1.00864	2530.01	2877.3	7672.16	10151.4	3758.63	3100.73	1161.1	7461.66	1821.47
A0A0G2K7Q7	Insulin-degrading enzyme	Ide	113.162	5.56402e-05	1.06239	3459.74	3332	6468.95	2716.67	3197.94	6616.86	3335.91	3745.96	2947.55
P41562	Isocitrate dehydrogenase [NADP] cytoplasmic	Idh1	46.7344	8.20138e-15	1.11024	68456.5	90494	81703.3	89186	82865.4	85770.6	64819.7	88599.3	66628.2
P56574	Isocitrate dehydrogenase [NADP], mitochondrial	Idh2	50.9673	1.12977e-17	1.11954	124920	84747.4	141720	219454	369716	186597	136735	144323	133431
F1LNF7	Isocitrate dehydrogenase [NAD] subunit, mitochondrial	Idh3a	41.1765	5.6522e-17	1.11723	327411	188838	250100	96350.3	243840	142537	243503	282063	260254
Q68FX0	Isocitrate dehydrogenase [NAD] subunit beta, mitochondrial	Idh3B	42.3539	3.71632e-13	1.10465	86884.3	59555.3	89766.8	28255	87723.2	44095.3	87724.9	113051	77164.8
Q5XIJ3	Isocitrate dehydrogenase [NAD] subunit, mitochondrial	Idh3g	42.8504	4.69793e-17	1.11748	45561.9	30883.5	46925.3	26236	55717.3	32019.4	50740.8	57362.7	50479.7
F1MAC0	Interferon gamma-inducible protein 47	Ifi47	47.4322	0.000668691	1.04685	3298.47	7727.53	7034.31	11488.1	9660.81	15127.7	11843.7	13221.4	15281.5
P26376	Interferon-induced transmembrane protein 3	ifitm3	14.9714	7.20002e-07	1.07672	16239.8	9757.09	3792.68	19021	2958.9	3860.11	9484.06	3135.15	11121.5
G3V824	Insulin-like growth factor 2 receptor	Igf2r	273.595	0.0071847	0.999392	3140.76	3071.52	4801.24	8517.64	5758.43	8735.68	9918.36	8486.61	4927.97
F1LRE2	Insulin-like growth factor binding protein, acid labile subunit, isoform CRA_b	Igfals	66.8987	9.37861e-09	1.08685	2877.56	10936.5	14280.2	25036	27813.9	16873.9	13225.9	22588.1	16399.6
A0A0G2JVW1	Insulin-like growth factor-binding protein 5	Igfbp5	30.3069	0.00474813	1.00612	2353.74	45360.8	4949.12	33398.5	4068.96	24666.2	1984.8	24257	2074.87
P35572	Insulin-like growth factor-binding protein 6	Igfbp6	24.1932	1.62041e-11	1.09861	18221.6	19599	20066.2	34867.1	29602	12672.9	13068.7	14301.1	22101.4
F1M9B2	Insulin-like growth factor binding protein 7, isoform CRA_b	Igfbp7	28.9492	2.17359e-07	1.07978	13524.6	13698.4	4176.21	13801.5	7572.83	9631.96	10961.7	4366.98	9043.06
P20760	Ig gamma-2A chain C region	Igg-2a	35.1859	7.75833e-20	1.12814	2.71328e+06	2529566	2.19485e+06	7218374	3975772	4.55484e+06	3408342	2.96718e+06	3.49696e+06
P20761	Ig gamma-2B chain C region	Igh-1a	36.4974	1.00736e-18	1.12365	2.09712e+06	3189500	2.59359e+06	4.16695e+06	2.43372e+06	3.87895e+06	2.8763e+06	3.05145e+06	2.81418e+06
A0A0G2JVP4	Immunoglobulin heavy constant mu	Ighm	51.7088	1.10192e-18	1.12353	57968.4	109832	77091.2	118024	106102	194673	119593	92505.3	101888
A0A0G2K477	Immunoglobulin heavy constant mu	Ighm	51.1369	2.71946e-16	1.11503	743310	970421	1.81162e+06	2116989	2.49843e+06	2.01261e+06	937243	2.20857e+06	1.18127e+06
F1LPR6	Immunoglobulin heavy constant mu	Ighm	51.4005	2.64092e-09	1.08943	8307.01	4393.88	5365.39	12304.7	19794.1	7467.68	6078.22	8907.57	5989.97
D1M8S3	Interleukin 1 receptor accessory protein b	Il1rap	78.4375	3.2611e-10	1.09339	7248.94	13461.9	13689.8	15075.1	16978.4	5098.78	6653.74	7751.1	5923.44
B2RZC6	Ilf2 protein	Ilf2	43.0621	0.00010838	1.05928	2318.73	11666.8	4040.42	16262.4	3460.35	9891.45	3363.76	8335.54	2278.56
A0A0G2K2T6	Interleukin enhancer-binding factor 3	Ilf3	95.8589	0.000790081	1.04492	2516.04	4384.77	5283.19	3415.54	4294.85	3013.1	1890.91	4238.19	45794.9
Q99J82	Integrin-linked protein kinase	Ilk	51.3732	5.52404e-12	1.10039	19044.1	20149	17464.2	23281.4	21981.3	26488.5	21925.4	27469.7	19197.8
A0A0G2JVH4	MICOS complex subunit MIC60	Immt	86.2295	2.77607e-19	1.12596	96335.9	77944.9	109951	51451.7	129007	95670.4	81433.4	122825	78229.1
F1M978	Inositol-1-monophosphatase	Impa1	30.4953	1.38824e-12	1.1026	68335.1	64621.3	90207.8	54411.4	60709.6	61252.3	63532.9	68060.3	68928.1
E9PU28	Inosine-5'-monophosphate dehydrogenase 2	Impdh2	55.815	6.58975e-09	1.08758	16401.2	19588.8	4579.14	17491.2	9150.19	12050.5	4408.3	13758.8	6765.22
Q5RJK6	Inositol polyphosphate-1-phosphatase	Inpp1	43.3593	4.06896e-15	1.11123	3890.52	5082.93	4982.25	10084.2	6936.12	5475.37	4134.49	4809.38	5334.08
D4A781	Importin 5	Ipo5	123.706	0.000768531	1.04526	4778.4	6437.78	3610.83	2657.28	9302.19	7774.31	4728.83	8928	6737.54
D4A857	Importin 9	Ipo9	116.012	0.00186888	1.02528	2486.39	2953.15	4788.71	1549.38	3987.63	2417.7	2275.7	4402.88	2404.72
G3V7Q7	IQ motif containing GTPase activating protein 1 (Predicted), isoform CRA_b	Iqgap1	188.832	2.68872e-18	1.12189	42674.3	40128.4	38105.5	48786.4	31462.5	32988.7	40634.9	35813.6	39321
A0A0G2K1U9	Immunity-related GTPase Q	Irgq	59.104	1.74505e-07	1.08032	3230.02	3218.34	3877.25	3595.33	4051.07	3180.46	2919.08	3628.53	2492.39
B1H232	Immunoglobulin superfamily-containing leucine-rich repeat	Islr	45.7132	0.000160149	1.05727	5509.57	5108.15	5237.62	15975.4	3083.59	4123.22	21847	5613.6	21260.5
Q568Z6	IST1 homolog	Ist1	39.9419	0.000519955	1.04924	9468.1	11395.7	8607.65	12558.3	6965.44	8952.65	5901.96	5500.09	1927.03
Q6AYK3	Inositol-3-phosphate synthase 1	Isyna1	60.8835	9.40613e-05	1.05999	2758.72	12909.1	6490.97	10994.5	4802.06	3489.17	5820.26	4667.06	2718.43
P18614	Integrin alpha-1	Itga1	130.809	2.65646e-06	1.07308	8084.61	11673.3	10875	18460.7	7387.33	8687.8	10331.7	4027.3	6869.62
A0A0G2K1E2	Integrin alpha 5 (Mapped)	Itga5	119.46	0.00127473	1.03685	2527.41	9093.04	5084.2	8708.07	6998.85	10795.8	6102.6	5985.18	2546.87
G3V667	Integrin subunit alpha 6	Itga6	119.479	1.08528e-12	1.10299	17337.4	25310.3	22399.9	26004.5	17646.5	15008.8	13219.5	4874.48	13070.8
Q63258	Integrin alpha-7	Itga7	124.194	1.14606e-15	1.11301	23420.3	34645.3	81024.9	19045.9	16209.3	29597.2	34364.6	26707.4	27327.3
A0A0G2JVZ6	Integrin subunit alpha V	Itgav	115.81	1.39369e-09	1.09067	8007.72	10505	6354.53	10735.9	5594.73	4504.74	3131.16	5868.86	4551.35
A0A0G2JSK5	Integrin beta	Itgb1	88.3445	8.95579e-13	1.10329	72956.6	76620.3	67801.7	70197.4	60249.2	87735.9	66092.8	63930.5	68077.4
B2RYB8	Integrin beta	Itgb2	84.8179	5.22157e-06	1.07103	23122.4	2983.73	4703.67	2799.13	53156.5	4766.18	2141.27	4239.25	2184.28
A0A0G2K4V5	Integrin beta	Itgb4	200.623	0.000434586	1.05078	7754.46	9276.65	9114.42	7663.34	10161.9	13734.1	8887.44	8567.07	6418.65
B2RYM3	Inter-alpha trypsin inhibitor, heavy chain 1	Itih1	100.588	7.15332e-13	1.10365	44403.4	62290.6	48028.6	63099.1	62399.2	33436.9	36034	44997.8	42981.3
D3ZFH5	Inter-alpha-trypsin inhibitor heavy chain 2	Itih2	92.3691	4.77612e-14	1.10771	45493.4	39101.2	28158.2	67687.1	55804.6	32598.4	36957.4	37634.4	35807.6
D3ZBS2	Inter-alpha-trypsin inhibitor heavy chain H3	Itih3	99.0676	3.95145e-18	1.12126	80397	94937.7	68406.9	93738.3	94186.1	103204	61354	77272.1	53548
D3ZFC6	Inter-alpha-trypsin inhibitor heavy chain 4	Itih4	103.749	6.01665e-18	1.12058	108071	175235	217372	231029	137650	248592	159687	93711.7	137107
D3ZW55	Inosine triphosphate pyrophosphatase	Itpa	21.9272	2.37421e-15	1.11198	21812.1	12488.6	24083.1	22792.1	21526.6	24753.5	23861.1	22714.5	24228.9
P12007	Isovaleryl-CoA dehydrogenase, mitochondrial	Ivd	46.4354	2.45072e-07	1.07948	69950.3	63223.7	79836.4	62452.4	125296	74440.3	66169.1	78806.2	56548
D3ZZV5	Jumonji domain-containing 7	Jmjd7	35.8428	7.90735e-05	1.06081	6646.41	4739.95	4119.32	1760.97	3888.01	2953.68	2443.99	2422.4	3135.76
D3ZQ55	Junctophilin	Jph1	72.0263	9.1608e-17	1.11655	21523.6	20502	46833.1	6993.96	27336.1	87729.1	35994.6	36214.7	31405.1
Q2PS20	Junctophilin-2	Jph2	74.2585	7.59032e-17	1.11681	42181.1	31972.6	49613.6	16186.8	32337	50034.2	62542.5	58803.9	55967.1
D4A2V6	Junctional sarcoplasmic reticulum protein 1	Jsrp1	36.7512	3.28426e-14	1.10827	36952.9	27415	42812.6	15374	31945.2	40785.7	35017.1	43826.3	31505.3
Q6P0K8	Junction plakoglobin	Jup	81.8007	0.000988368	1.0418	14917.4	2322.1	21837.1	29248.1	3393.8	41693.7	48990.6	53612.7	3009.61
F1LZV1	Kalirin	Kalrn	339.295	3.13343e-10	1.09346	9920.13	1349.79	4452.49	2113.42	2601.94	3491.76	5422.34	14484.5	10765
D3ZD05	KN motif and ankyrin repeat domain-containing protein 2	Kank2	90.8841	4.4296e-12	1.10074	13281.5	14593.8	14768.1	18401.7	17136.7	13999.8	10762	14994.7	7197.57
Q5XIM7	Lysine--tRNA ligase	Kars	71.6232	5.13139e-05	1.06273	14034.6	15110.3	5368.03	13695.3	12208.5	16443.1	18805.4	14179.5	16076.6
D3ZVD7	Keratocan	Kera	40.2134	2.52446e-18	1.12197	1.11695e+06	1.73818e+06	980672	712422	1.19346e+06	768066	722851	1.22902e+06	744804
Q91V33	KH domain-containing, RNA-binding, signal transduction-associated protein 1	Khdrbs1	48.3155	0.000496319	1.04966	22190.4	14827.8	4613.33	27204.8	21724.9	18150.8	13577.1	4111.87	16838.8
A0A0G2K2B3	Far upstream element-binding protein 2	Khsrp	76.7484	2.80443e-14	1.10849	53272.8	50182.5	59866.8	63427.2	42738.5	56935.3	41691.4	42516.7	36067
F1M9C8	Kinesin-like protein KIF1C	Kif1c	122.292	0.00325752	1.01288	1785.38	3654.4	3773.81	1600.9	6014.63	2948.13	2541.78	2885.64	1911.33
Q2PQA9	Kinesin-1 heavy chain	Kif5b	109.531	2.62046e-05	1.06545	15481.5	10069.7	9562.97	14858.9	8515.29	16895.6	22810.2	27174	14901.7
A0A140TAB3	Kinesin light chain 1	Klc1	62.853	0.0042638	1.008	4485.43	3281.06	6932.14	5649	4359.35	5100.63	39841.4	4406.31	39726.9
A0A0G2KA06	Kelch-like protein 22	Klhl22	78.7	3.69491e-12	1.10103	11162.6	17198.4	19326.7	32438	30777.5	18876.4	15764.2	19743.7	14331.6
D3ZLT6	Kelch-like family member 31	Klhl31	70.1973	5.07623e-07	1.07764	3539.37	4528.19	5327.2	3964.85	2756.27	6520.32	9166.85	5117.78	8599.93
D4AA43	Kelch-like family member 40	Klhl40	62.7117	3.35678e-12	1.10119	88602.6	15863.5	18230.6	16538.6	33042.7	42460.9	31481.3	24218.7	21811
Q9ER30	Kelch-like protein 41	Klhl41	68.2133	5.09295e-17	1.11737	154986	142251	259812	132535	243857	245972	226112	173628	224410
P14272	Plasma kallikrein	Klkb1	71.2736	0.000708606	1.04619	13349.6	22345.9	20092.3	31917.8	23864.9	24526.9	20249.6	12441.4	13558.6
A0A0G2JVD6	5'-AMP-activated protein kinase subunit gamma-1	Kmt2d	628.829	0.00137456	1.03484	2360.29	9430.33	8316.28	5138.04	8491.28	6279.17	9983.56	8156	13792
P08934	Kininogen-1	Kng1	70.9333	2.23904e-15	1.11208	13819	19968.5	52774.7	26518.1	21402.2	21997.8	15636.2	14643.3	18091.7
Q56R18	Importin subunit alpha	Kpna3	57.7728	3.98711e-15	1.11126	8502.39	7816.88	9057.43	6439.7	13706.9	12687.9	10433	13205.2	10559.6
Q56R17	Importin subunit alpha	Kpna4	57.9228	0.000288786	1.05371	2586.4	3101.64	5830.8	8123.09	13698.4	13154.8	8624.59	15588.8	11056.6
F2Z3Q8	Importin subunit beta-1	Kpnb1	97.1841	2.3112e-10	1.09401	33828.8	34702.6	47557	26150.6	37728	41177.6	28350.5	35878.5	29821.6
A0A0G2JST3	Keratin, type II cytoskeletal 1	Krt1	64.7567	1.12662e-19	1.12748	175078	53625.9	49269.8	339663	125006	81157.7	475581	419655	85098.6
A0A0G2K2V6	Keratin, type I cytoskeletal 10	Krt10	56.813	8.81862e-16	1.11339	58357.9	48398.2	50550	89431.2	57443.4	56638.6	125252	50966.7	129142
Q6IFU9	Keratin 16	Krt16	50.7771	1.34904e-10	1.09497	2656.94	2028.66	5577.35	2719.81	3293.06	15127	2716.36	97486.2	1189.93
Q6IFU8	Keratin, type I cytoskeletal 17	Krt17	48.1228	1.69394e-14	1.10921	1.12363e+06	963332	782110	257547	710894	852746	1.79591e+06	1.37127e+06	1.85144e+06
A0A0G2JWX4	Keratin, type II cytoskeletal 2 epidermal	Krt2	69.105	9.13091e-18	1.11989	40292.1	40573.2	48121.4	73670.4	65713.6	44221.1	89426.9	63761.9	85784.5
Q6IFU7	Keratin, type I cytoskeletal 42	Krt42	50.2131	1.18665e-05	1.06831	2466.14	3804.84	5182.7	3085.72	3051.19	15860.2	8809.56	54741.9	3836.02
A0A0G2K509	Keratin, type II cytoskeletal 5	Krt5	62.7915	2.65194e-17	1.11828	198600	189997	269847	276880	281501	217694	421237	428773	455904
Q6P6Q2	Keratin, type II cytoskeletal 5	Krt5	61.8257	5.45968e-07	1.07745	2165.45	4353.98	4398.99	2890.62	3397.72	72875.2	2338.63	4539.92	3005.64
Q4FZU2	Keratin, type II cytoskeletal 6A	Krt6a	59.2491	1.22532e-16	1.11614	103604	100505	136856	152696	88590.1	72122.9	273291	243420	494084
A0A0H2UHH5	Keratin, type II cytoskeletal 75	Krt75	62.1683	2.96288e-10	1.09357	37700.1	3070.88	3183.18	1451.34	5033.48	2476.67	3084.36	304971	1201.9
A0A0G2JZQ9	Keratin, type II cytoskeletal 1b	Krt77	62.0844	4.79183e-09	1.08824	2685.08	4413.02	58300.7	1919.28	3242.01	28196.5	2172.15	3771.23	2858.12
A0A0G2JW69	Keratin 79 (Fragment)	Krt79	#VALUE!	0.00327955	1.01273	2741.2	2002.56	5273.47	1702.82	5584.53	3556.6	1874.12	2295.35	1728.64
Q10758	Keratin, type II cytoskeletal 8	Krt8	54.0187	2.34271e-08	1.08491	2564.95	2368.98	6352.98	6720.43	3950.92	3558.45	11874.3	34270.9	5787.39
D4A4Z9	Kinectin 1	Ktn1	151.795	0.00181369	1.02616	2876.57	3039.38	4265	3605.98	4913.92	2375.17	2339.78	3780.16	15648.1
Q58FK9	Kynurenine--oxoglutarate transaminase 3	Kyat3	51.0441	3.13558e-09	1.08909	9921.56	4407.03	4170.57	4127.55	5092.99	4483.55	6398.48	5242.28	2792.35
D3ZVS2	L-2-hydroxyglutarate dehydrogenase	L2hgdh	50.7326	0.00182815	1.02589	915740	780717	6458.06	434019	3026.08	3958.13	1.7912e+06	5000.08	2062.36
D3ZV91	Similar to RIKEN cDNA 2810055F11 (Predicted)	L3hypdh	37.9143	7.81365e-11	1.09593	5921.01	7961.71	7194.9	7829.27	8008.4	5052.2	3120.44	6232.28	3885.31
F1M614	Laminin subunit alpha 2	Lama2	343.859	1.72769e-17	1.11891	60094.8	46992.2	78828.7	35862.9	60074.4	64187.4	54522.5	48039.8	53418.7
F1LTF8	Laminin subunit alpha 4	Lama4	196.949	4.69793e-17	1.11748	19776.7	33454.6	20253.5	15009.5	34869	28625.5	17806.2	39422.7	21276.5
F1MAN8	Laminin subunit alpha 5	Lama5	403.778	6.96279e-10	1.09199	13437.4	9704.85	17491.5	8933.82	9574.6	20485.2	9067.29	12272	11095.7
D3ZQN7	Laminin subunit beta 1	Lamb1	197.392	3.28121e-12	1.10122	199195	170804	104787	230108	133844	107104	230521	97699.9	216481
M0R6K0	Laminin subunit beta-2	Lamb2	196.533	7.73268e-19	1.1241	193680	236847	445467	128470	129668	245213	186990	146952	194762
F1MAA7	Laminin subunit gamma 1	Lamc1	177.387	1.37588e-17	1.11925	108888	125859	198560	85285.9	123799	152307	118917	123307	112989
P14562	Lysosome-associated membrane glycoprotein 1	Lamp1	43.9691	5.06022e-14	1.10763	27038.3	37091.6	35924.9	46381	40061.3	51059.7	36247.7	46221.9	31654.3
P17046	Lysosome-associated membrane glycoprotein 2	Lamp2	45.1558	9.16528e-05	1.06012	13172.3	21035.6	6978.71	30437.9	15308.1	18043.7	11313.1	7424.12	15820.8
Q6P791	Ragulator complex protein LAMTOR1	Lamtor1	17.7207	3.26195e-12	1.10123	13207.3	19898.5	5944.94	14411.7	4644.16	17161.6	8296.56	7356.36	9304.35
A0A1B0GWT7	Late endosomal/lysosomal adaptor, MAPK and MTOR activator 2	Lamtor2	5.67777	0.000562239	1.04854	2207.78	3002.34	3199.41	1629.88	2720.11	2026.31	1731.74	1662.51	2604.45
Q5U204	Ragulator complex protein LAMTOR3	Lamtor3	13.5797	0.00139432	1.0344	4275.96	2106.52	5786.73	7240.11	2701.86	4576.45	6003	3318.04	6846.2
D3ZF11	Hepatitis B virus x interacting protein (Predicted), isoform CRA_a	Lamtor5	16.3897	0.000233478	1.05508	10918.6	8621.76	6495.54	14714.1	3862.04	5139.5	11007.1	4480.19	6127.21
Q68FS4	Cytosol aminopeptidase	Lap3	56.1501	3.42068e-14	1.1082	37291.2	43270.8	119848	41991.9	18430.2	46378.8	40508.6	35018.9	41457.5
Q5PPJ6	Leucyl-tRNA synthetase	Lars	134.279	2.6883e-06	1.07304	5783.99	5830.78	4733.39	1722.08	5652.9	2773.47	2886.68	3195.82	2273.69
Q99MZ8	LIM and SH3 domain protein 1	Lasp1	29.9704	6.76489e-15	1.11051	5905.78	7108.92	36970	46023.2	39335.4	40652.4	28315.5	34336	22186.1
A0A0G2K014	Lymphocyte cytosolic protein 1	Lcp1	71.9804	3.59127e-16	1.11463	31954.9	43760.1	48070.3	70906.9	39394.7	63372.4	44338.6	57380.2	39253.1
A0A096MKD4	LIM domain-binding 3	Ldb3	72.3324	8.44739e-18	1.12006	1156436	1049836	3.84582e+06	623534	2.32275e+06	1.46396e+06	1.2507e+06	2.06181e+06	1239594
P04642	L-lactate dehydrogenase A chain	Ldha	36.4505	5.78056e-18	1.12064	4959379	5.17115e+06	8727838	2.77585e+06	5.69551e+06	5.39808e+06	6.67616e+06	8440327	6.22657e+06
P42123	L-lactate dehydrogenase B chain	Ldhb	36.6124	3.62905e-20	1.12981	150211	129169	69730.9	353561	492362	169547	114151	81072.9	129119
Q4KM57	LEM domain containing 2	Lemd2	36.2432	1.34365e-05	1.06789	10085.3	2317.41	6083.55	16768.3	18911.1	14816.4	14772	12006.3	10728.4
Q5XIN6	Mitochondrial proton/calcium exchanger protein	Letm1	83.0597	1.76291e-07	1.0803	10649.2	8007.53	8370.56	5461.03	10462	11578.9	5895.64	8493.19	10951.5
P11762	Galectin-1	Lgals1	14.8568	2.73387e-16	1.11502	602277	675985	690239	644097	580682	563385	665455	580190	655572
A0A0G2JXB1	Galectin	Lgals3	26.3356	3.08485e-13	1.10493	29893.6	26589.3	12391.8	40472	15691.9	30357.3	35282.1	15526.8	35208.4
G3V7N2	Galectin	Lgals5	16.3727	2.20248e-12	1.10186	22488.8	55118	23044.6	42488.6	12533.7	32234.4	10264.2	16332.9	16602.4
F8WG95	Galectin	Lgals7	15.2822	1.24989e-13	1.10628	2475.78	3209.52	4854.59	2404.79	3844.61	92102.1	2420.78	3701.75	2273.4
B4F7A3	Galectin	Lgalsl	18.9557	0.00112049	1.03966	6758.69	7042.87	4977.25	5242.24	7969.56	2497.32	3063.24	3184.22	7741.89
Q5PPG2	Legumain	Lgmn	49.4803	3.49023e-16	1.11467	11585.5	11918.7	6317.32	14917.8	13057.7	15385.6	12358.1	14331	12693.1
F1LR10	LIM domain and actin-binding protein 1	Lima1	83.7972	0.000515896	1.04933	12970.4	15484.3	11252.8	24113.8	5220.77	12937.7	8835.63	4906.1	13227.2
F1M392	LIM and calponin homology domains 1	Limch1	121.5	0.00146141	1.03289	2582.57	2979.32	5423.55	4009.47	92575.5	3738.73	4353.61	4872.29	4862.86
C0KUC5	LIM and senescent cell antigen-like-containing domain protein	Lims1	41.6092	0.000743995	1.04564	22971.3	19940.5	20495.4	2427.03	15441.3	18128.5	18933.6	23842.5	1834.41
Q792I0	Protein lin-7 homolog C	Lin7c	21.834	0.00413087	1.00859	5907.31	7074.21	7969.03	3761.61	14560.4	6749.81	4603.47	3632.82	6136.37
G3V8R5	Hormone-sensitive lipase	Lipe	116.842	1.43104e-12	1.10255	10399.8	24062	15050.9	3231.9	3213	18741.9	21166.3	26680.7	18625.9
A0A0G2JXC1	Protein ERGIC-53	Lman1	58.0953	9.31085e-06	1.06915	5888.22	4951.99	5538.18	8609.86	3261.21	4287.62	5093.07	4950.73	22013.5
B0BNG3	Lectin, mannose-binding 2	Lman2	40.3928	3.81483e-13	1.10461	23075.8	28146	20387	18882.8	18897.1	24277.5	15987.8	20527.2	9304.36
Q6AYF2	LIM and cysteine-rich domains 1	Lmcd1	41.0852	5.80401e-05	1.0622	11306	9695.84	5788.68	15658.7	47520.5	18083	5697.88	4018.61	3786.44
G3V8L3	Lamin A, isoform CRA_b	Lmna	74.3116	8.55578e-18	1.12002	1.80754e+06	1.97393e+06	1.74789e+06	2.70207e+06	1.99005e+06	1.76658e+06	1.26217e+06	1.39051e+06	1.33576e+06
G3V7U4	Lamin-B1	Lmnb1	66.6865	2.88804e-16	1.11494	119665	162821	146293	172641	152819	156851	120328	171249	117041
D3ZLC1	Lamin B2	Lmnb2	68.8506	1.01118e-06	1.07582	39945.7	28977.7	23998.7	31609.3	18921.7	25357.1	25295.7	25252.4	21985.3
A0A0G2K174	LIM domain 7	Lmo7	156.764	1.08119e-05	1.06864	39567.3	17378.6	16098.1	9079.86	12169.2	9532.65	2683.73	12497.8	2423.19
A0A0G2K0D3	Leiomodin-1	Lmod1	66.216	0.00200613	1.02334	4162.18	5502.66	7370.6	2295.43	5527.07	4894.21	4200.12	5526.14	5851.97
D4A871	Leiomodin 3	Lmod3	66.0903	0.00926182	0.995277	3142.81	2328.15	8411.49	3136.88	3997.6	4131.58	1568.17	3888.47	3288.36
Q6PDV8	60S ribosomal protein L22	LOC100360057	14.7589	1.54325e-17	1.11905	112362	116272	84222.4	118621	143417	141526	100749	118457	99858.3
M0R757	Elongation factor 1-alpha	LOC100360413	50.1079	6.10249e-17	1.11712	2.49362e+06	2.7907e+06	3.28802e+06	2.41281e+06	2.53288e+06	2.93766e+06	2.35794e+06	2.65759e+06	2.45769e+06
A0A0G2JSL0	Proteasome subunit beta	LOC100360846	25.3037	5.58827e-11	1.09651	27095.3	23678.5	12822.6	24796.1	29578.5	35864	27462.6	29415.2	27710.6
A0A0G2JYC4	Complement factor H-related protein B	LOC100361907	44.5784	0.00232628	1.01973	2770.06	3712.97	3670.52	2094.27	2579.91	3462.83	2107.44	2437.95	2491.08
M0RA26	Ribosomal protein S27-like	LOC100362987	9.51618	5.70494e-05	1.06228	38415.2	46063.6	23313.9	46827.8	43845.6	55104.7	36658.9	47664	33656.7
A0A0H2UHM7	Tubulin alpha chain	LOC100909441	49.8062	9.15282e-13	1.10326	20336.1	28804.9	6383.82	30884.6	3829.82	40853	20633.2	13352.8	26096.2
D3ZP49	Coiled-coil domain-containing protein 72-like	LOC100910678	7.12433	0.00117772	1.03866	14508.5	12252.6	13373	14359.8	5190.16	2441.33	59239.5	2470.1	63719.1
A0A0G2K0V8	Nuclear migration protein nudC-like	LOC100911422	32.4004	0.00168518	1.02834	8532.83	3037.82	5812.24	5741.34	6511.87	5910.43	8761.69	4233.72	9879.89
A0A0G2K7B3	Heterogeneous nuclear ribonucleoproteins C1/C2-like	LOC100911576	33.0563	9.15757e-09	1.0869	54050.8	40497	27445	74155.1	69523.3	80982.6	41140.6	52904.7	29457.9
D3ZMS0	Protein C10-like	LOC100911713	13.1942	0.00137456	1.03483	2833.5	2070.26	5447.89	1345.76	4690.73	2311.48	1699.24	6107.41	2439.95
A0A0G2K850	RNA-binding protein EWS-like	LOC100912481	67.9406	2.07427e-05	1.06632	5968.18	2408.74	5475.6	5294.68	4272.73	3006.95	5005.59	4715.28	22261.9
D3ZCZ9	NADH dehydrogenase [ubiquinone] iron-sulfur protein 6, mitochondrial	LOC100912599	13.0398	1.81598e-12	1.10218	47902.7	8726.13	31240.1	9639.51	41555.4	8130.27	26988.9	16177.9	15089.3
Q99MI5	Spermidine synthase	LOC100912604	33.9969	0.000702692	1.04629	7258.49	10148.9	3947.8	17473.4	7940.62	9286.87	5409.38	6387.1	9083.8
D3ZFY8	Ubiquitin-conjugating enzyme E2 V1	LOC100912618	16.3547	6.1291e-17	1.1171	93032.5	109713	126839	107982	131834	140536	152480	146804	176089
A0A0G2JXE0	Histone H2B	LOC102549061	13.9221	3.8391e-18	1.12132	2837827	3.1809e+06	2798995	4.53413e+06	5056087	3.58932e+06	2.57338e+06	3.53167e+06	2.7707e+06
A0A0G2K1A0	N-acetyltransferase domain-containing protein	LOC102553099	19.4604	3.85315e-05	1.06392	4164.12	2418.97	7429.72	1564.82	4464.54	2512.16	10949.2	4044.02	1553.37
A0A0G2KB55	SUMO-conjugating enzyme UBC9-like	LOC102553386	17.347	0.00289908	1.01514	4623.8	3996.48	7858.68	11412.7	4230.89	3219.51	2232.27	3919.12	4507.6
D4A7W8	Microfibril associated protein 4	LOC102553715	28.9365	3.98487e-08	1.08376	25577.6	21779.5	25259.3	32290.8	18725.2	19852.5	21800.4	15303.1	23465
D4A617	Ectonucleoside triphosphate diphosphohydrolase 1	LOC103689954	52.0164	6.42376e-08	1.08268	2530.97	6882.5	4999.02	21123.8	6578.43	16608.4	9603.09	6212.87	5025.98
Q1RP74	RCG53953, isoform CRA_a	LOC103690005	27.2474	0.00194493	1.02414	9151.96	10956.6	12583.5	7283.23	5624.19	7279.69	14559.2	4662.35	9724.49
F6T071	Golgi reassembly-stacking protein 2-like	LOC103690018	39.9324	0.000690336	1.0465	1705.06	2928.08	3782.66	4629.9	5416.26	8428.17	3241.56	5573.01	2861.5
A0A0G2K8S6	Glucosidase 1	LOC103692171	91.9627	0.000590984	1.04806	15693.3	6461.53	4522.4	5640.06	8792.26	16799.9	7492.38	10651.4	4261.79
A0A0G2JXD0	60S ribosomal protein L9 pseudogene	LOC103692829	21.424	8.10617e-09	1.08715	14599.2	10632.3	4487.57	10325.1	37900.9	19343.1	21088.9	9802.78	17052.9
Q62669	Beta-globin	LOC103694855	16.0225	2.68872e-18	1.12189	592113	644898	122527	611392	544142	905230	584039	801261	415142
F2Z3T7	Isochorismatase domain-containing protein 1	LOC103694869	32.0325	0.000106153	1.05939	8847.52	6348.32	5462.34	6844.21	17898.8	7187.96	6229.98	9477.71	3398.18
A0A0G2JUW8	Leucyl-cystinyl aminopeptidase	LOC108348118	116.979	1.68746e-05	1.06708	14883.1	23926.7	23692.8	20758.7	12975.1	23064.6	15710.7	12302.1	15626.4
A0A0G2JUS0	Protein quaking-like	LOC108348175	35.8184	0.000479729	1.04995	4631.24	4779.93	5891.53	6119.68	5447.82	3593.32	1791.85	3917.18	2943.12
D3ZU22	60S ribosomal protein L7a-like	LOC108349606	30.0116	3.82972e-13	1.1046	75797.9	76232.2	43388.9	76902.9	74461.7	90378.4	56467.5	64161.9	58381.5
A0A0G2JYK0	Serine protease inhibitor A3N	LOC299282	67.9831	7.43085e-19	1.12421	710180	996657	1.14466e+06	1.08363e+06	965054	636093	496557	712479	469395
A0A0G2K9B1	Serine protease inhibitor A3N	LOC299282	48.3727	5.94076e-19	1.12459	198707	322641	294460	482807	468664	604098	223930	254477	215675
Q6AY00	RCG65869	LOC305806	11.0891	0.00135382	1.0353	1885.55	8205.09	3651.17	6447.91	2594.21	4787.84	2874.14	3373.94	11668.5
A0A0G2JSV3	Ribose-phosphate pyrophosphokinase I -like	LOC314140	34.8062	9.26399e-06	1.06917	8461.02	10123.5	9747.05	23115.9	9542.54	18194.5	20880.9	18752.2	20236.8
D4A4D5	Similar to 60S acidic ribosomal protein P2	LOC498555	11.706	3.49023e-16	1.11467	85203.2	88301.4	94334	78386.8	81042.7	107144	67335.8	81458.6	74515.9
F1M3H8	Hypothetical protein LOC681410	LOC681410	30.0759	8.47046e-09	1.08706	2706.97	3343.22	5207.32	13503.5	5515.42	2590.05	2708.49	4125.64	2229.13
M0R965	Uncharacterized protein	LOC685025	85.9817	0.00207442	1.02246	5257.64	6135.2	5291.85	5241.97	4362.16	6230.23	3687.59	5095.51	1255.67
D3ZTH8	Similar to 60S ribosomal protein L23a	LOC689899	17.7531	3.65471e-19	1.12556	87388.4	56603	58100.6	89598.2	121027	107907	66132.3	82472.7	69584.9
F1M1R0	Ig-like domain-containing protein	LOC690813	14.8938	0.000114968	1.05899	3339.62	2552.39	6980.84	15727.3	4576.1	3115.89	8555.55	3669.53	3557.2
Q924S5	Lon protease homolog, mitochondrial	Lonp1	105.793	1.25736e-19	1.12724	13527.7	6813.34	4799.66	7358.45	5544.05	6959.95	7179.63	5472.06	7308.92
Q5XI07	Lipoma-preferred partner homolog	Lpp	68.2605	1.89162e-09	1.09008	15266.3	31637.5	23845.6	17981.8	16655.1	29937.7	28331.5	26624	32114.6
A0A0G2JYI0	LPS-responsive beige-like anchor protein	Lrba	309.457	0.00147791	1.03253	2775.24	16441.8	4949.4	17823.2	5655.79	10563	8154.73	6239.44	1268.11
G3V928	LDL receptor-related protein 1	Lrp1	504.889	2.20976e-17	1.11854	44650.9	55110.7	46763.5	71021	56404.3	45600.3	32651.7	40944	31449.1
Q99068	Alpha-2-macroglobulin receptor-associated protein	Lrpap1	42.0317	0.00248403	1.01831	2636.58	5114.14	6313.51	6109.73	5542.97	3034.99	9183.25	4780.09	2904.48
F1LM33	Leucine-rich PPR motif-containing protein, mitochondrial	Lrpprc	156.68	5.25478e-15	1.11088	7896.59	4820.72	7117.57	4707.87	13321.5	6128.16	8594.08	10117.7	7177.92
F1LUD9	Leucine-rich repeat-containing 20	Lrrc20	20.8743	4.5381e-18	1.12101	22076.3	11048.7	44097.3	6034.23	14340.7	13062.5	14516	19517.7	12047.9
F1LT49	Leucine-rich repeat-containing 47	Lrrc47	63.5311	3.11325e-05	1.06478	6052.85	5508.14	6069.05	14450.8	7488.81	4445.68	8331.89	5168.27	9002.57
A0A0G2KBC0	Leucine-rich repeat-containing protein 57	Lrrc57	22.8634	0.00177875	1.02673	3787.24	7913.78	6484.9	7094.03	4220.51	3046.17	2174.65	4825.4	2939.22
Q5RJR8	Leucine-rich repeat-containing protein 59	Lrrc59	34.8693	3.75098e-14	1.10807	19265.2	48184.4	66977.3	30616	25085.8	37086.4	6157.13	7858.83	15823.6
D4A8U4	LRRN4 C-terminal-like	Lrrn4cl	29.7002	5.37969e-06	1.07093	12041.6	14569.1	15162.6	48143.1	36879.8	17659.3	13123	22299.2	17375.5
D4A7U6	U6 snRNA-associated Sm-like protein LSm3	Lsm3	11.8454	9.79314e-18	1.11978	23578.2	32409.7	33421.9	28157.4	31171.3	35035.6	20522.5	32732.1	19579.4
D4A2C6	U6 snRNA-associated Sm-like protein LSm4	Lsm4	15.2045	0.000210362	1.05572	5274.24	6183.79	21770.5	5955.05	7910.9	6179.62	4003.17	2817.68	2126.35
Q4QQV6	Lymphocyte specific 1, isoform CRA_a	Lsp1	36.5594	0.000904505	1.04311	14397.7	2154.14	5663.04	13743.5	3882.57	14200.5	1752.05	8175.18	9987.42
Q499P2	Leukotriene A(4) hydrolase	Lta4h	69.089	2.83489e-16	1.11497	10952.6	17009.3	12068.2	17841.2	20867.7	18653.7	14866.4	22007.9	17492.9
A0A0G2K588	Latent-transforming growth factor beta-binding protein 4	Ltbp4	154.01	0.00368746	1.01059	2981.57	6115.24	10104.3	7367.12	8310.97	3253.23	2589.07	4475.61	1846.3
P51886	Lumican	Lum	38.279	5.21937e-16	1.11411	12812213	16358052	16636777	29049522	28956816	18827400	10141867	13870666	9779441
Q9QYL8	Acyl-protein thioesterase 2	Lypla2	24.807	0.00364217	1.01081	2099.35	4199.5	4227.22	1848.67	4605.81	3879.14	2961.82	2720.41	2431.92
D3ZD19	Extracellular link domain-containing 1 (Predicted)	Lyve1	37.2677	5.84528e-06	1.07066	15257	10455.9	13307.1	13035.2	8848.64	7886.78	9629.96	13265	17837.5
F1M8E9	Lysozyme	Lyz2	16.718	6.9211e-05	1.06143	3452.41	3460.8	5953.04	7421.11	3928.35	9360.15	1882.62	4101.63	2836.04
Q5PQN7	Protein LZIC	Lzic	21.3944	6.04698e-07	1.07718	4550.56	9557.79	14251.9	10903.8	10747.6	11765.3	16436.9	12083.7	21708.3
Q6AY20	Cation-dependent mannose-6-phosphate receptor	M6pr	31.0954	3.38463e-05	1.06445	2445.88	7500.32	5141.24	20921.9	3025.05	17756.1	5521	3747.13	10170.5
A0A0G2K5F1	ADP-ribose glycohydrolase MACROD1	Macrod1	35.3077	1.1092e-17	1.11956	59761.7	32699.2	55434.8	36865.4	42568.7	34506.1	89586.8	43561.5	82642.8
A0A0G2K5G6	Magnesium transporter protein 1	Magt1	41.6759	0.00117918	1.03863	8113.08	6494.73	7629.98	2723.13	3294.82	21765.3	17660.1	10824.8	13042
Q6P762	Alpha-mannosidase	Man2b1	114.327	0.00779798	0.9981	3590.11	2772	6872.21	12049	3651.73	3383.28	2158.19	3609.03	2130.65
F1LPQ3	Alpha-mannosidase 2C1	Man2c1	115.719	0.00101251	1.0414	4154.07	5842.2	6558.12	6342.7	3570.31	3648.38	8868.73	6048.92	4748.09
P0C5H9	Mesencephalic astrocyte-derived neurotrophic factor	Manf	20.3878	0.000328612	1.05285	9044.53	8200.62	9252.36	10237.1	8841.15	8928.7	7524.67	8561.87	12602.6
G3V9Z3	Amine oxidase	Maoa	59.5209	2.33042e-18	1.12214	30456.7	36128.5	34076.9	30588.8	40605.5	27327.8	24365.2	31410.2	20917.2
P19643	Amine oxidase [flavin-containing] B	Maob	58.4587	0.00304314	1.01421	5400.71	5745.65	6837.2	8454.7	4614.83	3961.3	6828.27	5386.96	4369.1
P01048	T-kininogen 1	Map1	47.7752	1.83024e-17	1.1188	35363.3	53871.3	16545.1	148462	34927.7	393691	72701.9	34726.8	84892.1
A0A0G2K5C6	Microtubule-associated protein 1A	Map1a	325.615	7.79364e-05	1.06088	10398	8190.81	9854.32	12257.4	6503.98	8395.98	7346.1	4135.78	7524.82
P15205	Microtubule-associated protein 1B	Map1b	269.643	5.86221e-14	1.1074	10545.5	7838.75	4828.51	14616.5	16147.8	8182.23	5356.45	9124.81	5736.02
A0A0G2K9Q7	Uncharacterized protein	Map1lc3b2	14.5267	9.35863e-08	1.08181	60741	45126.6	39582	50988.5	45346.2	4818.3	2889.95	3390.66	40340.3
A0A0H2UHQ3	Microtubule-associated protein 1S	Map1s	102.433	5.73232e-16	1.11398	6872.41	7348.23	5418.25	10338.1	6781.08	7107.69	4624.27	4292.11	6452.55
A0A0H2UHI2	Dual-specificity mitogen-activated protein kinase kinase 1	Map2k1	40.9602	3.34789e-11	1.09739	21138.3	19930.6	28680.6	19098.3	24449.1	26363	24208.8	27883.9	26849
F1LP57	Mitogen-activated protein kinase kinase 4	Map2k4	42.3978	0.000436294	1.05075	2943.58	2956.56	7563.36	2203.55	4614.2	3873.98	4768.61	3872.83	2893.28
Q925D6	Mitogen-activated protein kinase kinase 6	Map2k6	37.4442	0.00659953	1.00073	2679.02	2668.97	5389.45	3055.73	3987.54	3741.86	44417.9	4401.42	2769.37
D4AE17	Mitogen-activated protein kinase kinase kinase 20	Map3k20	51.3172	1.6592e-16	1.11572	7622.51	9692.91	8202.58	9586.05	11814.1	10409.2	10098.3	7336.94	12708.5
A0A0G2JW88	Microtubule-associated protein	Map4	233.394	6.78138e-05	1.06152	11925.1	4839.62	8670.05	5007.26	13912.2	10730.2	6487.76	8999.1	7382.96
Q5M7W5	Microtubule-associated protein 4	Map4	110.301	1.09351e-17	1.11959	30063.8	36870.5	42350.6	39834.8	45786.9	44261.1	30215.4	38613.6	27927.3
D4A644	MAP7 domain-containing 1	Map7d1	90.4186	2.62807e-09	1.08944	12706.1	13537	6725.62	9855.16	13927.2	15346.5	8767.84	17377.2	13574.1
P63086	Mitogen-activated protein kinase 1	Mapk1	41.2756	6.79812e-05	1.06151	16289.4	18632.9	18928.3	14516.7	22387.7	21939.6	20801.5	25546.7	29705.4
Q63538	Mitogen-activated protein kinase 12	Mapk12	41.9853	1.89335e-08	1.08537	34465.5	34243.2	32969.1	11931	31800.5	31860.7	32139.1	30273.4	34599.2
P21708	Mitogen-activated protein kinase 3	Mapk3	43.0805	1.48938e-12	1.10249	23122.5	28035.3	5213.71	25302.3	22362.1	22430.9	17491.4	28110.7	18760.4
Q66HR2	Microtubule-associated protein RP/EB family member 1	Mapre1	30.0042	1.83563e-09	1.09014	16252.7	16795.1	11374.8	14368.6	5680.08	14376	8203.67	13574.8	11172.5
Q5XIT1	Microtubule-associated protein RP/EB family member 3	Mapre3	31.9662	0.000843456	1.0441	15365	15300.3	10025.7	9669	22594.1	26346.6	20545	23372.5	23228.6
F1LMW7	Myristoylated alanine-rich C-kinase substrate	Marcks	29.9597	0.00163361	1.02927	3664.6	4902.94	4375.06	12537.8	3382.18	4145.56	2492.42	4346.76	3147.13
D3Z941	Methionyl-tRNA synthetase	Mars	101.582	0.00179813	1.02641	37530.8	26457	45040	14719.1	23305.4	36983.3	43868.9	33423.4	45857.9
A0A0G2K392	Mannan-binding lectin serine protease 2	Masp2	20.8484	0.000303264	1.0534	4011.23	2872.21	5360.23	11731.5	8040.54	3737.46	1800.68	8395.78	1711.28
F1LRB8	S-adenosylmethionine synthase	Mat2a	43.6747	0.000571747	1.04838	9859.94	11810.6	14285.4	10262.6	14265.4	11427.3	7962.33	4618.02	7823.64
A0A0G2JT30	Methionine adenosyltransferase 2 subunit beta	Mat2b	36.2362	0.00168627	1.02831	3090.32	13545.7	6469.99	16943.6	3846.16	12465.2	12727.8	4498.73	11298.4
A0A0G2JSR7	Matrin-3	Matr3	94.5021	3.57554e-14	1.10814	8594.54	8786.68	8553.35	11005.2	8246.41	9182.69	7975.97	8527.78	7486.85
Q66HG9	Mitochondrial antiviral-signaling protein	Mavs	53.8045	3.44606e-11	1.09734	14216.7	7865.55	7887.5	14922.2	14735.9	6255.97	7697.72	4370.45	7754.11
Q9QZ76	Myoglobin	Mb	17.1568	4.09574e-17	1.11766	1.84239e+06	580517	1.70148e+06	932575	3.12756e+06	1.18419e+06	677698	754909	638911
P02688	Myelin basic protein	Mbp	21.5022	3.60309e-10	1.09321	21775.6	26925.3	32344.3	36914.4	78707.7	64501.5	50730.7	22594.9	43441.6
Q9EPF2	Cell surface glycoprotein MUC18	Mcam	71.327	6.52109e-17	1.11702	40026.5	85987.2	65175.3	33332.9	30897.8	55212.3	50054.2	63052.1	45938.3
F1LP30	Methylcrotonoyl-CoA carboxylase subunit alpha, mitochondrial	Mccc1	79.2957	0.00229493	1.02002	10908.2	4224.16	8988.74	5578.9	4810.69	5015.45	11310	4649.77	11194.3
Q5XIT9	Methylcrotonoyl-CoA carboxylase beta chain, mitochondrial	Mccc2	61.5172	5.35028e-12	1.10044	10165.2	6841.9	6688.53	6450.02	5500.49	4482.89	9515.12	5077.07	8432.98
D4A197	Methylmalonyl CoA epimerase	Mcee	18.8158	0.000840187	1.04415	4299.05	5455.79	4562.81	2190.2	3436.6	3439.94	3754.15	3919.16	3943.85
P09650	Mast cell protease 1	Mcpt1	28.6172	1.08779e-15	1.11309	310720	367997	380288	262937	311432	408769	355441	564410	556892
A0A0G2K724	Malignant T-cell-amplified sequence	Mcts1	20.5553	1.87639e-17	1.11875	12290.1	15227.6	23413.4	34950.5	37807.3	32912.9	21818.1	21816.1	13980.7
A0A0G2K059	Mitochondrial calcium uniporter	Mcu	36.0574	0.00994421	0.994072	1637.62	3205.58	3178.92	2851.63	3289.32	4201.65	1086.07	3900.89	1308.42
O88989	Malate dehydrogenase, cytoplasmic	Mdh1	36.4831	6.31773e-16	1.11384	1.74498e+06	1679672	1.85909e+06	1.20939e+06	2310128	1593169	1584050	2.21218e+06	1617162
P04636	Malate dehydrogenase, mitochondrial	Mdh2	35.6836	2.62364e-20	1.13085	845297	642025	1.10854e+06	457972	1.34954e+06	637057	764809	1.0283e+06	768290
D4A4U3	Magnesium-dependent phosphatase 1	Mdp1	18.6103	4.3156e-16	1.11437	40389.9	29261.4	34962.4	11866.9	32192.8	36118.4	29141.9	34793	33134.3
A0A0G2K1S6	Malic enzyme	Me1	63.8325	1.9642e-09	1.09001	4889.08	6701.97	5486.16	2490.11	12147.4	3585.46	3594.05	16199.8	8230.65
A0A0G2K502	Malic enzyme	Me2	66.3098	8.24055e-05	1.06062	4577.91	4153.03	3876.38	3995.85	4717.13	4156.6	3645.12	4694.69	3189.19
A0A0G2K4C6	Malic enzyme	Me3	63.4363	5.50736e-06	1.07085	18650.2	2143.11	5885.08	2313.76	10623.9	3470.98	12793.1	10220.8	9558.96
A0A0G2JWK2	Methyl-CpG-binding protein 2	Mecp2	53.0484	8.91487e-12	1.0996	19658.3	15889.2	7795.92	18019	23780.7	6550.35	7694.03	6712.67	9176.8
F1LNE5	Protein MEMO1	Memo1	31.5858	0.00140625	1.0341	2128.74	2615.73	10387.4	1603.62	5400.12	4032.32	11343	11588.6	7533.03
D3ZE72	Methionine aminopeptidase	Metap1	43.2052	0.0053766	1.00406	1570.58	1515.88	3327.33	1220.95	4912.83	2313.58	1981.28	2609.81	1987.89
D3ZJG1	Methyltransferase-like 21C	Mettl21c	28.0336	0.00155235	1.03089	2524.19	1483.86	6322.83	2570.66	4957.03	4176.26	1703.36	5540.64	2021.84
Q3KRE2	Methyltransferase like 7A, isoform CRA_b	Mettl7a	28.142	8.04039e-14	1.10693	12079.6	17972.4	3972.77	20169.1	11780.8	10394.4	16648.9	8621	15410.5
D3Z952	Microfibril-associated protein 2	Mfap2	20.7715	4.46768e-09	1.08838	128172	34140.4	23278.2	93629.3	55462.3	54816.4	43781.4	61552	11897.7
D3ZJB1	Microfibril-associated protein 5	Mfap5	18.6943	2.28831e-15	1.11204	32700.1	30138	34305.2	41128.3	18096.4	36667.3	31281.7	90673.6	50712.7
P70490	Lactadherin	Mfge8	47.4128	1.7573e-09	1.09023	39137.4	110416	51413.6	163238	40656.5	28449.4	27100.6	54822.1	17201.5
Q8R431	Monoglyceride lipase	Mgll	33.4997	9.95005e-15	1.10996	22168.4	42545.1	18488.5	10848.1	4188.62	22844.1	34319.8	28398.7	30658.4
P08494	Matrix Gla protein	Mgp	12.0367	0.00325951	1.01286	2028.42	52346.1	4277.33	146294	4351.49	3352.05	9452.31	76426.2	41184.4
P08011	Microsomal glutathione S-transferase 1	Mgst1	17.4715	5.28983e-14	1.10756	39361.1	92883.7	51138.8	25628.8	24978.2	71592.4	63390.9	118437	70614.9
D4ADS4	Microsomal glutathione S-transferase 3	Mgst3	16.7325	0.000213553	1.05563	3075.91	8416.88	5905.47	1932.95	6286.29	2944.92	9898.17	5612.52	1423.02
A0A0G2JXM0	MIA SH3 domain ER export factor 2	Mia2	85.654	6.07674e-10	1.09225	2145.89	4205.04	4145.92	5503.13	4342.38	14128.6	68754.4	50922.9	2274.29
A0A0G2JVM2	Uncharacterized protein	Mia3	153.469	0.00846945	0.996767	5889.67	7374.78	4312.53	5629.64	4525.04	7161.86	2368.18	2833.91	2174.36
P30904	Macrophage migration inhibitory factor	Mif	12.4772	3.8881e-16	1.11451	78393.8	66516	54226.4	167615	86925.8	73540.5	127531	87416.5	135894
G3V7H2	Multiple inositol polyphosphate phosphatase 1	Minpp1	54.5995	0.00913896	0.995498	3402.92	2706.45	7298.97	1909.94	3920.07	2597.44	4752.27	6201.22	1588.54
A0A0G2K121	Unc-119 lipid-binding chaperone B	Mlec	32.8096	0.00190948	1.02467	2658.83	6159.09	5117	9183	6693.26	7237.13	8227.26	4241.17	5988.39
D3ZCQ9	Myeloid leukemia factor 1	Mlf1	32.22	0.000945166	1.04248	5762.75	5690.99	5648.13	6488.73	8775.25	5746	5772.03	12365	9946.11
A0A096MJS3	Muscular LMNA-interacting protein (Fragment)	Mlip	82.2679	8.26949e-10	1.09166	14689.4	11040.1	11418.7	8694.34	13049.7	12815.4	14420.1	11139.6	14115.4
A0A0H2UHX5	Neprilysin	Mme	78.6687	1.9987e-06	1.07391	2453.18	3648.15	5027.36	29424.7	14631.7	2466.26	2154.42	3329.84	2433.22
P33436	72 kDa type IV collagenase	Mmp2	74.1495	3.44457e-09	1.0889	18616.9	15222.6	7862.03	22111.8	21259.6	14967.2	6894.44	7946.5	2556.76
A0A0G2KA34	Stromelysin-1	Mmp3	37.8135	5.36491e-12	1.10044	10731.1	112387	106027	172408	118941	106317	90728	82235.2	64454
D4ABX6	Multimerin 2	Mmrn2	104.171	0.000726667	1.0459	16221.5	18935.9	12262	11683.2	13429.5	3740.59	9757.15	14524.1	11837.5
Q5U2R8	Interferon activated gene 204	Mnda	49.7349	4.33407e-05	1.06344	2127.42	3088.72	4266.74	11452.1	3587.87	22583.8	16995.8	17828	11696.1
Q5RJS6	Motile sperm domain-containing protein 1	Mospd1	24.0881	1.04476e-07	1.08155	2554.03	5386.38	8426.45	2366.15	5218.89	10170.3	6465.28	6697.55	7106.27
P63031	Mitochondrial pyruvate carrier 1	Mpc1	12.4546	1.00927e-05	1.06888	17613.5	3569.01	13935.1	1860.31	33380.9	16206.7	11652.9	23490.7	11456.3
P38718	Mitochondrial pyruvate carrier 2	Mpc2	14.2579	0.000323094	1.05297	2698.65	2687.94	7344.69	2261.16	4392.64	3807.68	3362.02	3983.18	3184.85
D3Z865	Mannose-P-dolichol utilization defect 1	Mpdu1	26.5476	1.74688e-10	1.09451	6051.24	8512.1	8968.88	8711.19	9451.65	3400.65	7493.47	4843.87	10048.1
Q68FX1	Mannose-6-phosphate isomerase	Mpi	46.424	1.83646e-05	1.06677	3746.45	3076.9	5180.35	2871.11	3870.78	3736.21	6404.89	4808.39	4139.69
A0A0G2K1A2	Myeloperoxidase	Mpo	80.8833	3.62058e-06	1.07215	3151.73	12485.8	4501.65	13004.2	5339.56	4132.02	3778.38	5256.11	3422.46
P97532	3-mercaptopyruvate sulfurtransferase	Mpst	32.9402	3.75024e-16	1.11456	32981.7	26757.1	19107.1	22860.7	46013.5	30346.3	34121.9	33256.2	32734.4
P06907	Myelin protein P0	Mpz	27.5707	1.03101e-17	1.1197	303670	375310	430022	480763	754841	588654	511248	250336	446149
D3ZD31	Mannose receptor, C type 1	Mrc1	164.99	1.15981e-09	1.09102	27286.9	40025.7	24335.3	41030.8	4490.53	15920.4	68102.8	46769.7	53018.5
F1LMA7	C-type mannose receptor 2	Mrc2	170.636	2.00128e-06	1.07391	6115.22	8889.87	7188.8	22303.9	8322.61	7571.01	7257.66	4476.61	9426.21
D3ZXF9	Mitochondrial ribosomal protein L12	Mrpl12	29.4414	0.000101166	1.05963	10167.5	4066.14	6172.24	1826.43	15469.4	13050.4	10782.3	11215.6	9278.36
Q7TP77	Aa2-277	Mrpl49	19.4063	0.00155374	1.03086	1248.11	3989.22	3937.57	1227.69	1917.34	5230.68	1189.41	1139.47	887.162
D4A3E8	Mitochondrial ribosomal protein S27	Mrps27	47.6482	1.07622e-06	1.07564	2729.15	3881.06	3833.07	1733.09	4000.31	5088.64	2716.12	3206.38	1276.33
A0A0G2JZC3	Mitochondrial ribosomal protein S36	Mrps36	12.4065	0.00145778	1.03301	6721.82	3055.71	7882	4997.82	10388.4	3405.32	5412.97	7896.94	4267.82
D3ZZ58	Membrane spanning 4-domains A6E	Ms4a6e	26.9292	7.0116e-13	1.10368	3839.8	5901.95	11367.1	5170.51	8260.89	11082.5	6016.89	10490.4	4430.81
A0A096MK30	Moesin	Msn	67.827	1.25475e-18	1.12324	155948	173502	139906	233770	164732	171551	171979	142895	148831
F1LSJ6	Mitochondrial peptide methionine sulfoxide reductase	Msra	24.5186	0.0008566	1.0439	1888.56	6196.4	3842.42	6521.12	4766.52	7730.39	4283.2	10933.7	4293.87
D3ZHV3	Metallothionein	Mt1m	6.09915	1.2751e-05	1.06807	1845.59	3778.11	3898.94	1821.44	6222.81	16898.2	2436.19	2778.03	2381.82
B2GV01	Metastasis-associated 1 family, member 2	Mta2	74.96	3.41028e-16	1.11471	9197.96	7668.73	9317.78	8459.43	9009.82	6757.95	5495.92	7134.13	4927.18
A0A0G2K583	S-methyl-5'-thioadenosine phosphorylase	Mtap	31.0889	0.000711752	1.04614	4903.72	9462.48	4229.43	14381.9	8122.89	9554.3	7706.51	4580.78	6487.22
A0A0G2K459	Mitochondrial carrier 2	Mtch2	33.7577	9.79449e-09	1.08675	38646.9	12426.3	23423.2	23612.4	34555.9	24213.5	32524.1	25364	31259.3
P00406	Cytochrome c oxidase subunit 2	Mtco2	25.9283	1.08423e-17	1.11962	387629	205355	375828	137114	463812	189194	204548	357383	218413
Q9Z1W6	Protein LYRIC	Mtdh	63.9691	0.00127792	1.03677	5819.39	5956.59	4668.11	3969.81	3576.07	7766.61	2172.55	4344.4	1852.95
Q5XII9	Mitochondrial fission regulator 1-like	Mtfr1l	31.7302	0.000105764	1.0594	2112.14	3019.17	4242.86	2822.62	2947.26	4306.74	4251.96	4063.41	3613.81
G3V6S5	C-1-tetrahydrofolate synthase, cytoplasmic	Mthfd1	100.965	2.98877e-18	1.12173	36717.3	36478	24728.5	31290	29805.5	31088.2	31331.4	28050.1	30384.3
B2GUZ3	Methylenetetrahydrofolate dehydrogenase (NADP+-dependent) 1-like	Mthfd1l	105.842	0.000270768	1.05415	2468.62	5669.23	5188.69	7264.54	3053.47	4083.8	5200.21	5669.08	3299.46
A0A140TAI5	Myotubularin	Mtm1	63.9237	2.08536e-10	1.0942	3429.22	3014.21	6583.93	2178.77	2697.15	3793.6	5434.34	4554.6	5765.51
P05506	NADH-ubiquinone oxidoreductase chain 3	Mtnd3	13.0866	0.00150745	1.03185	37339.4	27396.6	70198.3	16353.8	39415.3	4708.61	23547.5	4900.31	23648.1
P05508	NADH-ubiquinone oxidoreductase chain 4	Mtnd4	51.7828	2.06707e-05	1.06634	3687.41	5498.03	4867.57	4245.93	10834	3825.3	3912.06	5308.58	3824.23
P62775	Myotrophin	Mtpn	12.8608	3.19878e-17	1.11801	38567.6	45673.8	66302.7	41748	48220.1	46191.3	35577.4	58619	36811.3
Q03626	Murinoglobulin-1	Mug1	165.326	1.8427e-18	1.12262	1.81485e+06	3484082	1.7727e+06	3.07089e+06	2.52214e+06	850699	2231581	2.00409e+06	2.07139e+06
Q6IE52	Murinoglobulin-2	Mug2	161.589	7.4953e-09	1.08732	15825.7	35875.1	18419.9	44984.9	3939.57	2943.27	20975.5	16820	27124.9
A0A140TAE0	Major vault protein	Mvp	96.8245	6.10976e-14	1.10734	24634.2	22370.4	16651.8	24377.1	26474.2	27258	24276.7	22006	26387.4
F1M1U0	Matrix-remodeling-associated 7	Mxra7	15.8937	5.90531e-10	1.0923	17252	17794.6	3634	28117.7	13669.6	30335.5	8616.48	9688.94	2201
O35821	Myb-binding protein 1A	Mybbp1a	152.286	0.00157063	1.03045	4355.14	3334.74	6197.2	2566.47	3428.21	3969.12	2037.46	4041.97	2244.54
A0A0G2K7Q0	Myosin-binding protein C, slow-type	Mybpc1	132.435	8.46245e-19	1.12393	1184154	704074	1.29132e+06	780342	2.18315e+06	988688	602411	634932	552190
D3ZA38	Myosin binding protein C, fast-type (Predicted)	Mybpc2	128.936	1.87065e-18	1.12256	1.94449e+06	2162110	4407076	826512	1.32313e+06	1.78599e+06	2872481	2586387	2.75581e+06
G3V6F1	Myosin-binding protein H	Mybph	52.6244	7.73268e-19	1.12412	162046	253938	900310	97390.6	197690	424335	360770	473316	361781
A0A1W2Q679	MYC-binding protein 2 (Fragment)	Mycbp2	215.975	0.000134976	1.05817	63475	62428	98114.6	48529.3	92991.8	69425.6	83912.1	81048.5	58626.5
M0R3V4	Myeloid-derived growth factor	Mydgf	17.9522	0.000739503	1.04571	2421.51	4747.44	4668.57	13892.8	5512.56	2707.16	21443.9	2607.89	12834.3
Q641W2	UPF0160 protein MYG1, mitochondrial	Myg1	42.8888	0.00781716	0.998049	2311.7	4641.75	4677.21	10107.8	9479.54	3077.53	6940	4296.73	3087.53
A0A0G2K484	Myosin-4	Myh1	222.695	6.25381e-18	1.12049	20433496	24099764	49188792	9984148	11089502	31851666	37546316	31468988	37115184
F1LRV9	Myosin-4	Myh1	#VALUE!	7.658e-20	1.12838	36305480	30424716	67899712	13868859	29506004	35192464	41207636	37814796	40500964
G3V9Y1	Myosin, heavy polypeptide 10, non-muscle, isoform CRA_b	Myh10	228.998	1.09351e-17	1.1196	22931.4	21635.6	13020.1	35932.8	12317.6	19131.5	54370.1	17458.2	33823.9
A0A0G2K6S9	Myosin-11	Myh11	228.047	2.79517e-17	1.11821	121933	154150	128710	148334	131543	138210	109020	90660.5	117401
G3V6E1	Myosin-4	Myh2	219.576	4.7526e-18	1.12094	172917	162864	228319	1.29848e+06	6604950	3.0376e+06	36499.7	69910.6	43077
G3V6D8	Myosin-3	Myh3	223.786	1.49619e-13	1.10601	2.35674e+06	1.93818e+06	1.47959e+06	1.04143e+06	1.19818e+06	1.5769e+06	3.47111e+06	1.78273e+06	3.39946e+06
G3V8B0	Myosin-7	Myh7	222.9	5.94076e-19	1.12459	9415187	8640106	10199455	6.22284e+06	5222045	9104196	17721158	9276547	18896426
G3V6P7	Myosin heavy chain 9-like 1	Myh9	226.413	2.61254e-16	1.11509	170716	223525	191546	211463	148899	194652	176021	189167	186887
P02600	Myosin light chain 1/3, skeletal muscle isoform	Myl1	20.6796	1.03101e-17	1.11971	33874080	16066852	31818072	13104195	17901176	15293031	42083080	25192190	38824224
A0A0G2JSW0	Myosin regulatory light chain 12B	Myl12b	19.7792	7.26304e-17	1.11687	145153	171334	180696	167600	140053	188252	189933	145077	220949
P08733	Myosin regulatory light chain 2, ventricular/cardiac muscle isoform	Myl2	18.8803	2.40464e-16	1.1152	675316	67271.5	91077.3	1.41344e+06	2.05416e+06	589016	8490.71	78206.9	2171.75
P16409	Myosin light chain 3	Myl3	22.1562	1.87433e-17	1.11876	1.25334e+06	170077	232030	3.86923e+06	5.13219e+06	1.86943e+06	9284.37	135646	42333.4
A0A0G2K6J5	Myosin light polypeptide 6	Myl6	16.9611	1.46305e-17	1.11914	627619	420933	412704	1.27857e+06	1424611	736624	406209	341471	405815
B0BMS8	Myl9 protein	Myl9	19.8542	4.15532e-16	1.11442	50532.6	74900.1	83126.5	107512	57526	54570.7	89510.6	28605.7	92834.6
A0A0G2K0Q7	Myosin light chain kinase	Mylk	214.003	2.02239e-15	1.11222	4060.38	25137.8	20145.1	26927.3	15310.9	16417.2	10752.2	4140.64	20915.9
G3V731	Myosin light chain kinase 2, skeletal muscle	Mylk2	65.9485	5.84848e-17	1.11718	114788	146478	269558	78452.6	125805	139574	203145	156766	222918
P04466	Myosin regulatory light chain 2, skeletal muscle isoform	Mylpf	18.9695	4.05303e-18	1.12118	31358274	31355388	53209356	12732319	24063710	30359742	45894052	33932356	46557656
A0A0G2JY08	Myosin XVIIIa	Myo18a	233.381	0.00424859	1.00807	4025.9	4569.22	10161.4	6024.34	10653	4310.54	9067.3	6830.34	5610.89
Q63355	Unconventional myosin-Ic	Myo1c	119.811	7.65574e-16	1.11358	61982.6	77878.8	61207.9	48198.9	31424.3	70597	82994.7	70473.4	116729
Q63357	Unconventional myosin-Id	Myo1d	116.095	0.000569882	1.04842	2287.12	10502.4	4269.21	16910.4	7885.16	11493.9	11092.9	7566.95	2391.91
A0A0G2K6E3	Myosin IG	Myo1g	116.698	1.32911e-10	1.095	9218.68	14903.7	34204.3	23400	30046.4	24366.8	10665	2163.93	2978.86
D4A5I9	Myosin VI	Myo6	148.131	0.00153795	1.0312	2171.1	11364.8	4193.78	1317.49	4394.81	2074.54	2446.35	2918.04	3063.38
A0A0G2JYG5	Unconventional myosin-IXb	Myo9b	229.232	0.000101485	1.05961	5884.43	2181.97	5735.39	1870.71	6097.08	2858.13	3012.51	5787.03	1376.38
G3V6E8	Myocilin	Myoc	56.4394	3.74418e-16	1.11457	99159.3	116604	134001	106015	142782	39655.8	79084.3	78911.4	79334.9
A0A0G2K695	Myoferlin	Myof	234.618	5.31527e-08	1.08311	11655.3	14464.3	8103.7	18322.6	13441.2	10167.7	6653.51	11954.2	7152.85
A0A0G2K5P5	Myomesin 1	Myom1	187.603	2.30289e-18	1.12218	1.01975e+06	815519	1.46385e+06	482742	1003963	1.06959e+06	1.2569e+06	1133507	1.26697e+06
G3V7K1	Myomesin 2	Myom2	164.713	1.66333e-18	1.12279	1.06797e+06	934913	1.64386e+06	450515	918620	1.12399e+06	1.55285e+06	1.15612e+06	1535561
D4A228	Myomesin 3	Myom3	162.101	7.6575e-13	1.10354	3469.46	3844.91	5485.24	17087.9	15626.1	4418.34	1864.95	3006.77	2506.71
D3ZTC5	Myotilin	Myot	55.1228	3.6146e-18	1.12142	424751	329301	520669	324713	920709	473830	414690	446247	408595
D4A7U8	Myozenin 1	Myoz1	31.3983	1.21959e-17	1.11943	832427	627393	1.50203e+06	306863	720936	751074	701088	902867	722653
A0A0G2KAQ5	Myozenin 2	Myoz2	29.7897	1.33635e-12	1.10267	20199.3	2230.68	7719.64	34375	83681.9	17953.6	1667.67	4140.93	1386.11
A0A0H2UHR2	Myozenin 3	Myoz3	27.2008	1.04522e-16	1.11638	84066.9	16548.9	173492	73234.7	151923	90972.9	89500.2	48967.9	61998.3
A0A0G2K046	Myopalladin	Mypn	143.752	2.66978e-16	1.11506	34838	49687.1	56013.5	40276.1	68653	60396.6	42089.9	58375.8	29192.9
D3ZD89	N(alpha)-acetyltransferase 15, NatA auxiliary subunit	Naa15	101.01	0.00350513	1.01151	1988.13	4071.1	4194.6	1976.81	2157.68	3284.89	2237.63	2890.26	1787.4
M0R9L0	Nascent polypeptide-associated complex subunit alpha	Naca	220.197	8.48037e-18	1.12003	65373.8	60193.7	121298	43741.8	116164	99827.6	80279.2	102802	76078.4
F1M7W7	NEDD8-activating enzyme E1 regulatory subunit	Nae1	60.4167	0.00902189	0.995717	2368.55	13415.1	8419	3105.6	3917.13	10210	6425.53	4045.84	5583.01
Q66H12	Alpha-N-acetylgalactosaminidase	Naga	46.8712	0.00416502	1.00844	2163.08	2676.7	4554.3	5668.9	6020.81	14864.6	12400.1	3886.78	12543.2
P81799	N-acetyl-D-glucosamine kinase	Nagk	37.1963	8.65922e-09	1.08701	11748.8	12243.8	12953	26052.4	14294.1	11836	4786.51	11154.7	7366.56
Q80Z29	Nicotinamide phosphoribosyltransferase	Nampt	55.4379	1.6883e-14	1.10922	30893.2	25852.2	44455.9	23448.2	39961	26416.6	27810.8	34397.7	25237.4
B1WC26	N-acetylneuraminate synthase	Nans	40.0512	2.24932e-06	1.07357	11558.3	14020	18498.5	25981.5	17707.7	15449.8	9526.72	11073.1	14687.1
G3V6H9	Nucleosome assembly protein 1-like 1	Nap1l1	45.3732	2.30271e-09	1.0897	12691.9	2785.53	5567.12	13024.3	5145	3246.36	8619.56	5101.46	9729.55
A0A0H2UHZ2	Nucleosome assembly protein 1-like 4	Nap1l4	44.0431	1.34993e-09	1.09073	10082.1	6453.64	6064.04	8324.73	9867.4	8987.65	10715.7	7853.39	12296.1
P54921	Alpha-soluble NSF attachment protein	Napa	33.1927	3.22211e-07	1.07879	3162.87	3545.39	14709.6	2294.17	4140.74	3074.46	7766.86	8003.99	14446.5
A0A0G2K350	NSF attachment protein gamma	Napg	34.6592	1.83999e-14	1.10909	6910.26	12148	8661.21	8308.69	4511.38	5375.96	8398.47	3256.23	7431.64
Q66HD3	Nuclear autoantigenic sperm protein	Nasp	84.1999	2.48901e-10	1.09388	9026.04	9530.72	7821.76	16241.1	8770.36	10905	9957.13	3701.55	9629.36
D3ZLK9	ATP-dependent (S)-NAD(P)H-hydrate dehydratase	Naxd	38.7307	0.00111813	1.0397	4003.7	3292.21	4721.82	2436.39	4300.21	3576.24	3973.98	5781.73	5484.05
B0BNM1	NAD(P)H-hydrate epimerase	Naxe	30.8907	1.05419e-15	1.11313	64618.2	79684.3	86575.6	66722.3	64803.4	58033	83642.7	77715.5	107336
A0A0G2JSZ3	Neuroblastoma suppressor of tumorigenicity 1	Nbl1	19.1446	1.60503e-05	1.06726	10189.7	12216.3	4283.72	28179.8	17968.2	13731.9	6325.07	8373.44	2579.3
A0A0G2K0M8	Neural cell adhesion molecule 1	Ncam1	108.549	0.00481023	1.00591	3132.11	2393.07	6555.67	10731	11163.2	12174	13609.5	4534.08	8595.7
B2GV54	Neutral cholesterol ester hydrolase 1	Nceh1	45.8218	0.00279941	1.01586	900.518	2301.91	6043.73	555.399	6440.28	3015.5	1599.31	575.326	1461.07
P13383	Nucleolin	Ncl	77.1474	6.35811e-17	1.11706	63835.7	62964.5	41960.1	86736	64326.7	66601.9	47950.4	45923.2	58250.2
B3DM90	Ncstn protein	Ncstn	67.1698	0.00507202	1.00503	7174.55	15700.1	6941.79	14732.5	2709.19	3474.91	1361.29	4737.92	1711.14
Q6JE36	Protein NDRG1	Ndrg1	42.9546	1.82287e-06	1.07418	6110.8	12382.1	6721.24	21101.3	15213.8	7960.77	13901.5	10984.2	12522.1
A0A0G2JSU4	N-myc downstream regulated gene 2, isoform CRA_b	Ndrg2	39.2555	2.70373e-15	1.1118	20484.4	25304.7	36084.9	20096.3	40348.6	18282.2	38910.7	37557	27056.9
Q561S0	NADH dehydrogenase [ubiquinone] 1 alpha subcomplex subunit 10, mitochondrial	Ndufa10	40.4931	1.09903e-16	1.11631	83691.6	53972.4	79749.3	50655.9	101788	37706.6	70461.4	79020.5	66443.6
Q80W89	NADH dehydrogenase [ubiquinone] 1 alpha subcomplex subunit 11	Ndufa11	14.854	3.14188e-10	1.09346	25399	12381.5	4404.81	26454.2	37223.7	7558.87	28581.4	55236.3	33723.8
F1LXA0	NADH dehydrogenase [ubiquinone] 1 alpha subcomplex subunit 12	Ndufa12	17.1776	1.1595e-15	1.11299	77262.3	36648	56652.7	27648.1	125490	21885.5	17229.2	82864.1	19804.8
D3ZE15	NADH:ubiquinone oxidoreductase subunit A13	Ndufa13	16.7765	1.81692e-16	1.11559	85010.5	52355.6	80091.5	54932.5	105533	40745.3	83072	68616.6	86003.8
D3ZS58	NADH dehydrogenase [ubiquinone] 1 alpha subcomplex subunit 2	Ndufa2	10.8446	1.19087e-17	1.11946	30385.1	26815.1	38574	19778.5	57002.4	24512.2	51594.9	39246.6	46877.9
A0A0G2KAA3	NADH:ubiquinone oxidoreductase subunit A3	Ndufa3	10.17	4.66912e-13	1.1043	27652.1	33150.9	97106.8	22469.1	115225	46225.1	41022.2	59667.1	31437
B2RZD6	NDUFA4, mitochondrial complex-associated	Ndufa4	9.32679	4.07771e-14	1.10795	66582.6	50523.8	70177.8	36438.3	102790	52594.9	57893.3	65636.3	54436.3
Q63362	NADH dehydrogenase [ubiquinone] 1 alpha subcomplex subunit 5	Ndufa5	13.4118	2.24616e-07	1.0797	16347.7	5308.67	6161.75	12580.5	9507.72	5835.53	26565.9	7083.54	21215.2
D4A3V2	NADH dehydrogenase [ubiquinone] 1 alpha subcomplex subunit 6	Ndufa6	15.2238	1.08346e-13	1.10649	22561	10174.2	9039.36	8959.6	19291.5	7559.35	18120.2	12375	12457.3
A9UMV9	NADH:ubiquinone oxidoreductase subunit A7	Ndufa7	12.5005	2.86116e-17	1.11818	59225	37293.6	54383.3	16494.5	83799.4	18964.1	38990.1	59940.9	29382.8
A0A0G2JVL6	NADH dehydrogenase [ubiquinone] 1 alpha subcomplex subunit 8	Ndufa8	19.965	1.54325e-17	1.11905	38703.7	22080.8	21129.7	23647.5	36311.4	17044	34268.3	15032.4	38088.6
Q5BK63	NADH dehydrogenase [ubiquinone] 1 alpha subcomplex subunit 9, mitochondrial	Ndufa9	42.5592	1.26604e-16	1.1161	34024.1	20737.4	22114.7	23277.9	56492.6	27974.9	30360.3	39588.2	32862.1
D3ZF13	Acyl carrier protein	Ndufab1	17.5145	1.88027e-12	1.10212	28017	8940.37	17958.3	14516.3	35191.6	11376.6	31014.3	27020.6	42078.5
P0DN35	NADH dehydrogenase [ubiquinone] 1 beta subcomplex subunit 1	Ndufb1	6.99815	4.42371e-12	1.10075	23737.7	3623.04	18003.3	17502.1	19459.2	19939	36936	18642.2	29688.5
D4A0T0	NADH:ubiquinone oxidoreductase subunit B10	Ndufb10	20.8586	4.17057e-14	1.10791	73555.5	46799.1	65031.7	32482.8	93973.9	22425.4	58283.6	66919.9	64249.2
D4A4P3	NADH:ubiquinone oxidoreductase subunit B3	Ndufb3	11.2668	6.76489e-14	1.10719	48277.8	43225.6	96251.9	20226.9	109772	61094.4	70388.5	102005	72975.7
F1LPG5	NADH:ubiquinone oxidoreductase subunit B4	Ndufb4	15.0644	2.43619e-18	1.12207	14281.1	8374.19	47196.9	10906.5	90554.2	31469.9	32009	62031.6	33855.4
D4A565	NADH dehydrogenase (Ubiquinone) 1 beta subcomplex, 5 (Predicted), isoform CRA_b	Ndufb5	21.6641	4.47759e-07	1.07797	27652.1	27619.3	34920.1	18601.4	64251.2	24353.7	42424	47587.3	50639.6
D3ZZ21	NADH dehydrogenase (Ubiquinone) 1 beta subcomplex, 6 (Predicted)	Ndufb6	15.6383	5.22513e-09	1.08806	21426.5	19810.3	49479	11730.5	46081	28880.1	24167.4	46648.9	23044.5
D3ZLT1	NADH dehydrogenase (Ubiquinone) 1 beta subcomplex, 7 (Predicted)	Ndufb7	16.5679	2.07566e-05	1.06632	27824	14532.5	34390.5	15537.6	61820.1	17899	21195.6	30911.1	19851.1
B2RYS8	NADH dehydrogenase [ubiquinone] 1 beta subcomplex subunit 8, mitochondrial	Ndufb8	21.9589	1.3775e-12	1.10262	51308.3	29798.1	51888.9	8143.59	65377.6	11095.1	39155.1	15489	46155.8
B2RYW3	NADH dehydrogenase (Ubiquinone) 1 beta subcomplex, 9	Ndufb9	21.892	1.58998e-11	1.09864	75324.5	32908	58065.1	34089.5	101533	43658.9	55532.3	51304.6	53686.4
Q5PQZ9	NADH dehydrogenase [ubiquinone] 1 subunit C2	Ndufc2	14.3588	0.00158997	1.03008	16460.1	3471.8	5593.01	8304.12	2601.87	3420.19	17628.1	3386.22	23783
Q66HF1	NADH-ubiquinone oxidoreductase 75 kDa subunit, mitochondrial	Ndufs1	79.4123	1.20781e-16	1.11617	286219	188212	300025	123745	348047	159389	191652	268756	154627
Q641Y2	NADH dehydrogenase [ubiquinone] iron-sulfur protein 2, mitochondrial	Ndufs2	52.5615	6.18068e-12	1.1002	33229.3	13447.5	35308.4	27190.7	70153.6	12517.9	20481.9	34013.7	38214.1
D3ZG43	NADH dehydrogenase (Ubiquinone) Fe-S protein 3 (Predicted), isoform CRA_c	Ndufs3	30.2264	1.12412e-13	1.10644	131140	92868.2	626390	72583.6	190683	78453.3	94619.5	119397	97807.5
Q5XIF3	NADH dehydrogenase [ubiquinone] iron-sulfur protein 4, mitochondrial	Ndufs4	19.7406	2.18901e-10	1.09411	16171.2	9295.38	8373.82	8265.29	20358.6	4440.84	12208.2	12743.3	11921.2
B5DEL8	NADH dehydrogenase (Ubiquinone) Fe-S protein 5	Ndufs5	12.6998	0.000237994	1.05495	6167.03	3402.02	6700.23	7147.14	6211.21	3852.66	7198.89	3920.61	14736.7
Q5RJN0	NADH dehydrogenase (Ubiquinone) Fe-S protein 7	Ndufs7	23.945	5.32251e-17	1.11732	22722.1	11423	23090.5	10492.5	34124.6	12723.6	19095.7	21310.9	18792.8
B0BNE6	NADH dehydrogenase (Ubiquinone) Fe-S protein 8 (Predicted), isoform CRA_a	Ndufs8	23.9703	1.55418e-09	1.09046	6538.11	5622.1	5819.81	5672.14	5090.57	3674.93	6999.56	6090.32	7784.96
Q5XIH3	NADH dehydrogenase [ubiquinone] flavoprotein 1, mitochondrial	Ndufv1	50.731	2.86116e-17	1.11818	121256	64641	92326.5	60419.7	143254	58785.5	89731.2	99341.7	91288.9
P19234	NADH dehydrogenase [ubiquinone] flavoprotein 2, mitochondrial	Ndufv2	27.3783	5.44965e-16	1.11404	218914	159913	242724	101160	152411	96850.9	122219	119710	132021
G3V644	NADH dehydrogenase (Ubiquinone) flavoprotein 3-like, isoform CRA_a	Ndufv3	49.2998	0.00384071	1.00985	2985.55	3234.85	6071.72	3350.41	3866.34	3709.66	1554.89	5176.69	4235.25
A0A096MK15	Nebulin	Neb	772.102	7.75833e-20	1.12806	1.58393e+06	945533	3177488	554139	1.40687e+06	1.35194e+06	1885816	1.63682e+06	1.97858e+06
F1M1J2	Nebulin	Neb	623.391	7.03581e-17	1.11692	96410.6	53072.7	232528	28037.8	66128.6	67365.7	117842	83945.7	89009.6
Q6P756	Adaptin ear-binding coat-associated protein 2	Necap2	28.4048	0.00202837	1.02303	2429.24	5949.51	5102.06	7196.15	5601.07	12965.6	8281.14	7655.47	4265.03
A0A0G2K0B4	E3 ubiquitin-protein ligase	Nedd4	102.435	1.49577e-16	1.11585	30117	35878	39957.5	26699.9	47971.4	38454.7	23609.2	30913.7	19097.3
P19527	Neurofilament light polypeptide	Nefl	61.3353	8.55671e-06	1.06943	2448.56	3667.47	20864.4	11542.9	16588.6	16146.7	14189.5	4938.31	24200.6
G3V7S2	Neurofilament medium polypeptide	Nefm	95.6099	0.000864708	1.04377	7811.36	17874.7	3723.84	6818.75	31267.9	13336.1	9132.72	15385.6	10896.3
D3ZBE5	Serine/threonine-protein kinase Nek7	Nek7	34.5289	6.10249e-17	1.11712	5237.81	11187.5	14323.9	3421.57	3268.36	11000.4	15743.7	12874.1	14736.4
A0A0G2K8N9	NIMA-related kinase 9	Nek9	104.855	2.34301e-10	1.09399	3037.44	4339.78	5672.51	7378.35	6989.56	7107.5	7149.01	6886.57	3018.21
Q6IUR5	Neudesin	Nenf	18.9916	0.000675283	1.04674	2316.8	2856.72	4871.95	5359.37	4677.12	6554.77	2058.31	3885.21	2797.87
A0A0G2KAN1	Collagen, type I, alpha 2	NEWGENE_621351	129.595	1.45833e-17	1.11914	17171712	26886238	27613268	23380658	46148404	18112838	6.91045e+06	38091356	6.8532e+06
Q9Z2J4	Nexilin	Nexn	78.3934	0.00316663	1.01343	4876.99	2880.81	7135.15	2220.28	3156.17	3612.51	3352.12	5311.64	7490.13
O70188	Nuclear factor 1	Nfic	48.7423	0.00706269	0.999672	2797.96	2136.78	5868.07	10475.2	8159.29	6273.57	1514.26	4983.37	1260.91
D3ZLM5	NHL repeat containing 2 (Predicted)	Nhlrc2	78.5623	0.00329953	1.01261	3277.62	3878.04	6311.11	8338.22	6545.86	10743.3	4913.36	3374.56	4858.37
D4A2F6	NHL repeat-containing 3	Nhlrc3	42.6368	3.83515e-05	1.06394	3400.94	3235.47	5274.92	3512.41	2610.61	4068.06	5809.58	5778.12	2426.13
Q9ESN0	Protein Niban 1	Niban1	103.465	7.92243e-12	1.09979	19634	24776.4	22611	35531.3	27386.1	24335.9	16130.4	19540.2	15549.5
F1LM84	Nidogen-1	Nid1	137.039	1.82708e-17	1.1188	102033	132336	130853	77187.4	93531.3	138243	100933	99587.6	118226
B5DFC9	Nidogen-2	Nid2	152.976	3.33909e-15	1.1115	80142.1	103800	106011	52242	35544.9	88707.3	71338.5	57167.3	66165.8
P70617	Ninjurin-1	Ninj1	16.5393	0.00402557	1.00904	3516.01	2687.61	7344.65	708.123	4391.53	2167.07	653.186	3939.06	1628.71
Q5RK08	Glioblastoma amplified sequence	Nipsnap2	32.9417	1.26473e-15	1.11287	105360	88083.3	149686	52657.4	118722	82526.7	99159.8	116186	98139.2
Q7TQ94	Deaminated glutathione amidase	Nit1	36.0935	0.000901094	1.04319	10081.2	8209.12	10522.6	21749.4	6309.64	8353.76	16344.9	8178.11	15181.9
Q497B0	Omega-amidase NIT2	Nit2	30.701	1.57082e-10	1.0947	11164.6	22250.7	11854.2	25412	10117.2	16405.3	7304.26	23353.5	15635.8
A0A0G2JSY3	Neurolysin (Metallopeptidase M3 family), isoform CRA_a	Nln	80.2819	0.000555725	1.04865	2947.14	6560.73	6329.52	4350.75	9200.3	4319.73	3577.41	4570.86	30255.2
A0A0G2K1Q1	NLR family member X1	Nlrx1	107.334	0.00650062	1.00098	2668.97	2910.3	7602.64	2565.41	2979.66	3814	3012.99	4319.01	2516.56
P19804	Nucleoside diphosphate kinase B	Nme2	17.283	1.12138e-18	1.12345	166608	118826	107252	203021	121984	135630	299174	149373	312185
A0A0G2K5K3	NmrA-like family domain-containing protein 1	Nmral1	33.1098	0.00129134	1.03652	37853.9	40620.8	25489	1599.75	3578.78	4563.22	3074.21	3584.8	79549.2
Q5BJZ3	Nicotinamide nucleotide transhydrogenase	Nnt	113.869	1.20933e-16	1.11616	127935	80567.2	150461	112422	248757	150956	84428.8	90618	90120.1
G3V7Z3	Nucleolar protein 3	Nol3	24.4915	2.86225e-16	1.11495	7040.3	4211.53	6272.25	7339.08	4439.98	2705.36	7892.67	4483.81	8233.3
D3ZSA9	Nodal modulator 1	Nomo1	133.443	0.000226524	1.05527	6560.12	11522.1	7089.35	6588.04	5431.79	10635.6	6104.54	3361.74	2237.79
Q5FVM4	Non-POU domain-containing octamer-binding protein	Nono	54.9253	0.000250674	1.05463	15994.5	18529.1	18198.5	21746.3	15594.6	13042.9	11226.5	18505.3	12594.4
Q4KLK7	NOP56 ribonucleoprotein	Nop56	65.3995	2.51738e-05	1.0656	4465.14	14542.9	5948.87	17235.5	9153.44	18476	11950	12716.4	10911.4
Q5PPK6	Nol5 protein	Nop58	50.0215	0.00103732	1.04101	3135.99	4344.98	5596.23	9990.08	4918.56	3141.04	1541.36	4413.34	1488.79
D3ZH12	Nitric oxide synthase-interacting protein	Nosip	33.2571	0.00150733	1.03186	1615.68	3305.7	16013.6	1573.4	32182.5	30453.8	24558.3	3185.79	22479.8
G3V7K5	NPC intracellular cholesterol transporter 1	Npc1	142.951	0.0013866	1.03459	3258.98	2601.46	4318.49	5370.93	3258.97	4256.68	4989.3	4636.2	3709.94
F7FJQ3	NPC intracellular cholesterol transporter 2	Npc2	16.7485	6.2483e-06	1.07044	10142.3	14588.3	4266.64	23007.2	4475.25	36744.9	31703.7	2882.09	16410.9
D4A3E2	Aminopeptidase-like 1	Npepl1	43.6827	1.52048e-12	1.10245	3056.12	6728.46	9279.79	7753.94	8204.92	11311.2	8038.9	3323.33	8433.87
F1M9V7	Aminopeptidase	Npepps	103.344	5.24791e-18	1.12078	48777.2	42893.9	55841.5	34952.4	57325.9	53564.7	45225.9	53895.6	44483.8
A0A0G2JU66	Nuclear protein localization protein 4 homolog	Nploc4	68.0141	0.00291007	1.01506	2978.67	2176.82	5721.42	8151.84	3932.48	2851.4	1729.35	3794.39	10059.3
P13084	Nucleophosmin	Npm1	32.5601	2.93294e-11	1.09761	50816.2	56666.3	41269.4	47160.2	42698.1	55495.8	50333.5	40985.2	25984.2
P05982	NAD(P)H dehydrogenase [quinone] 1	Nqo1	30.9466	3.92252e-08	1.08379	8926.16	8265.27	3918.5	18993.1	29343.5	7871.15	5063.03	12249.8	4199.82
D3Z802	Nebulin-related-anchoring protein	Nrap	192.282	1.90772e-05	1.06663	3904.69	2380.3	2850.45	1492.14	6668.37	7992.27	10299.7	2502.25	2288.15
Q04970	GTPase NRas	Nras	21.2432	2.91499e-12	1.10141	42447.8	52821	29843.5	44237.5	44894.4	48659.6	30614.8	26936.4	38684.3
A0A0G2K6U1	Vesicle-fusing ATPase	Nsf	82.6435	1.04322e-06	1.07574	9163.15	14505.4	8033.05	13773.2	11837.6	14009.4	9263.16	10283.9	6760
A0A0G2K911	NSFL1 cofactor p47	Nsfl1c	37.2493	2.03928e-14	1.10895	23539.7	15605.2	21778.9	19159.8	22969.9	33598.8	26668.4	19763.7	24858.1
P21588	5'-nucleotidase	Nt5e	63.9687	2.94865e-11	1.0976	16270.2	42047	31938.4	43336	35210	40308.1	25334.3	41238.4	23464.5
Q63083	Nucleobindin-1	Nucb1	53.5068	3.71211e-10	1.09315	6726.03	9065.42	4791.23	13283.8	3683.58	5802.33	7217.39	3520.24	8178.67
G3V8R1	Nucleobindin 2, isoform CRA_b	Nucb2	50.1173	1.09029e-10	1.09535	15382.8	21315.7	5736.17	26836.1	5222.93	5770.62	13013.7	4661.63	9809.71
A0A0G2K7X3	Nuclear ubiquitous casein and cyclin-dependent kinase substrate 1	Nucks1	27.0511	1.09437e-05	1.0686	23538.4	23271.3	18224.3	38602.9	33553.8	18441.3	19978.1	21438.3	17846
Q5M823	NudC domain-containing protein 2	Nudcd2	17.6739	0.00699884	0.999817	2831.87	2423.25	6355.32	2098.58	2470.31	3993.76	1508.48	6135.82	4499.56
Q6PEC0	Bis(5'-nucleosyl)-tetraphosphatase [asymmetrical]	Nudt2	16.9293	3.22289e-05	1.06465	2494.07	3667.02	6713.31	3784.02	4495.45	2891.59	3986.97	3588.61	7155.68
Q4KM65	Cleavage and polyadenylation specificity factor subunit 5	Nudt21	26.2403	0.00146141	1.03288	6368.02	7943.29	5771.64	10536.4	4153.75	2933.44	3418.4	3991.23	3150.64
A0A140TAD1	ADP-sugar pyrophosphatase	Nudt5	24.1306	9.84147e-13	1.10314	9634.18	24704.7	13163.3	16866	11811.2	16175.1	5688.25	12975.8	8367.07
F1LW91	Nuclear mitotic apparatus protein 1	Numa1	226.909	0.000460683	1.0503	6408.55	7809.67	5640.14	7286.19	11059.3	9364.01	9734	4175.79	1991.78
P61972	Nuclear transport factor 2	Nutf2	14.4785	4.23294e-13	1.10445	5599.67	4397.02	5821.07	5962.57	3580.05	5187.93	11568.8	5158.16	11910.7
D4A0M2	Nucleoredoxin	Nxn	41.0529	0.00317688	1.01335	4636.68	2704.19	5462.91	2368.13	5567.08	5753.46	5365.04	7479.02	1768
P04182	Ornithine aminotransferase, mitochondrial	Oat	48.3326	7.07674e-19	1.1243	23257.3	28502.4	25631.2	42464.1	19617.3	19986.3	16567.4	21658.6	22874.3
A0A0G2JUP3	Obscurin, cytoskeletal calmodulin and titin-interacting RhoGEF	Obscn	815.456	2.14739e-13	1.10547	30972.9	21673	43279.7	23792.5	35359.5	28786.8	44871	26570.5	45206.8
A0A0G2K3P4	Obscurin, cytoskeletal calmodulin and titin-interacting RhoGEF	Obscn	847.578	2.94467e-18	1.12176	79568.7	57915.4	152395	49145.9	116037	98779.2	101016	93540.1	96690.9
Q5XIG4	OCIA domain-containing protein 1	Ociad1	27.6591	0.00380712	1.01001	3962.16	3005.35	5808.67	1991.17	4759.63	3293.92	21889.9	3964.26	2115.78
Q5XI78	2-oxoglutarate dehydrogenase, mitochondrial	Ogdh	116.296	6.083e-18	1.12056	166105	109981	123090	90100	194044	112305	141611	149091	158507
D3ZVB7	Osteoglycin	Ogn	34.0693	4.0678e-17	1.11767	12198690	17400598	14770974	24712438	24475250	13189042	9115199	10714414	8447885
A0A0G2K3V4	O-linked N-acetylglucosamine (GlcNAc) transferase (UDP-N-acetylglucosamine:polypeptide-N-acetylglucosaminyl transferase), isoform CRA_a	Ogt	116.954	0.00282045	1.01568	2370.39	4783.56	4840.59	13521.7	3588.97	9498.48	15245.9	3519.34	8494.28
A0JPJ7	Obg-like ATPase 1	Ola1	44.5353	8.31409e-19	1.12398	61375.1	51401.8	70668.1	41360.5	78338.9	60614.9	64459.1	84535.3	69112.1
Q66H86	Olfactomedin-like protein 1	Olfml1	45.6001	1.13107e-15	1.11303	102922	119163	88047.6	263892	203419	94116.8	71424.5	87444.1	63345.5
B0BNI5	Olfactomedin-like protein 3	Olfml3	45.9612	4.04527e-18	1.12119	47563.6	46181.9	50741.9	113943	86957.8	40346.9	33461.3	41021.3	43330.1
Q2TA68	Dynamin-like 120 kDa protein, mitochondrial	Opa1	111.307	0.00322084	1.01309	2574.77	3227.52	5790.94	2131.27	4139.95	2721.84	5537.24	5488.49	1605.52
P97608	5-oxoprolinase	Oplah	137.72	0.00122654	1.03776	3317.73	3639.7	4258.68	2315.88	3068.83	3391.8	3819.48	3376.51	4247.97
A0A0H2UHF8	Alpha-1-acid glycoprotein	Orm1	26.711	1.88027e-12	1.10212	67924.3	139226	81507	183403	131286	1302790	108425	102922	124810
D4A9D8	Oxysterol-binding protein	Osbp	77.8066	0.000458754	1.05034	5679.47	5056.92	5149.33	4969.75	4248	2740.17	10645	7733.83	2389.57
B5DF74	Oxysterol-binding protein	Osbpl11	83.9647	0.00285102	1.01547	3614.88	2695.75	7192.25	6449.27	3559.68	4744.87	2188.69	4306.42	2037.92
A0A0G2K9H3	Oxysterol-binding protein	Osbpl9	63.8838	0.00150087	1.03201	3787.79	3334.66	3450.51	9813.59	5476.39	2689.77	5996.49	3157.43	6431.17
B0K025	Oligosaccharyltransferase complex subunit OSTC	Ostc	16.8152	2.9937e-17	1.11812	11498.8	6187.53	4056.26	19989.8	6385.66	3126.15	12114.8	3021.77	13942.9
Q6P686	Osteoclast-stimulating factor 1	Ostf1	23.6686	8.86163e-18	1.11994	13793.7	17485.5	17856.1	22872.1	13355.8	13991.6	20637.1	15490	15055.8
B2RYG6	Ubiquitin thioesterase OTUB1	Otub1	31.27	2.30173e-13	1.10536	18494.4	26168	15584.9	24222.6	8215.44	24649	23090.7	22242	29941.1
B2GV06	Succinyl-CoA:3-ketoacid coenzyme A transferase 1, mitochondrial	Oxct1	56.2038	6.51553e-16	1.1138	19825.6	17290	23002.2	15284	28932.9	11651.3	15603.9	8997.45	14508.8
A0A0G2JYS1	Oxidation resistance protein 1	Oxr1	89.5777	0.00105457	1.04073	3758.96	6479.05	5312.62	6136.71	4276.32	6486.13	5103.72	8295.33	3821.11
D3ZUC9	Oxidative stress-responsive kinase 1	Oxsr1	58.2045	1.91663e-17	1.11871	21231.9	22222.5	25544.4	37406.2	24801	36681.9	31514.8	39041	23040.9
A0A0G2JYL4	Prolyl 4-hydroxylase subunit alpha 2	P4ha2	60.6358	0.00211604	1.02192	2576.14	5051.84	4961.31	1590.34	4973.54	3842.62	2011.97	2446.89	1166.63
P04785	Protein disulfide-isomerase	P4hb	56.9513	2.62364e-20	1.13085	310801	329901	287081	307372	236716	333307	243389	257675	242957
Q6AYD3	Proliferation-associated protein 2G4	Pa2g4	43.6568	9.34259e-07	1.07603	32540.2	29211.5	19311.3	33858.4	30358.1	33999.1	31062	27907.6	21987.5
Q9EPH8	Polyadenylate-binding protein 1	Pabpc1	70.7009	1.34005e-16	1.11601	25524.1	23637.5	18378.4	34340.2	26593.4	26280.9	15419.1	20632.9	20384
G3V9N0	Polyadenylate-binding protein	Pabpc4	70.8339	1.77864e-10	1.09448	23765	21347.2	25954.5	25300.7	37517.8	34752.9	22008.1	30754	22697.3
G3V7Z8	Poly(A) binding protein, nuclear 1, isoform CRA_a	Pabpn1	32.3106	0.00404055	1.00897	16376.3	14073	7628.31	14960.9	2990	12399.4	1219.87	4292.15	3416.34
Q9QY17	Protein kinase C and casein kinase substrate in neurons 2 protein	Pacsin2	55.9779	0.00320926	1.01316	3573.61	3522.45	5633.45	2864.13	4109.68	2681.72	1806.48	4126.75	4141.01
G3V9N7	Protein kinase C and casein kinase substrate in neurons 3	Pacsin3	48.5989	7.16924e-14	1.1071	21716.2	17965.9	38512.9	14350.2	38249.1	49186.6	43516.7	44551.4	47839.3
F1LPA6	Peptidyl arginine deiminase, type II, isoform CRA_a	Padi2	75.2573	2.19055e-09	1.0898	12115.7	3189.23	5024.71	5910.9	31910.1	16925.3	7235.53	3308.53	1850.78
P63004	Platelet-activating factor acetylhydrolase IB subunit alpha	Pafah1b1	46.67	4.22422e-09	1.0885	17637.6	20675.7	28017.5	22002.7	22678.8	22072.4	18786.8	21242.2	17894.4
O35264	Platelet-activating factor acetylhydrolase IB subunit beta	Pafah1b2	25.5813	1.13862e-10	1.09528	3560.15	2603.56	6817.74	12321.5	2658.58	3411.37	9123.91	4828.29	10005.1
P51583	Multifunctional protein ADE2	Paics	47.0962	0.00149364	1.03216	8450.33	13947	12968.6	12833.5	9239.22	7595.74	12987.6	13393	19295.6
Q64303	Serine/threonine-protein kinase PAK 2	Pak2	57.9603	1.04397e-07	1.08155	16152.8	22753.5	20051.9	20518.5	17860.6	20327.4	13956.3	20262.8	10619.3
Q920Q0	Paralemmin-1	Palm	41.9268	1.75233e-08	1.08554	15323.4	22304.6	18211.2	25480.1	19239.8	12369.6	15783.8	18099.1	27743.4
Q4KM62	Palmdelphin	Palmd	62.4188	0.00190393	1.02475	3569.68	3704.88	4723.9	4258.51	5029.67	3292.59	5340.25	3610.48	4399.97
D3ZZV1	Presequence translocase-associated motor 16	Pam16	13.7716	0.00115269	1.0391	3041.15	2323.28	6368.82	3155.58	1341.13	5036.9	2422.54	4573.64	2127.33
G3V7T3	Pantothenate kinase 4	Pank4	86.1885	0.00277166	1.01606	2909	2957.97	6091.93	4425.59	4845.21	2385.49	2593.26	3636.01	2976.83
O88767	Protein/nucleic acid deglycase DJ-1	Park7	19.9742	6.86526e-17	1.11695	636727	568512	822504	358429	590351	675448	819584	715080	842526
Q5U2U3	Poly [ADP-ribose] polymerase	Parp3	58.8689	0.00166557	1.02872	5332.23	7380.04	4134.39	14219.2	6567.51	7684.77	10446	4252.05	6275.79
G3V818	Alpha-parvin	Parva	42.3218	2.67856e-09	1.0894	13620.1	19638.7	5034.46	16201	9070.19	6268.31	8513.63	7463.35	10752.4
D3ZKG5	Parvin, beta	Parvb	41.7012	0.000367763	1.05203	2170.02	3831.32	4400.01	3200.91	6416.9	4820.07	11910.7	3880.15	11447.1
A2VD12	Pre-B-cell leukemia transcription factor-interacting protein 1	Pbxip1	80.2755	2.73825e-11	1.09773	7751.23	6063.25	31963.7	19027.6	24969.6	41170.5	22857.3	75181.1	47781.5
A0A0G2JTL5	Pyruvate carboxylase, mitochondrial	Pc	140.005	1.84813e-11	1.09839	20541.8	28344.2	11889.7	8829.68	10803.5	21531.8	16860.8	23292.7	19607.7
Q4V8F6	Pcbp2 protein	Pcbp2	35.3466	5.54369e-15	1.11079	39289.9	63878.3	67116	69997.8	49897.4	73202.9	69394.5	76394.9	35591.6
D3ZCS3	Poly(rC)-binding protein 4	Pcbp4	41.4527	1.90699e-08	1.08536	27948.2	24947.1	27533.1	34618.3	27296.9	34210.7	27566.7	35297.2	25725.2
A0A0G2K401	Propionyl-CoA carboxylase alpha chain, mitochondrial	Pcca	79.8117	2.47032e-12	1.10168	10484.8	11947.4	6039.79	8986.42	19834.9	16712.8	12470.5	20482.5	10257.6
Q68FZ8	Propionyl coenzyme A carboxylase, beta polypeptide	Pccb	58.6783	1.55086e-07	1.08061	21489.7	20041.5	15519.7	13756.6	18806.9	19325.7	16990.1	19679.6	10991.1
F1LQJ7	Phosphoenolpyruvate carboxykinase 2 (mitochondrial)	Pck2	71.2066	1.9314e-05	1.06659	6853.78	18922.9	6400.35	8446.98	2667.4	10937.4	3128.39	5808.03	6124.49
P22062	Protein-L-isoaspartate(D-aspartate) O-methyltransferase	Pcmt1	24.6414	2.59235e-11	1.09783	30339.9	20646.2	73383.4	21538.1	46389.1	38978.2	39591.9	50483.8	42225.9
D4A629	Protein-L-isoaspartate (D-aspartate) O-methyltransferase domain-containing 1	Pcmtd1	40.6532	0.00493059	1.00549	2426.03	6329.84	4677.13	4744.5	6196.03	7148.51	5310.39	3926.2	1982.15
O08628	Procollagen C-endopeptidase enhancer 1	Pcolce	50.185	2.55574e-15	1.11188	38292.9	66454.4	44349.8	55727.1	42713.1	32899.6	18030	27159.7	9202.38
Q99ML5	Prenylcysteine oxidase	Pcyox1	56.2876	1.28468e-10	1.09506	5428.93	5988.99	7609.14	2122	5935.15	9944.42	12050.3	8844.46	7260.85
P19836	Choline-phosphate cytidylyltransferase A	Pcyt1a	41.6809	0.00361053	1.01097	3424.44	9348.52	5615	4526.35	7106.14	4118.91	2313.44	4403.32	1878.93
O88637	Ethanolamine-phosphate cytidylyltransferase	Pcyt2	45.2199	0.000393174	1.05154	1778.03	2064.43	5432.85	1333.09	4704.3	2318.03	4109.35	6125.12	3461.09
Q62785	28 kDa heat- and acid-stable phosphoprotein	Pdap1	20.6049	2.25192e-08	1.085	18016.4	10403.5	5540.92	25828	13281.6	27410	29613.6	12061.1	13068.1
Q9JID1	Programmed cell death protein 4	Pdcd4	51.7363	1.42185e-06	1.07488	6733.12	7676.83	6273.02	9935.43	8854.61	8282.85	5947.09	7586.12	5185.88
D4ADF5	Programmed cell death 5	Pdcd5	14.204	6.13885e-09	1.08773	15777	11793.4	10452.5	10175	8850.05	19084.9	19144.2	9940.59	16614.8
G3V7W1	Programmed cell death protein 6	Pdcd6	21.9045	5.47466e-06	1.07088	8545.46	13169.9	10351.6	6167.05	9174.41	12595.3	7572.62	11150.5	6443.3
A0A140TAA4	Programmed cell death 6-interacting protein	Pdcd6ip	95.8821	3.59975e-12	1.10108	26677	23338.9	16387.4	23219.3	24032.8	23368.3	24242.3	25748.8	22431.8
Q05030	Platelet-derived growth factor receptor beta	Pdgfrb	122.828	0.000766466	1.04529	5908.24	6216.04	5887.35	9332.7	4558.74	2874.91	4562.25	4872.62	2719.27
D4A5G8	Pyruvate dehydrogenase E1 component subunit alpha	Pdha1l1	43.2748	1.10703e-19	1.12757	373089	259526	487343	200354	490366	268463	324836	404713	335102
A0A0G2KAM3	Pyruvate dehydrogenase E1 component subunit beta	Pdhb	46.1925	5.60058e-18	1.12068	290668	184307	305041	137154	359252	210685	188272	338141	209149
A0A0G2JZH8	Dihydrolipoamide acetyltransferase component of pyruvate dehydrogenase complex	Pdhx	54.1696	3.08818e-15	1.11161	38960.5	29597	54266	18399.1	46977.8	27287.6	32476.5	38558.6	39897.4
A0A0H2UHM5	Protein disulfide-isomerase	Pdia3	57.0789	6.52109e-17	1.11702	354690	426015	318257	416436	286748	357100	297989	307878	276682
P38659	Protein disulfide-isomerase A4	Pdia4	72.7202	4.69281e-12	1.10065	37805.9	35975	30760.7	38561.7	31548.4	36932.6	26842.2	29140.6	26415.8
A0A0G2JSZ5	Protein disulfide-isomerase A6	Pdia6	48.7602	1.25523e-17	1.11939	126176	101727	64802.9	98553.4	65224.6	105308	89855.5	78502.8	78542.4
F1MA54	Protein-serine/threonine kinase	Pdk1	49.099	0.00206273	1.02259	3101.97	4160.29	11015.6	2674.45	15605.4	2187.15	2487	2846.98	9411.62
F1LMM8	Protein-serine/threonine kinase	Pdk2	46.2398	0.00590959	1.00255	12695.1	5405.45	10882.6	2650.63	5812.07	6143.41	8626.86	5521.79	2111.17
G3V778	Protein-serine/threonine kinase	Pdk4	46.6095	1.18886e-15	1.11295	16730.2	14808.9	9816.15	5978.05	7848.25	4026.67	18793.2	10151.9	16379.1
P52944	PDZ and LIM domain protein 1	Pdlim1	35.5842	1.2542e-18	1.12325	50058.9	43560	39445.5	55286.3	80868.4	74515.3	36214.6	45012	38255
D3ZFR7	PDZ and LIM domain 3, isoform CRA_b	Pdlim3	39.4047	1.94875e-17	1.11869	101039	106658	193838	65768.4	140792	222859	170518	155526	207545
M0R4H5	PDZ and LIM domain protein 4	Pdlim4	35.5641	1.06767e-06	1.07567	11338	11107.5	14352.2	18773.5	15302.7	10374.8	2625.96	10980.9	5030.32
Q62920	PDZ and LIM domain protein 5	Pdlim5	63.2014	2.30289e-18	1.12219	228526	110826	109821	116631	143812	119852	183447	115864	192591
Q9Z1Z9	PDZ and LIM domain protein 7	Pdlim7	49.9128	3.96844e-16	1.11448	484257	263990	1.34688e+06	174119	357326	350802	390007	383679	392817
D3ZXA6	Pyruvate dehydrogenase phosphatase regulatory subunit	Pdpr	98.8187	9.77068e-08	1.08171	10418.6	8533.21	10624.3	5917.57	7791.06	3892.58	9215.11	6585.54	9798.98
G3V647	Pyridoxal kinase	Pdxk	34.8551	0.00588426	1.00263	7145.4	10258.1	5411.61	12702.5	5742.85	3300.23	6117.96	8063.51	1906.05
P31044	Phosphatidylethanolamine-binding protein 1	Pebp1	20.8014	2.87173e-17	1.11817	478603	504084	946284	444992	714438	593830	665712	662479	665443
Q3SWT0	Platelet endothelial cell adhesion molecule	Pecam1	76.1892	9.10383e-10	1.09148	21815.2	28471.7	31673.2	28520.6	25285.5	37503.9	29795.7	36306.8	20160.9
A0A0G2JVG4	Peroxisomal trans-2-enoyl-CoA reductase	Pecr	32.7374	1.80148e-07	1.08024	15845.7	16533.2	16122.5	14367.9	20286.4	16291.5	23534	21413.9	14214.4
Q5I0D7	Xaa-Pro dipeptidase	Pepd	54.7505	1.10875e-17	1.11957	59183.9	90084.2	92409.1	98573	58533.5	63824.8	74519.5	71090.7	72377.1
A0A0G2JY69	Peroxisomal biogenesis factor 19	Pex19	31.8614	0.00302707	1.01431	1844.42	9340.2	3896.52	8667.19	9619.94	10778.9	8669.08	10992.9	2873.57
A0A0G2JTN4	Phosphoribosylformylglycinamidine synthase	Pfas	144.392	0.00192016	1.02448	6183.59	14742.7	10277.9	16824.8	4556.23	11353.3	5760.32	3618.47	8504.71
D3ZX38	Prefoldin 1 (Predicted)	Pfdn1	14.2555	0.00122654	1.03776	15253.3	3450.53	17501.6	12852.4	4686.48	2804.14	2489.71	3562.94	19007.5
B0BN18	Prefoldin subunit 2	Pfdn2	16.5797	1.0221e-13	1.10658	10491.3	8597.42	9056.09	7022.12	7640.06	9269.62	9542.24	8570.54	9828.16
B5DFN4	Prefoldin 5 (Predicted), isoform CRA_a	Pfdn5	17.3261	7.60109e-10	1.09182	18160.1	19931.4	28027.3	10418.6	25157.3	24771.3	18753.3	29120.8	166757
Q6MGC4	H2-K region expressed gene 2, rat orthologue	Pfdn6	14.4975	7.43747e-12	1.0999	22456	18223.2	23463.5	13171.9	18380.9	19406	18746	21001.3	21469.2
A0A0H2UH89	6-phosphofructo-2-kinase/fructose-2, 6-biphosphatase 1, isoform CRA_b	Pfkfb1	54.1638	2.87235e-06	1.07285	10278.9	8901.45	14241.6	1769.44	16080.9	4314.69	17867.7	16888.4	8921.4
A0A0G2KBC7	ATP-dependent 6-phosphofructokinase	Pfkm	93.524	8.86163e-18	1.11996	894232	773339	1504813	414321	800963	750844	1.34597e+06	1.18231e+06	1.17662e+06
P47860	ATP-dependent 6-phosphofructokinase, platelet type	Pfkp	85.7203	1.93913e-05	1.06657	4272.85	4651.17	4905.55	6403.73	2880.45	6055.89	6090.74	5815.34	5096.59
P62963	Profilin-1	Pfn1	14.9572	1.61606e-17	1.11899	223012	286749	328225	276583	333245	365834	185951	320091	179078
P25113	Phosphoglycerate mutase 1	Pgam1	28.832	2.28081e-17	1.11849	1.30587e+06	957944	796587	678454	464367	669804	1935367	756245	2.26768e+06
P16290	Phosphoglycerate mutase 2	Pgam2	28.755	8.86163e-18	1.11996	4909793	4.46996e+06	7.42948e+06	1.84818e+06	3.63746e+06	4351567	6.35262e+06	6.72895e+06	6.28452e+06
P85968	6-phosphogluconate dehydrogenase, decarboxylating	Pgd	53.2362	2.11086e-14	1.1089	28132.9	30575.3	30559.9	26679	27306.7	30034.2	28260.5	37473.7	25644.4
D3ZY02	Protein-glucosylgalactosylhydroxylysine glucosidase	Pgghg	76.9537	3.05999e-09	1.08914	3331.95	2714.16	4832.74	4262.7	5355.46	3607.88	105744	4434.1	2478.98
P16617	Phosphoglycerate kinase 1	Pgk1	44.5384	6.17668e-18	1.12053	1.26222e+06	651540	1.34777e+06	542466	921551	918747	1521493	1.3175e+06	1.45532e+06
G3V8D5	6-phosphogluconolactonase	Pgls	30.8215	2.26726e-15	1.11206	60585.8	64098.2	100240	46309.3	62627.9	65956.5	49164.1	72503.9	50652.7
M0R485	Peptidoglycan recognition protein 2	Pglyrp2	47.1009	3.87828e-09	1.08867	2559.83	4533.8	5620.17	13602.9	4597.45	4559.48	6192.73	6323.53	3743.02
Q499Q4	Phosphoglucomutase 1	Pgm1	61.3901	1.35894e-17	1.11928	1.65728e+06	1.48721e+06	2.4357e+06	753187	1.35368e+06	1.60516e+06	2.05661e+06	2.09971e+06	2.03742e+06
F7FLB2	Pgm2 protein	Pgm2	69.0581	0.00106794	1.04052	22389.4	23378.6	10292.1	17269.2	14489.2	20859.4	19956.4	15522.2	4097.15
D3Z955	Phosphoglucomutase 2-like 1	Pgm2l1	70.2344	0.00132107	1.03595	2921.75	3816.95	6294.89	2421.3	4558.64	4366.51	2567.49	6222.05	3959.33
B2RYN0	Phosphoacetylglucosamine mutase	Pgm3	59.685	0.000582179	1.04821	3242.6	3371.49	4182.59	5618.18	3978.49	4208.66	4861.88	4127.28	8109.39
D3ZVR9	Phosphoglucomutase 5	Pgm5	62.2042	1.21582e-09	1.09093	100983	15614.1	61988.7	12768.6	91540.2	111773	10257.1	146542	8754.32
D3ZDK7	Glycerol-3-phosphate phosphatase	Pgp	34.6008	2.44517e-17	1.11839	98513.2	77246.2	123894	35724.1	77610.8	64503	121602	121020	129633
A0A0H2UHK2	Membrane-associated progesterone receptor component 1	Pgrmc1	24.6947	5.79027e-06	1.07069	23477.2	29300.7	22775.5	45641.7	20120.5	30228.6	26590.1	43999	21325.1
Q5XIU9	Membrane-associated progesterone receptor component 2	Pgrmc2	23.4032	2.21009e-05	1.06609	10686.1	11711.8	7395.08	7272	6332.24	10160.2	7644.24	8610.51	4910.78
P67779	Prohibitin	Phb	29.8201	7.48264e-15	1.11037	93889.2	81148.1	83177.1	63419.5	95902.5	80512.9	61791.1	75867.4	54059.7
A0A0G2KB63	Prohibitin-2	Phb2	33.1683	1.23839e-13	1.10629	24182.3	49256.3	43316.8	45316.3	62023.1	35739.5	37750	37292.5	25850.6
O08651	D-3-phosphoglycerate dehydrogenase	Phgdh	56.4934	9.14289e-13	1.10326	9187.86	22286.6	9419.43	7879.99	4208.7	6487.46	14184.2	12436.7	11956
A0A096MJF7	Phosphorylase b kinase regulatory subunit	Phka1	138.951	2.08444e-16	1.11541	45547	31652.5	69924.7	12542.6	39879.5	33801	67147	68483.5	66063.2
A0A0G2K9C8	Phosphorylase b kinase regulatory subunit	Phkb	124.065	1.28944e-16	1.11607	27383.2	19444.4	55604	7537.2	23465.4	20983.9	40573.6	41652.6	42924
P13286	Phosphorylase b kinase gamma catalytic chain, skeletal muscle/heart isoform	Phkg1	45.0148	1.23693e-18	1.12328	22897.8	24653.9	42229.2	14427.8	23444	24438.5	59758.9	43176	67392.9
G3V6P4	Phosphatase, orphan 1 (Predicted)	Phospho1	32.42	1.28674e-12	1.10273	10518.2	7900.2	16516.8	4685.52	10837.7	16459.3	13973.5	10465.5	8687.1
D3ZP47	Phosphohistidine phosphatase 1	Phpt1	14.0106	5.92099e-06	1.07062	5832.56	2937.4	4449.55	6010.97	2996.23	3956.82	10562.8	3488.23	4860.15
A0A1W2Q642	Peptidase inhibitor 16	Pi16	53.6654	0.00123501	1.03761	4083.02	3637.86	4736.43	7368.33	4805.66	3493.13	3128.31	7341.8	2807.05
A0A0G2JTT2	Phosphatidylinositol binding clathrin assembly protein, isoform CRA_a	Picalm	71.0499	6.47873e-13	1.1038	5582.46	4703.92	7590.55	6786.21	4970.61	4314.3	4461.89	4644.46	3696.49
A0A0G2K8X3	Phosphotyrosine interaction domain-containing 1	Pid1	24.7984	0.00119793	1.03826	2784.64	2377.57	3340.53	6535.21	4040.33	4176.76	3049.73	5299.39	2531.71
D4A604	Phosphatidylinositol glycan anchor biosynthesis, class T	Pigt	67.5026	0.00547396	1.00377	1855.07	4187.66	11124.3	2410.1	2534.13	3414.91	2387.1	2441.4	2751.46
F1LNG5	Phosphatidylinositol 3-kinase regulatory subunit alpha	Pik3r1	83.5161	7.12714e-10	1.09195	2396.78	3831.75	5082.95	2927.89	3742.53	4328	2279.73	4002.93	5894.34
B0BNL2	Peptidyl-prolyl cis-trans isomerase	Pin1	18.3324	0.00148531	1.03234	17828.3	15181.9	24817.7	12698.4	13906.2	15117.4	15189.7	5161.75	20836.1
O88377	Phosphatidylinositol 5-phosphate 4-kinase type-2 beta	Pip4k2b	47.2638	4.89379e-05	1.06293	3777.51	5511.38	5062.13	2496.36	9479.56	4592.72	4349.98	11771.2	3787.64
Q5M827	Pirin	Pir	32.1785	0.000278191	1.05396	4201.12	3902.93	6132.41	10606.9	3586.77	4006.37	7113.98	4595.46	3644.08
P16446	Phosphatidylinositol transfer protein alpha isoform	Pitpna	31.9074	8.08625e-10	1.09171	17750.8	22857.9	29012	20674.4	21004.3	24456	19315.2	21045	29019
A0A0G2K6D5	Pitrilysin metallopeptidase 1	Pitrm1	117.421	0.00148531	1.03234	4615.52	4117.98	4588.78	2589.09	8013.83	5163.98	2924.63	3790.44	4210.23
P63249	cAMP-dependent protein kinase inhibitor alpha	Pkia	7.96047	0.0014828	1.03241	18047	3986.77	4036.26	3852.46	3096.45	5451.8	6874.43	4966.02	4572.73
A0A0G2JVG3	Pyruvate kinase	Pkm	53.1935	4.11895e-15	1.11121	27764.4	166666	40153.2	46235.8	48941.9	180078	25897.6	3638.9	18547.6
P11980	Pyruvate kinase PKM	Pkm	57.8178	4.7526e-18	1.12094	11723517	9813059	22267706	4.57608e+06	9442788	8776064	13302884	14136324	13056087
Q63433	Serine/threonine-protein kinase N1	Pkn1	104.468	1.2065e-10	1.09518	4973.43	2795.4	7308.98	7988.67	2859.24	3663.17	6078.11	4488.84	1814.73
P54319	Phospholipase A-2-activating protein	Plaa	87.0839	0.000682074	1.04663	8716.14	6769.26	8119.62	2494.87	10117.4	11175.4	10349.3	13521.7	6669.66
Q5U2V4	Phospholipase B-like 1	Plbd1	63.0274	1.16774e-07	1.08128	2442.37	4170.24	4169.87	4782.58	5173.77	3468.41	4280.57	4417.71	5350.13
Q4QQW8	Putative phospholipase B-like 2	Plbd2	65.4556	0.000881361	1.0435	3576.75	3041.07	2329.12	9375.17	4688.39	4131.35	3668.66	2799.85	2032.85
G3V9D1	Phosphoinositide phospholipase C	Plcd1	85.9101	0.000359451	1.05221	9682.11	4675.21	3198.98	16553.8	5059.62	6969.47	7167.01	3418.02	1900.69
P10688	1-phosphatidylinositol 4,5-bisphosphate phosphodiesterase delta-1	Plcd1	85.9622	1.95829e-08	1.0853	22149	8273.74	7010.16	12096.3	7674.77	5511.15	9036.84	8267.38	9818.46
D4A978	Phosphoinositide phospholipase C	Plcd3	89.4707	0.00200301	1.02338	2048	4012.46	3960.02	5298.03	4138.97	5261.22	2615.11	3098.76	2396.44
A0A096MJ91	Phosphoinositide phospholipase C	Plch1	116.974	5.55969e-06	1.07082	2250.15	29333.9	4737.18	28868.3	17926.7	27614.9	17079.7	21300.6	17360.2
G3V904	Phospholipase D family, member 4	Pld4	58.768	0.00330351	1.01258	2243.63	4178.34	4331.35	9777.88	4545.8	3992.29	7828.04	3736.15	5409.39
Q6S3A0	Plectin	Plec	533.824	6.81614e-19	1.12437	351227	292945	433142	211500	358861	348467	297168	278713	289845
Q68FU1	Pleckstrin homology domain-containing family F member 1	Plekhf1	31.4409	0.00132805	1.0358	3809.52	4294.77	7928.96	6826.76	4383.96	2343.7	2987.72	3635.47	2997.27
D3Z9K4	Pleckstrin homology domain-containing O2	Plekho2	54.0073	0.00423837	1.00812	4441.56	6902.8	4376.35	4532.45	4960.31	2394.57	3125.89	4858.82	5386.69
Q01177	Plasminogen	Plg	90.5357	4.00879e-18	1.12122	165471	212448	156424	253362	254998	114889	172991	210679	153864
A0A0G2JTP6	Perilipin	Plin1	55.8623	1.87639e-17	1.11875	146630	261289	108713	66664.2	36621.4	201345	171259	230268	186655
M0RA08	Perilipin	Plin3	47.3434	8.4848e-06	1.06946	7898.33	2742.36	7286.62	11017.1	12373.3	8834.68	8231.85	4529.56	4576.41
M0R7S5	Perilipin 4	Plin4	141.265	2.40464e-16	1.1152	36372	36825.4	40170.6	21639.9	34895.6	55949.4	41682.4	47401.3	38870.6
D3ZCA0	Pyridoxal phosphate homeostasis protein	Plpbp	30.1046	0.000708606	1.04619	28033.5	21805.2	28092.7	13044.3	22519.6	15983	23463.7	14923.6	19222.3
P97544	Phospholipid phosphatase 3	Plpp3	35.3183	3.54641e-15	1.11142	19801.3	32411.7	26854.9	33637.5	44710.1	29746.1	21024.7	44089.1	20927.1
F1LPK7	Plastin 3 (T-isoform), isoform CRA_a	Pls3	70.749	1.44203e-17	1.11916	37782.6	55481.5	43028.4	68269.4	47774.5	44195.7	45115.3	43225.3	29375.9
Q6QBQ4	Phospholipid scramblase 3	Plscr3	31.6465	4.00645e-14	1.10797	67074.9	42295.2	112597	24343.2	68094.3	59597.5	64141.4	68037.9	63175.3
E9PSP1	Phospholipid transfer protein	Pltp	54.451	0.000571747	1.04838	4106.99	24340.8	12919.3	30699.2	35237.6	31671.5	21318.3	10676.6	11997.5
A0A0G2JZ75	Plasmalemma vesicle-associated protein	Plvap	50.1025	1.24712e-19	1.12732	36812.2	65735.8	35344.3	7225.84	37549.7	17005.7	44793.2	25059.3	23090.3
B5DEZ8	Plexin domain containing 2 (Predicted)	Plxdc2	59.4169	2.12921e-12	1.10192	3559.59	13680.4	11181.2	18887.1	12248.8	16214.9	2634.77	4355.88	2664.66
D3ZQ57	Plexin B2	Plxnb2	205.949	0.00136165	1.03511	2503.48	7328.17	6978.22	9152.49	7376.42	7788.94	2883.02	3341.22	2528.63
D4AAB5	Peptidase M20 domain-containing protein 2	Pm20d2	46.684	0.00174624	1.02724	5625.49	5874.88	21961.4	3929.01	4074.21	12511.4	4020.05	2587.39	2180.83
B5DF46	Phosphomannomutase	Pmm2	27.7088	4.81234e-11	1.09677	25889.7	29042.9	12971.2	21616.3	20278.6	25741.7	14179.4	24302.4	22613
Q03346	Mitochondrial-processing peptidase subunit beta	Pmpcb	54.2652	1.70126e-16	1.11569	95029.8	70121.5	90551.2	46133.7	111251	68133.9	60480.4	82269.5	111164
D3ZAY8	Pinin, desmosome-associated protein	Pnn	82.6097	0.00348067	1.01164	2688.38	4067.04	4083.96	3992.61	5430.68	3619.12	3144.97	6141.41	3694.91
P85973	Purine nucleoside phosphorylase	Pnp	32.3019	8.44323e-15	1.11019	124290	175980	156774	205714	143346	120832	122026	143621	135220
A0A0G2K2L1	Podocalyxin	Podxl	49.7491	5.80444e-13	1.10397	5527.03	6597.59	5214.55	7322.68	6236.13	8685.97	8810.43	6676.96	9732.37
Q566E5	Protein O-glucosyltransferase 3	Poglut3	58.7013	0.000185834	1.05645	2004.75	3345.78	4034.16	3564.17	4221.66	5422.15	4871.97	3095.73	2337.48
P55159	Serum paraoxonase/arylesterase 1	Pon1	39.358	4.94304e-06	1.0712	3527.56	24471.1	4054.77	16518.5	4072.78	2784.61	17333	4150.56	19490.8
Q6AXM8	Serum paraoxonase/arylesterase 2	Pon2	39.6174	0.00138913	1.03451	5693.5	5897.76	5455.81	5543.08	3646.67	6212.46	4714.41	3941.64	4946.24
P00388	NADPH--cytochrome P450 reductase	Por	76.9629	1.21964e-13	1.10632	25265.9	33035.4	19277.9	20354.1	14940.9	19654.1	23862.6	19872.7	25626.1
A0A097BW25	Periostin	Postn	87.1535	8.15335e-18	1.12011	483366	657919	593638	679030	902300	704327	537869	854623	513274
D3ZAF5	Periostin	Postn	90.056	3.2271e-17	1.118	88327.8	84261.2	80381.5	133449	241588	170964	93854.6	199544	100471
F7EPH4	Pyrophosphatase (inorganic) 1	Ppa1	32.7711	4.54195e-15	1.11107	40916	54496.3	53479.8	41997	34313.3	47101.3	43319.8	30474.7	46146.7
P10111	Peptidyl-prolyl cis-trans isomerase A	Ppia	17.8743	6.25381e-18	1.1205	192466	209765	162276	291124	171522	203351	204534	198216	203459
P24368	Peptidyl-prolyl cis-trans isomerase B	Ppib	23.8026	4.18492e-19	1.12538	60198.1	55894.3	39158.8	84545	50681.3	50312.1	32055.6	39858.5	34988.1
Q6AYQ9	Peptidyl-prolyl cis-trans isomerase	Ppic	23.0094	7.90175e-14	1.10696	14577.8	14938.3	6816.57	26805.5	16709.3	26198.3	2339.92	4993.58	2623.52
M0RB67	Peptidylprolyl isomerase D-like 1	Ppidl1	44.8125	4.53018e-10	1.09279	27581.1	31226	15301.4	24858.4	20419.6	16432.9	14735.8	8903.99	23835.8
D3ZUZ9	Peptidyl-prolyl cis-trans isomerase	Ppih	18.6114	0.000815234	1.04454	2220.87	2478.51	5148.18	2646.18	3570.24	2758.21	1929.24	3855.94	2162.32
D4A5T8	Periplakin	Ppl	204.147	0.00093972	1.04257	5645.66	3407.3	6907.49	8463.44	4120.24	3140.99	4872.58	4278.79	1338.88
A0A0G2K7C6	Protein phosphatase 1B	Ppm1b	49.2914	3.11234e-07	1.07889	13884.1	13093.3	11602.3	8186.04	10539.3	18013.1	19462.6	9356.71	17731.2
Q9WVR7	Protein phosphatase 1F	Ppm1f	49.1655	0.000537788	1.04895	4476.71	7636.42	7454.55	7333.97	7085.66	7395.05	9660.66	7594.46	6051.03
A0A0H2UHT5	Protein phosphatase 1G	Ppm1g	58.716	0.00268093	1.01674	2833.98	3816.98	5234.68	3389.04	3058.64	2853.64	1442.96	4195.66	3332.83
P62138	Serine/threonine-protein phosphatase PP1-alpha catalytic subunit	Ppp1ca	37.5121	4.25556e-16	1.11439	9445.19	9996.38	5172.58	29657.6	8491.51	8997.25	46485.7	22732.8	47525.8
P62142	Serine/threonine-protein phosphatase PP1-beta catalytic subunit	Ppp1cb	37.1868	5.27068e-14	1.10757	26564.4	32901	36808.7	33582.6	42841.7	30067.9	44394.1	32266.2	50997.7
A0A0G2JWJ0	Protein phosphatase 1 regulatory subunit	Ppp1r12a	115.267	0.000282243	1.05387	6198.35	10080.2	8175.59	10673.5	11506.6	7583.94	13541.2	7500.4	5393.3
D3ZIC4	Protein phosphatase 1 regulatory subunit	Ppp1r12b	111.388	0.000449051	1.05052	6243.44	5453.61	5319.32	2969.67	14475	4997.43	3651.31	4638.5	2181.54
D3ZM60	Protein phosphatase 1, regulatory subunit 3A	Ppp1r3a	122.129	3.1041e-11	1.09752	6001.8	4753.98	22256.7	6868.01	9950.3	13654.7	20137.6	12019.6	20271.3
Q5HZV9	Protein phosphatase 1 regulatory subunit 7	Ppp1r7	41.297	3.00569e-12	1.10136	7354.81	12215.3	10331.6	13062	16112.7	9991.1	9803.21	7010.22	8126.58
P62716	Serine/threonine-protein phosphatase 2A catalytic subunit beta isoform	Ppp2cb	35.5751	4.53632e-19	1.12507	31659.7	21161.4	16089	23134.5	12869.6	21458.3	34530.3	25691.5	50492.7
Q5XI34	Protein phosphatase 2 (Formerly 2A), regulatory subunit A (PR 65), alpha isoform, isoform CRA_a	Ppp2r1a	65.3226	2.40201e-14	1.10871	58680.5	56349.5	65751.9	52714.3	54093.2	54650	76204.4	52354.2	67233.7
P36876	Serine/threonine-protein phosphatase 2A 55 kDa regulatory subunit B alpha isoform	Ppp2r2a	51.6781	0.000101183	1.05963	8127.05	3611.25	8277.76	7244.18	3690.1	7010.85	9896.87	7792.47	2616.53
D3ZDI7	Serine/threonine-protein phosphatase 2A 56 kDa regulatory subunit	Ppp2r5a	56.337	4.17128e-07	1.07814	7124.05	10977	10931.9	8509.71	9421.69	11603.5	17395.2	11849.6	5926.08
F1MAA3	Serine/threonine-protein phosphatase 2A 56 kDa regulatory subunit	Ppp2r5d	69.1839	0.000675419	1.04673	1833.57	2995.39	8166.78	3220.78	4906.87	2415.68	2084	3524.63	1235.76
P63329	Serine/threonine-protein phosphatase 2B catalytic subunit alpha isoform	Ppp3ca	58.6438	1.02513e-12	1.10308	36996.8	37309.9	62106.2	31695	33499.4	45093.7	43440.1	44550.4	49958.5
P20651	Serine/threonine-protein phosphatase 2B catalytic subunit beta isoform	Ppp3cb	59.1134	1.82271e-09	1.09016	9243.03	12006.4	14499.9	3033.86	8668.6	9268.61	17898.9	4099.44	21184.2
P53042	Serine/threonine-protein phosphatase 5	Ppp5c	56.9167	0.00290924	1.01507	4725.82	4307.17	8117.34	4508.68	7880.39	7610.42	12946.5	5290.27	8098.89
Q64620	Serine/threonine-protein phosphatase 6 catalytic subunit	Ppp6c	35.1592	0.00198932	1.02356	2995.77	2942.38	6072.17	1677.54	4097.56	2652.57	3679.39	3908.68	4721.42
A0A096MJ70	PR/SET domain 16	Prdm16	120.942	4.99369e-19	1.1249	177929	236343	378927	187032	243912	281732	182903	227712	221869
A0A0G2JSH9	Peroxiredoxin-2	Prdx2	21.7977	1.72657e-19	1.12668	332927	435987	214241	464744	268064	257155	292955	279166	321287
G3V7I0	Peroxiredoxin 3	Prdx3	28.2994	1.38325e-17	1.11924	65119.2	50283.4	34085.8	61362.5	53855	36722.6	79686.4	40850.5	79920.3
Q9Z0V5	Peroxiredoxin-4	Prdx4	31.0075	1.86524e-13	1.10569	31361.8	36025.1	29442.2	44542.7	26539.1	18891.5	25739.2	19440	115330
A0A0G2JSS8	Peroxiredoxin	Prdx5	22.2067	4.22877e-18	1.12113	183802	183509	260841	133171	312437	215106	145258	268023	147184
O35244	Peroxiredoxin-6	Prdx6	24.8186	4.31208e-20	1.12934	201070	234050	303831	192746	253366	249472	232975	266810	224734
G3V6W2	Prolactin regulatory element-binding protein	Preb	45.3713	0.00284109	1.01554	1867.96	3658.44	3617.43	8129.78	4004.95	11192	11514.6	3437.31	4155.54
Q9EQP5	Prolargin	Prelp	43.1794	4.53632e-19	1.12508	7024133	8.2139e+06	6483841	12410462	14855894	7.69699e+06	3.98607e+06	7197608	3.6929e+06
A0A0G2K1M8	Prolyl endopeptidase	Prep	80.4922	6.20819e-12	1.10019	68171.8	11825.7	14515.6	10293.1	9933.89	13465.4	9835.18	5407.77	5185.29
F1LRA5	Proteoglycan 4	Prg4	115.815	1.48269e-17	1.11911	22844.5	30920.4	5758.31	32659.6	25412.2	37350.7	6639.41	6591.72	4058.78
P54645	5'-AMP-activated protein kinase catalytic subunit alpha-1	Prkaa1	63.9732	0.00137296	1.0349	2154.37	10715.6	15447.6	8126.81	12024.6	7654.48	5490.2	2369.04	7515.35
A1L1M0	Protein kinase, cAMP-dependent, catalytic, alpha	Prkaca	40.6057	1.15564e-14	1.10976	26427.7	26275.4	40401.7	19186	36376.1	30404.4	28681.1	38887.5	28871.4
P68182	cAMP-dependent protein kinase catalytic subunit beta	Prkacb	40.7079	0.00155235	1.03091	14168.5	9570.71	4948.93	7871.81	6882.32	6054.42	6269.95	6700.7	14459.9
P09456	cAMP-dependent protein kinase type I-alpha regulatory subunit	Prkar1a	43.095	9.40509e-17	1.11652	30200.1	27626.4	6981.52	46802.9	99669.6	69053.1	4731.67	6824.11	28884
P12368	cAMP-dependent protein kinase type II-alpha regulatory subunit	Prkar2a	45.4802	1.48566e-14	1.1094	17364	18648.1	18663.9	12585.9	13463.7	15940.4	25652.3	16989.4	30013
A0A0G2K5G0	cAMP-dependent protein kinase type II-beta regulatory subunit	Prkar2b	34.7275	6.34027e-12	1.10016	4781.75	29511.5	13331	15449.9	4974.71	11998.9	18081.6	20445.5	20905
F1LS98	Protein kinase C	Prkca	76.7799	0.00420224	1.00828	5328.79	3953.54	3903.1	6659.33	4076.78	5183.83	3425.44	3146.13	2671.88
B1WC34	Protein kinase C substrate 80K-H	Prkcsh	59.2184	3.27891e-11	1.09743	23576.2	33305.2	23073.4	34357	25927.8	32667	27458.1	21390.2	17641.3
G3V7J2	Interferon-inducible double-stranded RNA-dependent protein kinase activator A	Prkra	34.3852	1.43582e-08	1.08596	5842.93	5997.56	6777.22	6139.58	21619.8	10184.1	3682.26	5094	1837.26
Q63009	Protein arginine N-methyltransferase 1	Prmt1	40.5224	0.000865087	1.04376	2114.01	2800.23	5605.23	3622.95	4447.53	3531.47	2586.25	4521.18	2750.94
P13852	Major prion protein	Prnp	27.8042	2.05276e-06	1.07383	6602.46	9843.76	14379.9	14454	15435.4	10879.4	12159.7	14647.9	11639.3
F1M6Z4	DUF4585 domain-containing protein	Prob1	106.459	0.00129794	1.0364	6785.78	3187.05	5930.55	3964.03	11257.9	5381.46	6187.12	12080	5912.09
B2RZA5	Prolyl-tRNA synthetase-associated domain-containing 1	Prorsd1	18.7807	0.00150173	1.03198	2390.3	4686	4609.43	3219.15	4851.33	2285.23	2191.71	2642.95	3229.94
M0R5R0	Protein S (Alpha), isoform CRA_b	Pros1	74.6119	2.93796e-07	1.07903	10448.3	11026.3	3844.17	12329.2	4012.43	11942.8	2707	3196.68	7829.11
Q9JMJ4	Pre-mRNA-processing factor 19	Prpf19	55.2389	8.32597e-13	1.10341	9816.96	30662.7	11609.3	22471.7	12298	18078.7	13178.5	13513.1	6206.58
A0A0G2K249	Serine/threonine-protein kinase PRP4 homolog	Prpf4b	103.207	9.78038e-13	1.10315	16664.5	23028	5728.24	18040.6	16056.1	4518.98	15999.1	20245.2	10882
G3V6H2	Pre-mRNA processing factor 8, isoform CRA_a	Prpf8	273.616	0.00312246	1.01371	2474.43	3078.31	5175.29	2636.98	3307.94	4567.33	3025.65	4501.31	4400.42
A0A0G2K2F1	RCG48030	Prr33	27.9959	2.70958e-13	1.10512	55354.8	45887.3	106210	20734.3	51834.7	56700.1	69687.1	68452.5	51905.3
G3V834	Protein PRRC1	Prrc1	46.2786	1.76163e-07	1.0803	11108.2	18506.4	15863	22789.4	21628.6	15709.7	9795.1	12471.8	9928.49
A0A0U1RRZ5	Protein PRRC2A	Prrc2a	229.175	0.00261733	1.01723	10265.3	7891.06	12425.2	3925	9469.79	8911.95	6049.42	3935.19	14600.9
P00762	Anionic trypsin-1	Prss1	25.9595	2.21729e-16	1.11532	28474	28068.1	38741.6	17369.5	12498.6	10177	16754.6	7680.29	10129.5
G3V8D2	Periaxin	Prx	146.315	0.000675283	1.04674	1836.91	3760.26	3880.91	3290.66	6192.72	4266.98	2449.36	2791.55	2369.26
Q63425	Periaxin	Prx	146.4	1.02594e-14	1.10992	14001.3	16786.4	53317.9	18675.2	28962.9	22512.3	17959.6	12181.2	17762.8
Q6AXX6	Peroxiredoxin-like 2A	Prxl2a	25.7632	0.000191221	1.05628	3960.8	2715.31	9781.51	9360.02	12193.5	3383.26	6645.37	4280.29	6528.47
F7EPE0	Prosaposin	Psap	61.4534	6.94628e-16	1.11371	11080.8	19183	4954.83	14214.2	14648.9	18677.4	15852.2	13814.7	19091.4
F1SW39	PC4 and SFRS1 interacting protein 1	Psip1	59.6158	0.000694241	1.04643	1973.88	3866.68	3819.16	3116.54	2475	3324.95	1384.62	3218.62	1301.59
P18420	Proteasome subunit alpha type-1	Psma1	29.5175	2.06406e-15	1.11219	39158.2	61962.6	45769.3	47034.6	49192.9	68168.4	59001.6	52085.2	47860.7
P17220	Proteasome subunit alpha type-2	Psma2	25.9266	8.98745e-10	1.09151	19803.4	24840.1	69049.6	14480.8	26647.4	29980.8	21993.9	29176.7	13800.5
P18422	Proteasome subunit alpha type-3	Psma3	28.4192	6.93079e-20	1.12856	14486.7	23739.5	27810.4	20643.8	22813.6	36350.3	25777.2	27307.6	17420.5
P21670	Proteasome subunit alpha type-4	Psma4	29.4978	1.12886e-11	1.09921	47308.6	53821.4	38750	14356.6	41201.3	59127.9	52026.4	41487.9	65413.2
P34064	Proteasome subunit alpha type-5	Psma5	26.3909	1.64029e-17	1.11897	21500.9	26864.3	29452.9	26881.3	25964.5	29369.1	30459.2	26090.2	28975.9
P60901	Proteasome subunit alpha type-6	Psma6	27.3995	1.20256e-12	1.10283	31126.2	38853.2	38460.7	38360.6	29191.3	47132.4	36503.5	31963.3	39004.1
A0A0G2K0W9	Proteasome subunit alpha type	Psma7	27.8558	1.36386e-13	1.10615	7699.73	10551.3	13999.5	12789.5	7626.7	12900.4	13299.6	6771.9	9669.94
P18421	Proteasome subunit beta type-1	Psmb1	26.4793	2.18902e-13	1.10544	19074.8	20689.4	25722.1	20832.8	26962.3	30834.2	23093.7	36445.7	43272.3
Q4KM35	Proteasome subunit beta type-10	Psmb10	29.0382	7.04485e-05	1.06134	17720.3	33166	26842.4	27486.8	11347.7	35917.7	26080.5	27796.2	38501.4
P40307	Proteasome subunit beta type-2	Psmb2	22.9124	9.30825e-08	1.08183	10749.4	15124.6	17046.5	22100.1	17759.6	22902.6	21081	20589.8	26522.9
P40112	Proteasome subunit beta type-3	Psmb3	22.9649	3.18475e-07	1.07882	11295.6	15665.1	14825.6	16792.4	13063.3	16943.5	16706	20188.8	12748.6
G3V8U9	Proteasome subunit beta	Psmb4	25.7605	1.68643e-13	1.10583	22897.5	31770.5	32543.7	23064.1	33957.4	42624.4	36271.4	36118.9	33699.1
G3V7Q6	Proteasome subunit beta	Psmb5	28.5594	9.23275e-08	1.08185	9448.73	21112.4	18378.8	25906.2	23514.4	29736	25106	19285	12347.9
P28077	Proteasome subunit beta type-9	Psmb9	23.3244	0.00013279	1.05826	2877.61	18614.9	12034.4	16957.7	12129.4	16520.2	13217.1	16500.8	25053.5
P62193	26S proteasome regulatory subunit 4	Psmc1	49.1845	2.34587e-11	1.09799	38716.8	35185.9	21778.3	39999.3	30905.2	35378.3	39299.7	27479.3	34991.9
G3V7L6	26S proteasome regulatory subunit 7	Psmc2	48.6338	4.23675e-09	1.08849	46615.8	55344.6	82179.2	34610	56963.6	61538.7	18820.9	32158.4	26321
Q63569	26S proteasome regulatory subunit 6A	Psmc3	49.1605	3.1251e-17	1.11805	27318.5	23780.9	20095.9	29951.8	13867.6	29387.7	25581.2	24655.8	18519.2
Q63570	26S proteasome regulatory subunit 6B	Psmc4	47.4083	5.55867e-15	1.11079	15290.8	18563.3	11091.6	16649.1	22281.9	24589.8	18677.3	16284.1	11549.4
P62198	26S proteasome regulatory subunit 8	Psmc5	45.626	1.30807e-07	1.08101	8636.42	5642.04	8501.13	7539.01	9065.35	11086.7	10702.1	8895.44	30842.9
G3V6W6	Proteasome 26S subunit, ATPase 6	Psmc6	45.797	1.82123e-09	1.09016	13757	13398.7	16175.1	18789.6	13217	16449.8	13231.7	11281.5	9830.91
G3V8B6	26S proteasome non-ATPase regulatory subunit 1	Psmd1	105.7	7.5873e-09	1.08729	8371.53	10088.9	10863.3	11745.9	11356.7	14549.1	13202.2	12613.6	8204.54
A0A0G2JWX1	26S proteasome non-ATPase regulatory subunit 11	Psmd11	55.9226	3.19423e-13	1.10488	8324.81	19711.2	19803.9	17652.1	20228	20781.1	16244.3	17918.8	14988
Q5XIC6	Proteasome (Prosome, macropain) 26S subunit, non-ATPase, 12	Psmd12	52.9363	1.14397e-07	1.08133	4885.85	4804.97	4645.82	5842.85	3852.82	6591.12	9047.17	5449.57	9730.73
B0BN93	26S proteasome non-ATPase regulatory subunit 13	Psmd13	42.8173	1.12433e-11	1.09922	4448.13	19122.9	5510.06	17487.1	22535.4	20340.3	21789.5	16876.6	16834.1
Q4V8E2	Proteasome (Prosome, macropain) 26S subunit, non-ATPase, 14	Psmd14	34.577	7.03356e-13	1.10367	12075	15721.4	6117.53	12894.5	27963.3	20383.5	12131.4	23313.5	12940.2
Q4FZT9	26S proteasome non-ATPase regulatory subunit 2	Psmd2	100.188	5.9834e-12	1.10025	11350	8378.46	13426.6	6200.67	11536.1	10536.7	15600.7	13458.3	14131.7
Q5U2S7	Proteasome (Prosome, macropain) 26S subunit, non-ATPase, 3	Psmd3	60.6882	4.98117e-13	1.1042	5470.7	10651.3	10395	14214.8	11246.7	20163.4	10861.3	12106.8	12014.5
O88321	Antisecretory factor	Psmd4	41.0731	6.88552e-05	1.06145	11308	19604.9	20218.4	22185.7	19196.4	26423.6	26138.5	11414.2	31169.8
G3V8G2	Proteasome (Prosome, macropain) 26S subunit, non-ATPase, 5 (Predicted), isoform CRA_a	Psmd5	55.8529	1.31701e-08	1.08614	181262	9033.03	12143.7	10317.6	16441.8	18237.2	12380.9	12092.8	5485.2
D4AEH3	Proteasome (Prosome, macropain) 26S subunit, non-ATPase, 7 (Predicted)	Psmd7	36.4918	0.00103283	1.04109	5073.42	3548.99	5273.01	4016.04	7331.65	5636.19	4171.82	5557.77	2938.97
G3V9P0	26S proteasome non-ATPase regulatory subunit 9	Psmd9	24.815	5.36604e-05	1.06254	11874.4	18267.9	5783.24	4401.77	3886.72	13479.1	12354.1	23649.5	13057.4
Q63797	Proteasome activator complex subunit 1	Psme1	28.5769	4.04527e-18	1.12119	74373.1	85864.6	68902.9	89250.9	77793.8	78903.3	71256.1	83440.5	73575.4
Q63798	Proteasome activator complex subunit 2	Psme2	26.857	1.06767e-06	1.07567	13584.7	18107.6	15050.7	25058.5	22396.5	12972.9	20717.2	15512.2	44517.9
D3ZAQ4	Proteasome assembly chaperone 2	Psmg2	29.6537	3.98644e-10	1.09302	45417.3	37228.2	3300.6	131361	14683.1	17308.5	115493	11319.8	116004
A0A0G2JTV1	Polypyrimidine tract-binding protein 1	Ptbp1	59.2245	1.47373e-17	1.11912	32880.4	27230.1	39382.3	50200.7	35974.9	40656.8	24938.5	34168.7	20497.7
D4AE56	Prostaglandin E synthase 2	Ptges2	43.452	0.00139571	1.03434	3875.62	3946.56	4873.12	2103.5	4581.72	2767.42	1586.82	4322.42	3717.09
P83868	Prostaglandin E synthase 3	Ptges3	18.7214	6.38685e-11	1.09628	23244.6	31144.4	28386.7	60316.8	44545.2	61716.1	33456	51191.8	29823
M0R7Z4	Prostaglandin E synthase 3-like	Ptges3l	17.7829	0.00167406	1.02856	2606.59	3162.16	26075.9	1990.93	17923.4	17226.7	23209.5	3948.44	21019.7
F1M790	Prostaglandin F2 receptor negative regulator	Ptgfrn	98.6686	7.56577e-05	1.06102	2577.52	3440.87	5021.99	9119.59	6159.36	6249.91	3367.82	4527.59	6778.83
Q5BK81	Prostaglandin reductase 2	Ptgr2	38.1364	3.79225e-11	1.09717	17349.7	18768.2	19430.2	13307.8	26561.1	20087.2	14496.1	22847.1	15217.3
O35346	Focal adhesion kinase 1	Ptk2	119.717	0.00151969	1.0316	2823.2	4909.01	5039.68	3731.83	4162.45	3189.63	5469.83	4055.5	2812.56
P63090	Pleiotrophin	Ptn	18.8689	0.00942152	0.994975	2028.18	4153.46	4277.63	2997.19	2495.17	3351.46	2187.2	2520.91	2647.38
B2RYQ2	Serine/threonine-protein phosphatase 2A activator	Ptpa	36.6171	6.71417e-07	1.07691	5797.83	7609.5	6125.83	10535.8	6414.74	7233.62	7139.36	7869.03	6798.75
P41499	Tyrosine-protein phosphatase non-receptor type 11	Ptpn11	68.4583	0.000555725	1.04866	2757.81	6599.58	6983.17	7732.09	10922.7	10215.3	9111.51	8696.09	5115.32
A0A0G2K064	Tyrosine-protein phosphatase non-receptor type	Ptpn6	67.6201	0.00419437	1.00832	7264.12	4950.4	5724.92	6733.24	4269.78	4411.23	7641.24	4292.23	1938.37
A0A0G2K6A2	Tyrosine-protein phosphatase non-receptor type 9	Ptpn9	61.9864	0.000855611	1.04392	2482.56	4867.61	4784.18	1526.89	5043.83	2373.95	620.792	2541.9	2540.56
A0A0G2JVR0	Receptor-type tyrosine-protein phosphatase alpha	Ptpra	90.3946	0.00117418	1.03873	3114.2	11311.8	6517.39	17041.3	4076.5	3884.5	4968.77	4606.32	12945.1
A0A0H2UHZ6	Poly(U)-binding-splicing factor PUF60	Puf60	60.1208	4.74584e-11	1.09679	8284.13	13052.8	6268.99	11884.5	5766.64	6350.75	6620.21	5824.11	2596.08
F1LPS8	Transcriptional activator protein Pur-alpha	Pura	31.9036	4.59773e-14	1.10777	34517.1	35725.4	46666.4	48574.7	51385.6	45860.9	27437.4	29771.7	25563.7
A0A0G2JUX5	Transcriptional activator protein Pur-beta	Purb	33.532	8.28758e-07	1.07635	17464.2	16521.8	12206.8	20823.8	15576.1	11044.1	13658.5	13088.4	19283.1
P02625	Parvalbumin alpha	Pvalb	11.9255	4.58852e-17	1.11751	5863370	7.80557e+06	9654530	3.13469e+06	4727248	10598836	12770507	3.71682e+06	11670959
A0A0G2JWB6	Peroxidasin	Pxdn	#VALUE!	7.63502e-11	1.09598	2384.81	3977.1	5915.03	4783.41	4830.81	4584.23	2830.57	3962.49	4235.54
Q1EG89	Myocardial ischemic preconditioning associated protein 7	Pxn	60.9155	0.00253162	1.01791	4973.65	3428.95	9155.34	4338.37	4846.06	6681.07	5397.64	5080.24	3013.89
G3V8L1	PYD and CARD domain-containing	Pycard	21.6728	1.13768e-08	1.08645	3624.64	3313.01	5247.78	7184.59	2540.88	3349.21	5264.41	4101.32	6745.8
D3ZXI0	Pyrroline-5-carboxylate reductase	Pycr1	37.316	0.00138913	1.03451	1847.61	3618.38	3578.99	10968.9	3723.43	12066.3	2941.67	3445.27	4004.75
Q5PQJ6	Pyrroline-5-carboxylate reductase 3	Pycr3	28.8785	3.6344e-09	1.0888	5081.77	6485.57	4622.52	3086.96	4310.2	3655.63	5467.16	8995.02	3644.18
G3V6Y6	Alpha-1,4 glucan phosphorylase	Pygb	96.775	1.12879e-06	1.07551	366208	290363	282273	108399	267518	339562	578414	476957	611710
G3V8V3	Alpha-1,4 glucan phosphorylase	Pygm	97.2883	8.02931e-18	1.12014	4620494	3.84397e+06	6632970	1.58425e+06	3.91754e+06	4.71255e+06	8.34868e+06	7.27959e+06	8815159
Q66H61	Glutamine--tRNA ligase	Qars	87.7005	7.07761e-06	1.07004	80337.9	3881.47	5561.69	9462.32	7215.85	13633.8	13229.1	13388	2399.88
P11348	Dihydropteridine reductase	Qdpr	25.5522	1.17893e-13	1.10637	40693.4	49658.3	80029.5	30427.9	51075.9	49058.2	31406.4	52883.2	34093.8
Q5RKJ9	RAB10, member RAS oncogene family	Rab10	22.5409	4.33284e-14	1.10786	29141.1	38839.5	33402.8	32480.4	20748.5	25423.9	41543.8	26486.2	43564.5
O35509	Ras-related protein Rab-11B	Rab11b	24.4885	1.04607e-17	1.11967	180271	248454	205788	199544	176704	210509	168536	201311	181401
A0A0G2K4A0	RAB11 family-interacting protein 5	Rab11fip5	68.7621	0.00208374	1.02233	13066.7	9332.19	4876.77	7490.41	3356.32	9183.92	1410.91	8881.61	5845.79
A0A0H2UHN5	Ras-related protein Rab-13	Rab13	18.5371	0.0018228	1.02601	6210.15	10489.5	5939.41	8863.91	3516.95	12064.7	5400.05	8999.68	1278.41
B0BMW0	RAB14, member RAS oncogene family	Rab14	23.8969	3.24504e-08	1.08421	6787.16	19292.2	22200.8	22722.1	16848.5	19015.3	17722	3716.71	6889.44
Q5EB77	Ras-related protein Rab-18	Rab18	22.9761	3.32799e-12	1.1012	29928.2	36549.5	79910.6	31584.2	17125.3	34139.2	48652	30199.3	30003.1
Q6NYB7	Ras-related protein Rab-1A	Rab1A	22.6777	9.4969e-12	1.0995	69886.8	94996.7	77938.6	82221.9	73589.6	74358.4	48013	69485.1	52480.8
P10536	Ras-related protein Rab-1B	Rab1b	22.1631	3.52848e-11	1.0973	31935.1	41708.9	42079.3	26437.6	36161.5	35745	21477.8	41096.2	22740.8
Q6AXT5	Ras-related protein Rab-21	Rab21	24.1634	1.943e-08	1.08532	11597.2	7944.64	5436.13	10076.4	6357.76	3729.34	2179.88	3352.94	12077.9
D3ZRM5	RAB23, member RAS oncogene family	Rab23	26.6332	0.00153795	1.03119	2503.92	4909.66	4824.62	8618.51	5088.44	2394.49	2078.42	2519.57	1913.2
P23640	Ras-related protein Rab-27A	Rab27a	25.0683	0.000383545	1.05173	4932.71	5019.15	6272.61	3862.29	2529.14	4968.06	2644.26	4398.8	3659.12
F1LP82	Ras-related protein Rab-2A	Rab2a	22.8046	0.000997996	1.04165	14619.6	13431.4	7079.94	23270.1	4153.25	2711.93	8734.57	4291.16	19106.1
A0A0G2K738	Ras-related protein Rab-34	Rab34	28.9464	0.00156304	1.03066	1633.57	2955.29	4385.65	2952.49	2561.1	4397.08	2124.66	2640.91	2511.04
P05714	Ras-related protein Rab-4A	Rab4a	24.4087	0.00762287	0.998468	3884.21	2841.54	7427.02	1866.57	2907.54	3723.73	14076.7	4414.12	1848.19
M0RC99	Ras-related protein Rab-5A	Rab5a	23.6247	2.21531e-16	1.11532	34182.5	57733.9	38093.2	84770.9	57082.2	57888.6	69426.5	48991.9	55549.4
A1L1J8	RAB5B, member RAS oncogene family	Rab5b	23.6748	9.54857e-18	1.11982	8252.26	9249.96	13064.2	5280.56	11470.7	10073.2	7517.94	12278	6948.77
B0BNK1	RAB5C, member RAS oncogene family	Rab5c	23.4255	1.0454e-15	1.11315	12394.2	13725.5	16951.7	14785.3	12839.3	15427.7	11571.8	18084.3	9429.65
A0A0H2UHP9	RCG39700, isoform CRA_d	Rab6a	23.5457	1.77947e-07	1.08027	25408.9	43415.1	11194.4	13339.6	13041.8	39965.1	30692.9	39966.2	19946.8
P09527	Ras-related protein Rab-7a	Rab7a	23.5038	1.41132e-17	1.11921	53246.5	67748.1	35918.1	70003.9	49146.5	49383.4	46070.2	51562.6	40836.6
P35280	Ras-related protein Rab-8A	Rab8a	23.6682	0.00081895	1.04447	2729.97	3255.66	5722.4	4610.72	5345.02	2625.99	16369	3309.04	7586.55
Q08602	Geranylgeranyl transferase type-2 subunit alpha	Rabggta	64.9043	0.000489829	1.04978	3180.89	2459.35	6457.98	3831.41	3180.34	2961.71	3839.81	3676.17	4119.73
Q08326	Guanine nucleotide exchange factor MSS4	Rabif	13.9279	0.00459204	1.00669	32397.7	4227.09	4351.82	19143.6	2540.44	28472.7	25380.5	27000.8	2699.8
D3ZKQ4	RAB, member RAS oncogene family-like 6	Rabl6	80.2535	0.00217766	1.02125	6059.29	5567.59	3734.44	9249.84	6388.54	2916.53	9531.03	9126.94	4781.62
A0A0G2K0X4	Ras-related C3 botulinum toxin substrate 1	Rac1	24.1952	4.48346e-19	1.12525	229979	281877	282872	307425	265351	280446	249814	321486	266094
P63245	Receptor of activated protein C kinase 1	Rack1	35.0767	4.38685e-14	1.10784	65063.6	68941.4	60635.6	89125.9	72518.7	85696.4	90553.1	69777.2	73604.5
Q4KMA2	UV excision repair protein RAD23 homolog B	Rad23b	43.4966	2.62364e-20	1.13085	43660.7	57340.8	58104.9	46833.3	42893.6	64524.6	51878.4	42046.4	67241.6
P63322	Ras-related protein Ral-A	Rala	23.5528	2.89062e-13	1.10503	5043.82	7211.37	5124.43	10707.2	3532.18	4140.06	5157.82	3620.34	4887.62
P36860	Ras-related protein Ral-B	Ralb	23.3175	9.87175e-05	1.05975	5966.77	17526.2	16251.4	11789.8	4919.69	4744.65	5185.94	3735.02	13874.5
E9PTI6	RALY heterogeneous nuclear ribonucleoprotein	Raly	33.0547	4.08412e-05	1.06368	13921.3	13747.4	7261.85	14901.3	14554.4	11722.9	6925.79	11720.6	12118.6
P62828	GTP-binding nuclear protein Ran	Ran	24.4231	5.32738e-17	1.11731	60524.6	74510.4	83879.2	109263	68500.3	107971	68152.4	101338	65310.4
D4A2G9	RAN-binding protein 1	Ranbp1	23.5964	0.00462295	1.00658	11374.8	20454	13175	24665.9	15955.4	3264.01	13449.2	16699.3	2660.71
F1MAA5	RAN GTPase-activating protein 1	Rangap1	63.1426	0.000335008	1.05271	5393.88	5903.69	5502.51	4564.77	4407.76	8786.13	4545	4384.54	2203.18
P62836	Ras-related protein Rap-1A	Rap1a	20.9872	4.66113e-16	1.11426	75409.4	125729	96063.4	107948	92512.7	111446	96315.2	94249.7	97256
Q62636	Ras-related protein Rap-1b	Rap1b	20.7978	1.05539e-09	1.0912	8763.58	11128	11795.9	14189.2	7095.38	11080.4	7862.95	11410.2	10177.5
A0A0G2K1D2	RAP1, GTP-GDP dissociation stimulator 1 (Predicted), isoform CRA_a	Rap1gds1	57.5117	0.00314319	1.01358	3832	2862.54	7639.24	915.409	3768	3061.21	700.16	4029.24	4107.83
P61227	Ras-related protein Rap-2b	Rap2b	20.5043	9.36134e-05	1.06001	12717.9	18326.1	18087.3	20919.8	21375	14750.8	13969	13807.4	48443.6
D3ZK56	RAP2C, member of RAS oncogene family	Rap2c	20.7448	0.000336385	1.05268	3598.16	4804.16	6019.58	1682.88	4909.24	6468.39	3601.47	4575.06	2314.42
P40329	Arginine--tRNA ligase, cytoplasmic	Rars	75.8104	7.07035e-08	1.08246	18484.6	16868.7	17311.7	13516.8	23682	22965	10034.4	17355.6	10696
Q71UF4	Histone-binding protein RBBP7	Rbbp7	47.8201	2.50447e-12	1.10166	14717.5	16947.3	10050.6	26714.2	15456.9	14732.4	18884.1	11876	21260.6
O88350	Putative hydrolase RBBP9	Rbbp9	20.9949	0.00520375	1.00461	3885.14	3285.51	6892.74	6939.38	4112.95	13360.8	14301.8	4380.66	17164
M0R3R6	RNA-binding motif protein 14	Rbm14	61.3958	0.00140841	1.03405	8893.71	10076.9	8698.93	8095.41	12028.7	11067.3	1283.74	4294.52	1532.22
D3Z8R4	RNA-binding motif protein 25-like 1	Rbm25l1	96.5237	0.00113221	1.03947	22212.7	31021.4	17651.6	2192.96	2573.91	27635	6066.93	23254.9	7418.62
G3V6P6	RNA binding motif protein 3, isoform CRA_a	Rbm3	16.9831	0.00289888	1.01515	3126.31	2341.15	6293.86	13173.2	5037.08	2415.43	1498.79	5063.59	1601.21
Q5BJP4	RNA-binding motif protein 39	Rbm39	58.6838	3.46303e-05	1.06435	8626.51	9106.81	5401.42	13516.6	3444.51	4751.64	13422.5	4256.72	8614.67
A0A0A0MXW9	RNA-binding motif protein, X-linked-like-1	Rbmxl1	40.0703	1.47273e-06	1.07477	27643	27939.4	14342.5	29838.2	26975.3	21079.9	18786.1	21799.1	21368.1
P04916	Retinol-binding protein 4	Rbp4	23.2201	0.00220191	1.02097	2731.53	2748.17	5405.62	4984.95	3448.84	4532.1	2099.14	4471.28	1998.13
B1H227	LOC682908 protein	Rcc1	45.1111	0.00281382	1.01574	2541.16	5953.16	8264.75	1690.93	4758.29	2966.39	2856.53	4282.9	2130.15
D3ZCD6	RCG21069	rCG_21069	12.9496	0.00110563	1.03991	2568.96	5037.71	4947.73	11186.2	5224.3	2457.05	2018.39	2453.93	1859.01
D3ZUB0	Reticulocalbin 1	Rcn1	38.09	4.76744e-14	1.10772	33015	39305.1	23457.4	46148.4	13363	34668.7	26211.5	24760.6	25858.3
Q62703	Reticulocalbin-2	Rcn2	37.433	0.000557867	1.04862	8872.88	5649.24	6950.33	16024.7	6624.5	4221.67	21925.4	4347.5	15749.5
A0A0G2K022	Reticulocalbin-3	Rcn3	38.9427	6.41833e-09	1.08764	35592.4	31084.4	24922.4	56275.5	19399.4	25162.6	22184.8	19794.9	26001.9
A0A0G2K7I4	RCSD domain containing 1 (Predicted), isoform CRA_a	Rcsd1	43.8727	0.00059306	1.04802	6381.67	3426.91	12249.8	4396.05	6868.27	7260.72	5726.03	8262.82	6788.62
E9PT65	Radixin	Rdx	68.4856	2.10903e-11	1.09817	19054.9	22562.4	23538.3	19629.9	19576	20367	23659.9	23283.8	29885.8
A0A0G2JZ40	RCG54895, isoform CRA_a	Reck	105.972	1.24868e-06	1.07524	10902.4	12638.5	9938.79	20760.1	14336.3	5449.71	11440	12119	2790.14
B2RZ37	Receptor expression-enhancing protein 5	Reep5	21.431	4.77947e-06	1.0713	5695.69	17995.9	24537.9	11727.7	18293.5	23799.4	30830.1	24548.6	31493.7
P51607	N-acylglucosamine 2-epimerase	Renbp	49.6049	1.1416e-07	1.08133	8929.66	6122.51	6720.31	10446.2	3264.05	4277.02	7288.79	5769.08	9179.9
G3V7V6	All-trans-13,14-dihydroretinol saturase, isoform CRA_b	Retsat	67.4775	7.27429e-10	1.09191	11147.6	38368.2	11988.3	6211.95	4117.49	18565.3	21616.4	20766.4	6315.55
G3V7I2	Raftlin lipid raft linker 1	Rftn1	61.2837	0.00209712	1.02215	5004.07	7928.83	4170.26	4961.02	6676.37	3045.03	5558.22	7237.34	2571.74
A0A0G2K896	Similar to RIKEN cDNA 1300017J02	RGD1310507	76.7213	6.00627e-17	1.11714	66841.9	102488	89762.9	131203	131228	98818.9	76073.1	102392	89647.2
F7FM32	Queuosine salvage protein	RGD1311345	39.0597	1.25879e-08	1.08624	5498.19	3616.15	5073.36	1913.78	4343.35	4555.59	5572.2	15220.6	5692.52
D3ZY47	Similar to RIKEN cDNA 2310022B05	RGD1559896	35.6687	0.000921347	1.04286	3589.65	2625.22	6873.25	6925.18	2681.22	3439.8	1377.09	4787.44	3740.88
D3ZHA7	Similar to Myosin light chain 1 slow a (Predicted)	RGD1560334_predicted	22.807	1.63263e-13	1.10588	45224.1	2787.04	13091.6	77023.5	88186.4	10958.4	8322.17	7320.4	1740.15
D3ZH23	Similar to mitochondrial ribosomal protein L41	RGD1560917	15.1945	0.00772347	0.998254	978.788	2342.48	6147.95	663.618	6556.47	3068.74	1567.82	5380.81	1489.84
A0A0G2K7W6	Similar to 60S ribosomal protein L27a	RGD1562402	16.5874	1.2592e-11	1.09903	24049.4	37683.5	14745.3	35033.9	37131.9	40555.9	30630.2	18421.6	31271
A0A0G2K743	40S ribosomal protein S26	RGD1562415	12.8421	2.86308e-14	1.10846	108495	111529	96325.4	126385	129125	136785	102479	101901	88583.8
D3ZYE2	Ig-like domain-containing protein	RGD1565617	13.1658	1.39636e-14	1.10949	17382.9	9716.76	5740.45	58373.8	19475.8	33664.3	28736	20752.1	132538
F1M7I8	Similar to Ig variable region, light chain	RGD1565617	13.5773	3.25643e-05	1.0646	5526.46	3560.13	3678.62	19910.8	5855.7	2871.95	4646.17	2955.96	5932.74
D3ZF52	Ribosomal protein L15	RGD1565767	24.1883	4.72415e-06	1.07134	17591.7	11064.1	5085.76	25859.1	30172.5	30933.3	28307.9	22508.3	25297.5
A0A096MK41	Similar to alpha-2u globulin PGCL2	RGD1566134	20.918	2.19604e-07	1.07976	3332.16	46545	28888.8	6257.06	35657	12366.3	18877.1	33703.5	18067.5
Q62639	GTP-binding protein Rheb	Rheb	20.4794	0.00486782	1.0057	4670.53	7661.44	6306.82	5477.85	4529.16	2575.31	1466.69	3472.48	6957.88
P61589	Transforming protein RhoA	Rhoa	21.7822	7.88701e-09	1.08721	4377.85	2375.82	5282	3715.88	3199.33	3456.84	3640.94	3140.54	1930.31
B2RYP0	Ras homolog family member C	Rhoc	22.0364	1.64523e-12	1.10233	92331.7	134158	107723	178569	113730	126507	115255	101579	113308
A0A096MJM1	Ras homolog family member G (Fragment)	Rhog	20.6226	1.31994e-06	1.07508	7230.26	10835.3	8295.6	9373.9	8336.14	10523	9023.81	7348.85	5736.53
P13832	Myosin regulatory light chain RLC-A	Rlc-a	19.8953	3.69632e-05	1.0641	2326.87	3458.06	4554.12	7565.71	4050.5	4127.41	5704.19	3552.31	4117.19
Q4G069	Regulator of microtubule dynamics protein 1	Rmdn1	35.4005	2.27069e-08	1.08498	6707.72	4965.07	3888.46	5249.02	7126.59	4163.37	6468.51	4413.78	7600.02
O55004	Ribonuclease 4	Rnase4	16.9033	6.54452e-08	1.08264	14681	27819.4	16232.7	43748.2	25953.2	14883.6	17128.2	22104.6	20722.1
D3ZXK7	E3 ubiquitin-protein ligase RNF123	Rnf123	149.077	0.000344484	1.0525	2477.46	3149.51	4773.92	1524.66	5034.21	2623.84	7448.91	4572.83	3615.82
A0A0G2K858	E3 ubiquitin-protein ligase RNF8	Rnf8	55.6449	5.32857e-11	1.09659	2399.17	4916.49	5045.23	2430.92	2965.24	3968.27	1805.17	206436	3195.63
A0A0G2K9E0	Ribonuclease inhibitor	Rnh1	54.1334	3.83802e-18	1.12132	63328.7	81170.7	80867.8	71449.6	63928.7	77454.4	65331.5	69910.4	71748.1
G3V6V1	Aminopeptidase B	Rnpep	72.6889	0.000449352	1.05051	9179.17	10117.7	7029.68	13242.5	3181.03	4071.51	9204.81	4538	3362.35
D3ZRN5	Ro60, Y RNA-binding protein	Ro60	60.0427	0.00119324	1.03836	5769.7	5951.75	3565.84	7359.46	4756.12	11464.8	3232.49	3484.65	9923.17
A0A0G2K5N6	Rho-associated protein kinase	Rock2	160.6	0.00016963	1.05695	5662.09	70981.8	5084.4	8576.14	7192.02	3545.57	3476.06	5443.48	9376.69
D4A7L6	Ribose 5-phosphate isomerase A	Rpia	32.4719	8.49268e-05	1.06048	2826.77	5797.53	5190.17	3139.32	4009.45	5413.45	2214.39	5942.3	2349.43
Q6PDV7	60S ribosomal protein L10	Rpl10	24.6039	2.75402e-07	1.07919	42853.1	47663.6	5361.5	61168.7	45446.8	57254.1	56102.2	48937.1	43285.3
P62907	60S ribosomal protein L10a	Rpl10a	24.8313	8.00136e-15	1.11027	75277.8	72755.7	49711.8	67665	67209.7	81546	61522	70384.4	49855.6
P62914	60S ribosomal protein L11	Rpl11	20.2524	5.23257e-14	1.10758	99934	97712.1	98432	81995.6	98999.7	121748	69078.3	100425	73787.4
P23358	60S ribosomal protein L12	Rpl12	17.8456	1.29945e-16	1.11606	177902	160689	141177	154051	163795	203905	121530	163550	116457
P35427	60S ribosomal protein L13a	Rpl13a	23.4762	6.03658e-15	1.11067	94876	39315.7	104030	36205.4	133666	150442	60952.8	149725	67641.4
B5DEM5	60S ribosomal protein L14	Rpl14	23.7803	2.364e-12	1.10175	26008.2	24747.9	17345.8	26294.5	27410	23800.8	17421.1	20977.2	26091.2
A0A0H2UHQ1	60S ribosomal protein L17	Rpl17	21.9676	4.42909e-07	1.07799	2105.25	3284.58	7232.38	7810.58	3524.84	3129.37	6490.43	4271.79	4060.84
A0A0H2UHS7	60S ribosomal protein L18	Rpl18	21.7867	5.57603e-19	1.12473	129135	132932	60395.2	129325	108299	140018	106921	109119	108853
P62718	60S ribosomal protein L18a	Rpl18a	20.7323	2.42587e-16	1.11519	13327.5	17622.7	5354.85	8602.33	10596.3	33992.8	20535.5	24559.1	34884.9
P84100	60S ribosomal protein L19	Rpl19	23.466	0.000157026	1.05738	6679	5428.75	4885.91	5311.98	3537.25	6675.55	1999.68	4114.87	10547
P62832	60S ribosomal protein L23	Rpl23	14.8654	3.77713e-14	1.10806	36503.8	55655	32228.2	60382	47936.4	71938.5	43458.6	42221.2	55487.2
A0A0H2UH99	60S ribosomal protein L24	Rpl24	17.6758	1.11432e-07	1.08139	16757.8	13820.9	15125.2	29077.8	19009.5	17822.9	13416.5	17976.2	14636.9
P61354	60S ribosomal protein L27	Rpl27	15.7977	3.33465e-12	1.1012	29985.1	26214.7	5949.48	54962.1	9616.69	20926.1	36955.4	14584.5	76697.1
P21531	60S ribosomal protein L3	Rpl3	46.136	1.31354e-10	1.09502	5194.95	5973.44	4218.76	7320.07	5251.38	5397.38	3608.54	4327.18	2195.07
P62890	60S ribosomal protein L30	Rpl30	12.784	1.24689e-15	1.11289	10929.1	19234.9	4088.84	28977.8	4212.16	6309.39	28508.3	2931.07	22995.2
B2RZD4	60S ribosomal protein L34	Rpl34	13.293	0.000193131	1.05622	42130.9	57551.3	37436.7	154108	37619.5	309153	2768.91	32281.9	535429
P17078	60S ribosomal protein L35	Rpl35	14.5525	1.21458e-14	1.10968	59351.6	63764	48458.1	68580.6	71852.7	84585.3	54680.8	59878.2	64365.3
A0A140TAI6	60S ribosomal protein L36	Rpl36	12.2537	3.90565e-09	1.08865	31587.4	8330.45	25168.9	21526.7	28012.3	31171.2	39360.5	22093.9	2442.05
A0A0H2UHU1	60S ribosomal protein L37a	Rpl37a	10.2762	9.05967e-07	1.07611	2471.07	4951.43	4971.73	8090.84	8929.33	8182.58	5646.78	6340.97	7555.44
D4A9G1	Ribosomal protein L3-like	Rpl3l	46.3942	1.00441e-05	1.0689	2685.89	3342.11	4780.57	1907.52	4214.09	3798.03	4690.5	3649.86	4206.93
Q6P3V9	60S ribosomal protein L4	Rpl4	47.3008	2.00047e-16	1.11546	73194.8	76289.2	55635.3	72375.7	76400	82669.2	47366.6	68605.7	54835.8
P09895	60S ribosomal protein L5	Rpl5	34.4587	7.02916e-15	1.11046	42140.9	41459.1	24525	42137.9	39846.5	50441.1	35814.7	41850.6	38426.8
F1LQS3	60S ribosomal protein L6	Rpl6-ps1	33.5456	1.89615e-12	1.10211	105722	73162.9	76129	97465.2	107588	130143	93690.3	102761	79630.5
B0K031	60S ribosomal protein L7	Rpl7	30.3132	2.95852e-14	1.10841	80508.6	75349	54214.8	76243.7	80108.9	90846.7	54059.4	75575.1	54647.2
P19945	60S acidic ribosomal protein P0	Rplp0	34.2155	9.53341e-16	1.11328	56866.8	77111.6	58436.3	85081.3	81264.4	97857.4	58212.5	77002.8	68380
P19944	60S acidic ribosomal protein P1	Rplp1	11.4979	1.07049e-13	1.10651	56688.6	57946.5	49419.6	77547.2	41104.5	64428.4	64432.7	44212.8	71835.3
P07153	Dolichyl-diphosphooligosaccharide--protein glycosyltransferase subunit 1	Rpn1	68.3041	2.30289e-18	1.12217	95835	132708	121200	117475	95437.9	122095	87088	91772.1	83591.2
A0A0G2K757	Dolichyl-diphosphooligosaccharide--protein glycosyltransferase subunit 2	Rpn2	69.123	2.23904e-15	1.11207	7636.39	51027	27869.1	48911.5	3240.48	22045.4	32737.7	3596	35921
B5DEK0	Regulation of nuclear pre-mRNA domain-containing 1B	Rprd1b	36.8837	0.000262834	1.05433	3780.31	2864.58	7817.62	4484.22	4687.7	2310.02	2425.74	3689.74	1748.85
F1LT36	S10_plectin domain-containing protein	Rps10l1	18.8927	1.10877e-15	1.11306	15529	7244.37	7858.8	33376	20708.6	21051.1	17509.9	18818.5	22595.4
P62282	40S ribosomal protein S11	Rps11	18.4307	1.6501e-07	1.08046	37305	36381	29846.3	50582.3	35185.7	40948.6	32789.8	32140.6	5043.42
Q6PDW1	40S ribosomal protein S12	Rps12	14.5149	9.74808e-19	1.12371	59368.5	58069.7	53604	64384.5	55511	80571.2	58615.9	62884.6	116806
P13471	40S ribosomal protein S14	Rps14	16.2587	5.78416e-14	1.10743	33149.2	28927	12631.1	38321.1	26846.3	31667.2	34813.5	26146.9	14283.6
P62845	40S ribosomal protein S15	Rps15	17.0401	1.17893e-13	1.10637	10633.3	9978.36	10975.6	10283.2	8662.88	7989.21	5252.01	8443.44	12721.6
P62250	40S ribosomal protein S16	Rps16	16.4453	3.6146e-18	1.12141	79613.3	99065.1	91906.6	132318	77388.6	69026.4	70225.9	67968.6	62550.4
A0A0H2UHQ8	40S ribosomal protein S17	Rps17	15.3788	2.7141e-18	1.12187	22681.9	26634.1	20569	29797.8	25157.4	32047.2	17794.6	26815	17930.5
A0A0H2UHT6	Ribosomal protein S18-like 1	Rps18	17.5875	3.38507e-18	1.12152	51643.7	48701.5	43184.8	57102.5	85733.7	77660.1	64078.9	59792.7	65868.4
A0A0H2UI38	Ribosomal protein S19-like2	Rps19l2	17.3689	3.49023e-16	1.11467	53915.6	28523.6	30068.3	32930	46096.7	52619.7	27986.9	48890.3	38534.9
A0A0G2JXC3	40S ribosomal protein S21	Rps21	8.86605	1.05595e-10	1.09541	58075.6	66177	65175.2	66583.2	53744.2	70984.8	61417.5	54623.2	67013.4
A0A0H2UHH9	40S ribosomal protein S24	Rps24	15.1969	7.82512e-13	1.1035	8192.9	8004.15	6088.05	6421.31	6681.79	8146.65	10562.9	4531.71	5210.28
A0A0H2UHU0	40S ribosomal protein S25	Rps25	13.6109	1.04744e-17	1.11967	173207	189899	141702	205240	222772	224008	140359	191886	159515
F1LU69	Ubiquitin-like domain-containing protein	Rps27a-ps28	17.1349	2.37161e-18	1.12211	504645	673213	880887	538421	612521	612715	618947	728617	594152
P62275	40S ribosomal protein S29	Rps29	6.67676	1.32208e-10	1.09501	4948.86	6201.41	4379.92	5513.62	6727.92	6238.52	4075.93	5397.65	4927.94
P62909	40S ribosomal protein S3	Rps3	26.6743	1.67271e-18	1.12276	129193	142043	167038	123986	147955	173524	103937	146725	109250
P49242	40S ribosomal protein S3a	Rps3a	29.9449	4.98117e-13	1.1042	37696.1	34794.5	26770.2	49248.4	47260.1	45887.2	38995.9	33436.4	36899.1
A0A0H2UHX3	40S ribosomal protein S4	Rps4x	32.4881	1.44447e-16	1.1159	88418.6	91738.9	73353.3	106940	99586.3	108719	91486.7	89359.1	91043.9
B0BN81	40S ribosomal protein S5	Rps5	22.9064	1.01914e-15	1.11318	21039.2	17448.3	17408.8	25074.4	22506.8	26848.2	22509	24401.7	22593.3
M0RD75	40S ribosomal protein S6	Rps6	28.4213	1.32088e-15	1.1128	59681.6	72933.6	65971.8	60241.3	81867.4	67786.8	35615.6	66977.4	45175.3
D3Z8E0	Ribosomal protein S6 kinase	Rps6ka3	83.7239	2.32058e-09	1.08968	11690	7392.38	5221.07	10042.4	3197.63	9438.53	13844.9	14169.3	13201.9
P62083	40S ribosomal protein S7	Rps7	22.1268	1.3428e-12	1.10265	41877.1	41837.8	29607.6	47845.4	47959.7	44223.5	41370.8	38172.5	40533.9
P62243	40S ribosomal protein S8	Rps8	24.2052	6.03658e-15	1.11067	28990.2	27576.2	8229.96	47127	31981.2	33844.2	44850.9	22760.2	57880
P29314	40S ribosomal protein S9	Rps9	22.5914	3.23225e-19	1.12575	119612	104787	83197.6	129924	113671	129265	105317	106904	111610
P38983	40S ribosomal protein SA	Rpsa	32.824	3.62797e-16	1.11461	145857	179109	154585	166334	150063	189671	125210	141614	137853
Q63486	Ras-related GTP-binding protein A	Rraga	36.5661	0.0013547	1.03526	1925.72	3942.82	4065.21	6451.87	6500.6	3181.21	9854.08	2659.1	10361.7
Q0D2L6	Ras-related GTP-binding C	Rragc	44.1068	4.93249e-08	1.08328	2923.49	2983.94	5760.74	2005.08	3780.12	2508.64	1905.47	3566.08	6701.48
D3Z8L7	Ras-related protein R-Ras	Rras	23.9091	3.21467e-11	1.09746	34402.8	57178.9	44588	52022	48269.6	51700.9	48280	44642.6	50554.2
F1M853	Ribosome-binding protein 1	Rrbp1	157.504	1.35801e-16	1.11599	31549	30357.4	24498.8	36426.7	32609.5	31871.6	21636.2	23562.3	18976.7
D4A8F2	Ras suppressor protein 1	Rsu1	31.3371	7.79264e-15	1.11031	42459.2	55519.4	52405.8	55614.1	45774.2	48410.9	30418.3	45529.1	36188.6
A0A0G2K1E1	RT1 class Ia, locus A1	RT1-A1	42.9092	1.14193e-17	1.11952	22885.3	51153.8	33655.8	60641.4	34716.5	51638.8	77564.5	37569.9	81802.7
A0A0G2K2E1	RT1 class Ia, locus A1	RT1-A1	41.6549	0.00511343	1.00489	3111.62	2274.32	5972.83	1957.65	6361.3	2979.3	6138.95	5546.22	8369.02
P29826	Rano class II histocompatibility antigen, B-1 beta chain	RT1-Bb	29.9351	0.000250264	1.05464	22610.2	4154.57	6703.21	23385.3	3993.73	19829.5	9921.65	7296.16	4135.1
Q6MG98	Histocompatibility 2, class II antigen E alpha	RT1-Da	29.1706	2.27088e-12	1.10181	21293.4	23122.6	24513.4	33056.5	17287	31415	18928.8	16955.9	19186.5
P18211	Rano class II histocompatibility antigen, D-1 beta chain	RT1-Db1	29.8761	0.00593063	1.00249	10640.4	7204.68	4217.6	6411.63	4824.23	3305.49	2366.05	3801.87	2561.83
Q68FS8	RNA 3'-terminal phosphate cyclase	Rtca	39.3135	2.57146e-16	1.11511	6405.63	6047.44	14337.3	7438.45	7306.29	7507.68	5716.97	8085.82	7451.58
Q6AYT3	tRNA-splicing ligase RtcB homolog	Rtcb	55.2493	2.7167e-06	1.07301	18742.3	19751.4	22871	14980.9	20178.9	21395	16052.2	23422.8	18637.5
Q6WN19	Reticulon	Rtn2	50.9671	5.47495e-15	1.11082	154625	170418	265241	98432	228646	283174	293800	306082	282565
A0A0H2UHX1	Reticulon	Rtn3	28.2272	0.00153714	1.03124	3408.49	3023.5	6531.57	20637.3	4508.76	4717.72	19124.1	5116.83	25093.4
F1LQN3	Reticulon	Rtn4	126.402	7.2782e-17	1.11687	53786.1	62740.6	70913.3	57771.6	56705.5	65359.4	29091.1	62603.1	65902.1
F7EMB2	RNA transcription, translation and transport factor	Rtraf	28.1702	0.000455846	1.05039	6454.56	1.05602e+06	4793.54	8060.95	10316.5	10364.1	5439.36	9439.42	224553
P60123	RuvB-like 1	Ruvbl1	50.214	1.4636e-10	1.09482	7615.58	8287.82	7441.72	21596.2	20818.5	19745	11980.2	15221	9647.71
G3V8T5	RuvB-like helicase	Ruvbl2	51.1125	0.00780936	0.998071	6672.71	9983.69	9489.22	13057.1	8006.68	8330.59	4998.14	4638.41	5858.29
A0A0G2K617	RWD domain-containing protein 4	Rwdd4	21.1056	6.21223e-09	1.08771	10263.3	9850	11317.2	15946.9	3494.97	4458.6	16148.6	16534.5	17594
F1LMY4	Ryanodine receptor 1	Ryr1	565.483	2.77607e-19	1.12597	119492	89905.9	129931	36437.2	96246.2	136192	153433	141364	164571
P35467	Protein S100-A1	S100a1	10.5598	0.000586108	1.04814	2161.33	3836.05	6906.73	1869.5	4748.43	2982.35	2160.01	3028.03	2519.47
P05943	Protein S100-A10	S100a10	11.075	1.04572e-15	1.11315	85008.9	75727.7	86514.8	138844	39385.7	37953.2	88887.7	42621.8	82301.2
D3ZTB5	S100 calcium-binding protein A13	S100a13	11.1979	2.79747e-07	1.07915	4670.43	5077.91	4725.53	5794.78	3806.48	3068.88	4680.13	4316.51	5143.81
P05942	Protein S100-A4	S100a4	11.7764	5.25531e-15	1.11087	687495	411781	575058	902282	544690	453053	383616	427057	401589
P50115	Protein S100-A8	S100a8	10.2385	1.51155e-06	1.0747	3633.37	26187.4	4981.59	41263.8	3905.51	4361.22	10729.9	7581.84	14762.2
P04631	Protein S100-B	S100b	10.744	2.37888e-05	1.06582	3216.25	2457.68	6727.99	1729.22	4556.9	2943.7	4640.46	4395.92	4033.94
Q5M878	Serum amyloid A protein	Saa4	14.9728	0.00325951	1.01285	2563.56	5948.73	6042.81	4914.93	3741.77	4555.01	4865.9	4181.67	6312.54
Q6AXQ0	SUMO-activating enzyme subunit 1	Sae1	38.5129	1.77671e-12	1.10221	9065.65	8321.96	4134.23	15872.4	17544.7	14714.1	19014.2	3277.12	10227.5
A0A0G2JW97	Scaffold attachment factor B1	Safb	94.6428	1.75683e-05	1.06693	8688.69	9802.3	11082.7	49898.4	10107.9	8141.38	6058.93	7717.36	8127
Q6AXV4	Sorting and assembly machinery component 50 homolog	Samm50	51.9602	2.15466e-06	1.07369	26820.4	14966	20814.2	3600.65	13999.2	11084.8	12695.7	20032.7	9692.99
Q6AY18	SAR1 gene homolog A (S. cerevisiae), isoform CRA_b	Sar1a	22.3989	1.0372e-11	1.09935	12743.7	16625.2	8383.78	16522.7	10947.3	13502.3	14278.8	11806.8	12122
Q5HZY2	GTP-binding protein SAR1b	Sar1b	22.4099	2.34998e-14	1.10875	33898.1	49367.9	39076.5	37849.6	39694.6	29125	40106.4	44256.6	57098.5
F1LRY5	RCG45398	Sardh	101.414	0.0085509	0.99661	1736.45	3553.83	3672.29	1703.29	5845.03	2866.86	2351.33	2957.93	2224.58
A0A0G2JZG7	Serine--tRNA ligase, cytoplasmic	Sars	61.3631	4.92005e-17	1.11742	5292.54	4065.71	5473.42	8000.1	3007.73	3229.41	5519.39	5585.87	7856.76
Q5RK30	Ribosome maturation protein SBDS	Sbds	28.7525	5.09733e-07	1.07763	8996.77	10104.2	19620.9	12372.3	13636.5	14332.1	10613.3	4759.36	6689.85
A0A0G2JY82	Secretory carrier-associated membrane protein	Scamp1	35.718	0.00707017	0.99965	7398.07	4911.78	6019.78	2962.55	3566.73	4754.53	4462.92	4851.87	1298.16
D4A213	Scavenger receptor class A member 5	Scara5	53.864	1.08573e-05	1.06863	3299.09	33293.2	5917.9	7686.46	4308.14	4159.16	2694.37	4553.89	1834.23
F8WFG6	Scavenger receptor class B member 1	Scarb1	54.1288	0.00186784	1.0253	10572.1	20390.3	40452.7	18105.1	20048.9	17741.7	32573.1	23540.8	8230.47
P27615	Lysosome membrane protein 2	Scarb2	54.091	5.29713e-08	1.08312	14950.4	10750.7	4822.59	12858.7	4932.87	3243.14	13500	4129.74	25268.6
Q6AY30	Saccharopine dehydrogenase-like oxidoreductase	Sccpdh	47.0882	2.46939e-08	1.0848	30095.5	26838.6	20839.9	25278.6	26380	26454.2	25512.1	18231.9	18225.5
Q62991	Sec1 family domain-containing protein 1	Scfd1	72.2628	3.638e-07	1.07849	4367.01	2282.42	6114.93	3969.63	3712.78	4061.05	2612.34	4310.06	2412.44
F1LQ55	Non-specific lipid-transfer protein	Scp2	58.7873	7.7474e-16	1.11356	11312.5	14515.3	11506.6	11159.4	6778.6	10661.9	9557.47	10518.3	10766.4
Q6QI48	LRRGT00160	Scp2	72.5066	7.55377e-13	1.10356	46801.5	59597	68059.9	148390	103745	73458.8	34045.4	40498.2	41027.3
Q920A6	Retinoid-inducible serine carboxypeptidase	Scpep1	51.1748	1.69595e-14	1.10921	28133.2	34465.4	23852.7	68413.4	43183.4	43353.1	27826.8	23891.1	29975.8
Q6AY84	Secernin-1	Scrn1	46.396	2.85954e-08	1.08448	4794.3	5319.25	7237.96	13258.1	5445.79	4423.8	6272.49	4646.43	6003.11
A0A0G2K189	Secernin 3	Scrn3	47.7693	9.5018e-06	1.06908	14682.6	10635.5	6993.53	8687.25	14556.5	10180.7	6996.44	14860.3	16432.8
Q920L2	Succinate dehydrogenase [ubiquinone] flavoprotein subunit, mitochondrial	Sdha	71.6152	7.20809e-16	1.11366	92911.2	74470.3	94462.3	63050.6	135496	85004.6	89365.2	89815	95779
P21913	Succinate dehydrogenase [ubiquinone] iron-sulfur subunit, mitochondrial	Sdhb	31.8299	1.66333e-18	1.12279	149863	92823	128103	91543.5	173468	101268	128761	130640	109473
Q641Z9	Succinate dehydrogenase complex subunit C	Sdhc	18.2027	2.46153e-05	1.06569	2329.41	3443.23	4724.04	2206.14	4987.1	3456.29	3360.51	3869.81	4715.47
P42667	Signal peptidase complex catalytic subunit SEC11A	Sec11a	20.5992	5.21175e-07	1.07757	5414.12	3388.16	5663.98	7084.96	3482.23	4441.46	8093.3	3783.99	8589.72
Q5XFW8	Protein SEC13 homolog	Sec13	35.5476	1.05127e-05	1.06874	5533.57	6706.89	5836.04	8372.59	5710.35	5656.3	4238.41	5529.71	3987.26
Q4KM74	Vesicle-trafficking protein SEC22b	Sec22b	24.7406	7.16151e-08	1.08243	15576.7	10845.4	12577.2	11833.7	10975.8	11372.5	10328.7	12115.1	7821.68
A0A0G2JZM2	Protein transport protein SEC23	Sec23a	84.7131	7.8317e-05	1.06086	3718.68	5892.97	5677.44	11761.9	6095.64	8417.45	10910.9	4713.24	15966.8
D3ZW15	SEC24 homolog B, COPII coat complex component	Sec24b	134.716	0.00357394	1.01116	2195.53	2517.23	5192.36	1995.38	3352.07	2985.78	1784.27	4061.91	2202.43
A0A0G2JZF0	SEC24 homolog C, COPII coat complex component	Sec24c	114.698	2.0774e-06	1.0738	16615.8	9634.56	9559.69	8148.23	9446.44	8978.72	6882.38	8808.64	6377.78
A0A0G2K0X9	Protein transport protein Sec31A	Sec31a	131.969	8.84837e-08	1.08195	26832.9	24567.1	21828.9	27364.5	22094.7	25521.6	14734	17280.4	17373.5
B2RZD1	Protein transport protein Sec61 subunit beta	Sec61b	9.98847	4.91544e-11	1.09673	14419.3	25844.1	19912.7	26258.1	21088.6	24482.4	8230.33	19809	1583.66
B5DEL7	RCG23282, isoform CRA_a	Sec61g	7.74132	1.31962e-12	1.10269	58318.6	56023.5	73978	39200.5	59262.1	62468.6	28908.4	55344.6	35829.3
Q7TP42	Ab2-292	Sec62	67.9306	0.00146141	1.03289	6496.68	7987.1	3814.04	8714.03	8805.76	10577.8	2731.89	3223.14	2602.46
A0A0G2JUJ9	SEC63 homolog, protein translocation regulator	Sec63	87.7167	0.000952216	1.04236	2366.41	2662.85	4322.75	4203.68	4536.25	2139.86	2361.67	2826.89	1060.96
F1LRJ9	Methanethiol oxidase	Selenbp1	55.108	6.86805e-19	1.12435	57740.5	81139.8	46590.7	87301	41603.5	48935.3	60179.5	42697	62065
A0A0G2KAY8	Selenoprotein F	Selenof	17.6724	8.97269e-08	1.08191	9828.9	10302.1	3652.35	12678	7786.12	14696.4	13235.2	9980.1	7834.5
P25236	Selenoprotein P	Selenop	43.0831	0.00272145	1.01642	3474.62	2602.94	6675.23	13679.6	8192.86	2179.69	3928.15	4536.58	1391.82
Q91Y81	Septin-2	Septin2	41.5925	1.01894e-15	1.11319	22989.2	29416.7	26225.6	33635.3	28120.6	20498	20258.7	19078.1	19762.2
Q9QZR6	Septin-9	Septin9	63.792	1.76598e-15	1.11241	22738.5	32970.6	28246.4	47339.7	38751.8	41075.9	20293.4	32298.1	19606.9
Q6AXS5	Plasminogen activator inhibitor 1 RNA-binding protein	Serbp1	44.7542	3.42922e-13	1.10477	13951.9	8767.22	12253.7	11565.9	15334.4	13938.7	14818.6	14243.1	12800.7
A0A0G2JY31	Alpha-1-antiproteinase	Serpina1	46.1218	6.25381e-18	1.12049	2.49237e+06	3.61166e+06	2.77642e+06	3.87208e+06	3061921	2.12879e+06	2.05832e+06	2828136	2.02067e+06
Q62975	Protein Z-dependent protease inhibitor	Serpina10	50.244	3.01732e-05	1.06491	2995.08	11289.8	10058.9	4187.52	4585.47	3831.04	3445.81	3033.72	2710.9
A0A0G2JSK1	RCG20603	Serpina3c	46.4774	2.67983e-16	1.11505	190739	255073	9102.26	326831	557426	11720.6	338492	2781.81	342553
P05545	Serine protease inhibitor A3K	Serpina3k	46.5616	1.96216e-18	1.12247	509963	719681	713981	780351	533978	251330	404650	604275	342949
P05544	Serine protease inhibitor A3L	Serpina3l	46.2772	5.42089e-12	1.10042	46577.9	44986.1	47836.5	135576	48707.3	2274.23	37175.6	45959.1	61032.4
F1LR92	Serine protease inhibitor A3M	Serpina3m	46.8408	7.56489e-18	1.12023	102863	147375	120127	142435	160327	74484	108894	115973	114162
Q5M8C3	Serine (Or cysteine) proteinase inhibitor, clade A (Alpha-1 antiproteinase, antitrypsin), member 4	Serpina4	48.0471	1.39626e-16	1.11595	107723	156898	141712	183550	164495	54744	112319	100366	113725
P31211	Corticosteroid-binding globulin	Serpina6	44.671	3.67014e-17	1.11782	22694	38959.8	17655.9	42762.8	76588.1	9709.11	34102.5	35772.7	30983.4
A0A140TAB0	Thyroxine-binding globulin	Serpina7	47.9403	1.08808e-05	1.06862	2343.55	4802.07	4930.3	2368.99	2894.63	10800.5	1854.21	5980.77	2197.24
Q4G075	Leukocyte elastase inhibitor A	Serpinb1a	42.727	1.98489e-11	1.09827	8088.85	8671.2	5231.3	9274.51	6113.55	7566.67	8222.58	14627	6410.39
F8WGA3	Serine (or cysteine) peptidase inhibitor, clade B, member 1b	Serpinb1b	42.6038	1.43269e-06	1.07485	3111.97	3779.08	5457.12	2577.8	4264.71	3655.82	1727	3623.61	2261.64
Q6P9U0	Serine (Or cysteine) peptidase inhibitor, clade B, member 6a	Serpinb6a	43.0188	1.71056e-15	1.11245	69026.4	79625	88435	116244	68219.2	85546	105266	77032.6	100215
Q5M7T5	Serine (Or cysteine) peptidase inhibitor, clade C (Antithrombin), member 1	Serpinc1	52.2341	4.01317e-18	1.12122	181151	266463	241229	321989	296748	267406	212609	213067	256855
A0A0G2K8K3	Heparin cofactor 2	Serpind1	58.0235	3.11857e-17	1.11806	60230.1	66726.3	64989.9	95010.7	78677.9	32716.9	48357.7	44103.8	44326.7
Q80ZA3	Alpha-2 antiplasmin	Serpinf1	46.4651	3.37526e-18	1.12154	482435	834068	472233	523935	576901	274150	190001	413891	183212
F7FHF3	Serpin family F member 2	Serpinf2	62.2914	1.37096e-17	1.11926	60334.1	56617.5	44591.8	68060.5	67351.4	32594.8	41978.2	62493.9	42296.8
Q6P734	Plasma protease C1 inhibitor	Serping1	55.6113	3.2806e-19	1.1257	35619.5	61432.7	49052.8	77438.6	66275.9	66551.9	30909.8	47720.2	11838.4
Q5RJR9	Serine (Or cysteine) proteinase inhibitor, clade H, member 1, isoform CRA_b	Serpinh1	46.5616	5.4498e-19	1.12477	160650	143383	117734	216636	107183	151812	99480.3	87016.9	102564
B5DFL9	SEC14 and spectrin domain-containing 1	Sestd1	79.4214	8.84086e-13	1.10331	2407.4	2696.33	5609.55	1980.29	5660.34	3342.13	7229.39	3444.11	1248.24
A0A0G2JSU3	Protein SET	Set	33.3818	0.000755588	1.04546	11156.2	3789.1	3835.69	19696.7	8282.08	13294.2	16903.7	10100.3	8444.73
D4ADE5	Histone-lysine N-methyltransferase SETD7	Setd7	40.5075	0.00304841	1.01417	6878.94	7812.37	7964.11	5935.91	4046.29	5145.88	10197.1	3169.88	8296.3
D3ZQM0	Splicing factor 3a, subunit 1	Sf3a1	88.5878	0.00182062	1.02605	3203.97	2750.25	6356.93	9759.01	5581.46	2653.34	2216.47	5125.48	1482.06
A0A0G2K2X3	Splicing factor 3a, subunit 3	Sf3a3	53.8664	1.25425e-07	1.08111	3902.78	6387.39	11096.1	5275.88	7472.53	6908.42	3907.01	8236.79	4824.27
G3V7T6	Splicing factor 3b, subunit 1	Sf3b1	145.83	3.44574e-06	1.0723	20866.6	18986.6	6985.43	21372.4	2288.67	26702.2	13487.5	4707.24	14632.5
D3ZMS1	Splicing factor 3b, subunit 2	Sf3b2	98.1473	7.24886e-07	1.0767	3664.77	3059.66	6912.2	2823.77	3977.27	5634.59	1364.25	4848.27	1652.95
E9PT66	Splicing factor 3b, subunit 3	Sf3b3	135.55	0.000231661	1.05513	10316.3	16483.8	11771.2	14230.4	11832.8	14608.1	8923.15	10300.2	9874.63
A0A0G2K8K0	Splicing factor proline and glutamine rich	Sfpq	75.0861	9.61551e-15	1.11001	32175.4	37652.7	28128.7	44609.4	36298	29676.7	10106.5	21401.7	15894.5
F1LLX7	Secreted frizzled-related protein 1	Sfrp1	35.3516	0.00637975	1.0013	2127.29	2644.01	4331.38	4695.04	3293.64	4298.41	2452.12	4613	3176.68
A0A0G2JVN2	Secreted frizzled-related protein 4	Sfrp4	34.5764	0.0047443	1.00615	2866.13	7185.63	6008.52	6859.35	10564.3	11942	1473.17	4861.4	1190.86
Q63965	Sideroflexin-1	Sfxn1	35.5462	0.000515896	1.04932	3687.97	7696.92	4522.31	2581.19	4332.63	9288.64	6509.6	9267.99	7983.03
Q9JHY2	Sideroflexin-3	Sfxn3	35.4333	1.34132e-10	1.09498	10871.1	12637	6752.78	10924.8	13392.6	11453.9	10150.2	15033.4	8072.13
D3ZDQ9	Sarcoglycan, alpha	Sgca	43.1567	1.81305e-17	1.11882	50921	40706.6	66945.5	31210.6	49912.3	55707.5	63932.5	42781	82284.7
A0A0G2K1V7	RCG57156	Sgcb	34.9589	1.49294e-11	1.09874	12761.4	10248.1	15331	5908.56	13902.9	11371	15510.4	6659.85	8479.12
F1LYS7	Sarcoglycan, delta	Sgcd	32.0874	1.45833e-17	1.11915	81692.5	79375.5	105237	72593	139221	91988.9	81077.5	75969.3	83835.9
Q5XID6	Sarcoglycan, gamma	Sgcg	32.1799	4.7388e-09	1.08826	27919.3	11358.2	10673.3	9465.92	9891.17	9640.56	19529.3	3558.74	21405.6
Q8CHN6	Sphingosine-1-phosphate lyase 1	Sgpl1	63.7583	0.000186409	1.05642	4199.79	7997.73	4727.01	2285.15	4792.17	3823.94	8094.15	3706.96	3952.28
O70593	Small glutamine-rich tetratricopeptide repeat-containing protein alpha	Sgta	34.1572	0.00249476	1.01822	12595.5	3202.08	24407.7	12143.8	3807.62	12665.8	14201.8	13804	13873.2
D3ZU20	SH3 domain-binding glutamate-rich protein	Sh3bgr	20.1557	2.15441e-12	1.1019	34229.2	37772.1	72162.4	27093.6	53118.9	49115.3	56355.5	47324	54157.3
B5DFD8	SH3 domain-binding glutamic acid-rich-like protein	Sh3bgrl	12.8003	9.08187e-16	1.11334	48361.3	64823.3	70904.5	72362	52919.7	59567.2	53328.3	54705.4	51693.7
B2RZ27	SH3 domain binding glutamic acid-rich protein-like 3	Sh3bgrl3	10.4767	1.3747e-06	1.07497	5928.98	2963.07	7737.74	24245.1	3034.87	3883.27	10200.1	4228.58	16418.2
O35964	Endophilin-A2	Sh3gl1	41.492	0.00253656	1.01785	2249.61	20677.8	4520.82	1771.82	14439.4	17870.3	29223.4	12895.8	14493.2
Q6AYE2	Endophilin-B1	Sh3glb1	40.7873	8.51378e-09	1.08705	8333.41	7433.18	7861.06	6361.91	8262.29	9674.19	3626.31	9100.98	10660
A0A0H2UHD8	SH3 domain-containing kinase-binding protein 1	Sh3kbp1	75.2007	1.05045e-05	1.06875	2373.59	3411.34	4757.51	4779.56	6673.1	5078.06	10713.8	3614.94	3870.45
A0A0G2JWM2	NAD-dependent protein deacetylase	Sirt2	43.1632	0.000393038	1.05154	5855.35	8792.2	5017.72	5827.62	4085.71	5432.44	1902.88	4121.99	15414.4
Q68FX9	NAD-dependent protein deacylase sirtuin-5, mitochondrial	Sirt5	34.0983	0.00534858	1.00415	3660.99	3189.66	13963	1475.84	5558.71	2360.55	3058.55	2957.62	1315.28
A0A0G2K4X8	S-phase kinase-associated protein 1	Skp1	18.9313	6.64143e-07	1.07694	29298.6	18034	32067	30104.6	22553.5	32839.5	34633.9	22736.9	31318.6
Q9Z1J7	Amino acid transporter	Slc1a5	56.7551	2.57431e-09	1.08948	3627.74	5444.24	6715.31	1738.32	4889.62	3383.55	4167.95	5420.29	1778.84
G3V6H5	Mitochondrial 2-oxoglutarate/malate carrier protein	Slc25a11	34.1369	3.03762e-15	1.11164	98476.5	57813.8	84476.5	65830.6	159771	78985.6	99526.7	125609	96458.5
F1LX07	Solute carrier family 25 member 12	Slc25a12	71.9166	2.30289e-18	1.12218	143901	80557	148311	49813.2	150385	83336.7	94819.5	138298	83221.9
P97521	Mitochondrial carnitine/acylcarnitine carrier protein	Slc25a20	33.154	3.25676e-06	1.07247	6208.61	11190.2	9648.29	8609.24	33108.7	11632.9	8674.7	3855.37	2683.32
B1WC67	RCG29001	Slc25a24	52.891	0.000475799	1.05002	9109.13	26270.8	10006.3	14847.4	4657.04	12713.2	17751.7	4506.63	1901
G3V741	Phosphate carrier protein, mitochondrial	Slc25a3	39.5312	3.11962e-16	1.11483	516303	287976	431359	213350	664100	333060	347301	492269	314174
Q05962	ADP/ATP translocase 1	Slc25a4	32.9894	8.02931e-18	1.12013	776607	621751	777462	466800	1543051	717117	871934	1.07166e+06	927578
Q09073	ADP/ATP translocase 2	Slc25a5	32.9013	8.75283e-17	1.11662	1.58463e+06	1.12513e+06	1.55178e+06	935494	2.13154e+06	1.46205e+06	1.7577e+06	1.97259e+06	1610591
P97849	Long-chain fatty acid transport protein 1	Slc27a1	71.283	0.00132817	1.03578	56490.3	3427.89	3394.49	2734.89	3224.6	4203.17	3129.87	3643.14	3750.58
A0A0G2JTY3	Solute carrier family 37 member 4	Slc37a4	48.6025	0.00234553	1.01955	1635.5	3346.41	17273.7	1594.65	5496.14	15175.7	27749.9	3146.06	18856.6
A0A0H2UHQ0	4F2 cell-surface antigen heavy chain	Slc3a2	61.8753	1.37483e-06	1.07497	4821.83	15434.6	7607.06	7058.79	5204.07	7907.69	4460.26	8507.99	29600.1
B4F795	Choline transporter-like protein 2	Slc44a2	79.8967	2.7268e-07	1.07922	4079.09	6101.49	4379.18	4753.72	8664.23	14369.4	7623.02	12310.4	5772.95
F8WFT7	Anion exchange protein	Slc4a1	103.244	1.73215e-14	1.10918	41916.7	93190.8	17645.2	49059.8	39811.9	45733.8	15384.8	56414.8	14867.3
G3V6D9	Na(+)/H(+) exchange regulatory cofactor NHE-RF	Slc9a3r2	37.3507	0.000897539	1.04324	33390.2	28357.8	18837.6	21485.9	3906.31	24640.6	14597.1	23816	1433.5
G3V7I8	RCG57812, isoform CRA_b	Slk	137.64	0.000315167	1.05314	13958.7	8461.55	3244.91	11939.8	8754.23	10979.4	7376.06	13340	1634.46
A0A0G2JWA5	Sarcolemmal membrane-associated protein	Slmap	92.9528	7.0217e-05	1.06136	10722.9	9944.49	11586.1	13083.5	27885.8	16878.4	7503.58	3422.15	2989.16
A0A0G2K9N0	Small ArfGAP2	Smap2	43.1948	4.27311e-05	1.0635	5252.73	6263.91	5255.12	8310.33	4623.65	6366.98	6138.38	5416.75	2013.97
G3V790	Transcription activator BRG1	Smarca4	181.399	0.00196041	1.02393	3505.48	2611.42	6964.72	3616.83	3340.29	4369	1317.56	4486.29	1641.15
D4A510	SWI/SNF-related, matrix-associated, actin-dependent regulator of chromatin, subfamily c, member 2	Smarcc2	124.739	4.04562e-06	1.07181	4373.7	5409.4	6691.27	5092.45	5078.22	4522.6	3147.52	4086.07	2391.61
F1LSS1	Structural maintenance of chromosomes protein	Smc1a	142.948	0.00202028	1.02314	5831.41	2267.63	6679.24	8510.54	4394.74	5474.07	4308.14	4812.46	2054.12
D4A1B9	Structural maintenance of chromosomes protein	Smc3	141.542	0.00601629	1.00225	9373.54	3796.06	4935.84	4721.36	4669.63	5588.58	7045.5	4911.57	2366.84
Q6IE50	SPARC-related modular calcium binding protein 1	Smoc1	49.7776	5.42551e-09	1.08799	11327.1	34118.8	13564.2	26187.7	17790.3	9070.17	6907.42	9030.69	7510.66
Q925F0	Small muscular protein	Smpx	9.12052	0.00123841	1.03753	6241.85	5284.64	5348.94	10866.8	4507.8	3241.12	24938.9	3812.06	16041.4
D3ZWP4	Smoothelin-like 1	Smtnl1	50.6012	0.000512172	1.04939	7088.8	2585.19	5000.91	3211.02	25063.4	12305.9	15570.6	20376.1	10863.2
D3ZUC1	Smoothelin-like 2	Smtnl2	49.5795	1.12005e-09	1.09109	15060.3	21810.1	31489.9	10405.6	10708.5	14885.1	64552.4	60344.8	57266.4
D4A3D2	RCG56113, isoform CRA_a	Smyd1	56.5537	2.04184e-15	1.1122	36521.9	17386.6	24188.8	14555.4	23935.6	25015.4	43094.3	28379.7	50217.6
O70377	Synaptosomal-associated protein 23	Snap23	23.2348	7.57758e-06	1.06983	5752.72	7282.17	5731.99	4937.52	4087.52	2766.33	6806.89	3938.61	10950.6
[truncated: 463 more rows]
